# Supplementary material for: Spatio-temporal epidemiology and associated indicators of COVID-19 (wave-I and II) in India
Source: Sci Rep. 2024 Jan 2;14:220. doi: 10.1038/s41598-023-50363-2 (PMC10761923; doi:10.1038/s41598-023-50363-2)
Supplement: Supplementary file 2 — Supplementary Information 2. [file 41598_2023_50363_MOESM2_ESM.xlsx]

## Sheet: Cumulative_TotalCOVID-19_Cases
STATE	Cen_ID	DISTRICT	2020-04-15	2020-04-30	2020-05-15	2020-05-31	2020-06-15	2020-06-30	2020-07-15	2020-07-31	2020-08-15	2020-08-31	2020-09-15	2020-09-30	2020-10-15	2020-10-31	2020-11-15	2020-11-30	2020-12-15	2020-12-31	2021-01-15	2021-01-31	2021-02-15	2021-02-28	2021-03-15	2021-03-30	2021-04-15	2021-04-30	2021-05-15	2021-05-31	2021-06-15	2021-06-30	2021-07-15	2021-07-31	2021-08-15	2021-08-31
Jammu & Kashmir	1	Kupwara	29.6785	58.1699	100.907	318.154	483.167	637.495	954.462	1285.67	1765.28	2472.82	3436.77	4276.08	4718.89	5281.59	5697.09	6157.7	6382.07	6553.02	6647.99	6807.07	6821.32	6839.12	6883.05	6982.77	7334.16	8522.49	11167.4	14955.6	17065.2	17550.7	17766.8	17867.7	17973.3	18079
Jammu & Kashmir	2	Badgam	23.0042	38.3403	99.6849	210.872	469.669	797.479	1203.89	2448.03	3362.45	4805.96	7566.47	9337.79	10647.1	11492.5	13225.5	14270.3	14858.8	15359.1	15543.2	15784.7	15894	16001.3	16191.1	16628.2	17678.7	21238.6	31097.9	40058	43915	45072.9	45487	45722.8	45968.2	46294.1
Jammu & Kashmir	3	Leh (ladakh)	67.7464	72.5854	159.688	198.4	827.474	1335.57	2017.87	2956.65	4490.62	6924.65	9542.56	12494.4	17464.1	20730.4	25821.1	30437.5	33994.2	35121.7	36084.6	36583.1	36796	36902.4	37047.6	38499.3	44417.4	55629.5	64818.8	74506.5	79635.9	81377.9	81953.8	82374.8	82820	83221.6
Jammu & Kashmir	4	Kargil	21.9156	38.3523	43.8312	219.156	2640.83	3933.85	3994.12	4366.68	5396.72	6870.54	8388.2	9264.82	9796.28	10185.3	10590.7	10946.8	11313.9	11401.6	11450.9	11511.2	11560.5	11686.5	11708.4	11735.8	12196	13122	15872.4	18184.5	24167.4	24518.1	24748.2	24841.3	24956.4	25098.8
Jammu & Kashmir	5	Punch	0	0	0	106.548	291.606	344.881	414.978	588.821	900.054	1166.43	2789.89	4974.13	5804.09	6317.2	6586.38	6704.14	6791.06	6855.55	6925.65	7009.77	7063.04	7065.85	7102.3	7144.36	7337.83	8288.35	11554.9	14813	17210.4	17771.2	18079.6	18250.6	18329.1	18402
Jammu & Kashmir	6	Rajouri	4.73471	6.31295	7.89119	47.3471	104.164	178.341	454.532	1057.42	1231.02	1421.99	2566.21	4187.06	4851.5	5045.62	5238.17	5503.31	5882.09	6060.43	6104.62	6120.4	6128.29	6133.03	6137.76	6163.02	6320.84	7709.69	12389.2	15370.5	16749.8	17146	17340.1	17496.3	17647.8	17759.9
Jammu & Kashmir	7	Kathua	0	1.27742	26.8259	93.2519	204.388	296.362	416.44	666.815	836.713	1154.79	1816.5	2635.33	2943.18	3125.86	3334.08	3576.79	3878.26	4082.65	4142.69	4182.29	4184.84	4189.95	4204	4278.09	4674.09	5791.84	9129.75	11395.9	12080.6	12233.9	12285	12306.7	12320.8	12337.4
Jammu & Kashmir	8	Baramula	43.8318	87.6635	121.059	242.118	543.723	897.508	1441.23	1983.91	2491.11	2949.25	3670.39	4579.38	5285.9	6267.94	6471.45	6662.43	6806.45	7027.69	7119.53	7308.43	7353.3	7456.62	7601.68	8070.26	9416.53	12456.6	17561.9	21489	23697.3	24180.5	24409.1	24578.1	24716.9	24904.8
Jammu & Kashmir	9	Bandipore	155.847	353.439	375.703	406.316	673.483	818.198	1166.07	2039.93	3846.09	6066.91	8129.1	9462.15	10503	11243.3	12529	13748	14969.7	15220.2	15378.8	15718.3	15751.7	15790.7	15815.7	15915.9	16383.4	18300.9	22344.6	26608.1	28815	29558.1	29894.8	30020.1	30265	30493.2
Jammu & Kashmir	10	Srinagar	105.167	123.156	211.718	387.458	745.857	1297.98	2886.56	6622.76	9395.86	12831.8	16525.1	20593.4	23864.6	26802.4	29648.8	31908.6	33751.7	35030.4	35722.2	36606.5	37093.6	37723.2	38554.8	40550.3	46614	60424.1	79592.2	91034.6	96485.4	98508.4	99663.9	100454	101053	101921
Jammu & Kashmir	11	Ganderbal	8.91169	9.5972	15.7668	21.9365	43.1874	63.0673	145.329	282.432	613.536	983.028	1512.25	1982.51	2231.35	2433.58	2702.3	2884.65	2992.96	3064.25	3123.89	3189.01	3219.18	3226.03	3238.37	3258.25	3354.22	3759.36	4705.37	6044.87	6481.54	6665.94	6803.73	6884.62	6964.83	7034.06
Jammu & Kashmir	12	Pulwama	4.22889	9.86742	21.1445	102.903	355.227	685.081	1048.77	2089.07	2862.96	3728.47	4617.95	5559.59	6136.12	6566.06	6850.81	7204.62	7490.78	7831.91	7978.51	8085.64	8188.55	8278.76	8350.66	8469.06	8762.27	10124	14943.5	18624	21247.4	21743.6	22028.3	22204.5	22306	22420.2
Jammu & Kashmir	13	Shupiyan	39.5678	203.492	302.411	483.293	1577.06	2173.4	2631.26	4044.4	4423.12	4818.8	5361.44	5742.99	5983.22	6237.59	6463.69	6650.22	6887.63	7065.68	7218.3	7461.36	7509.41	7568.76	7608.33	7681.81	7950.31	9103.43	13292	16081.5	18916.3	19046.3	19094.3	19131	19150.8	19170.6
Jammu & Kashmir	14	Anantnag	0	56.1112	98.0257	228.501	386.018	454.974	635.477	882.907	1186.45	1581.26	2016.62	2383.71	2614.24	2867.08	3000.26	3082.74	3162.51	3244.31	3280.14	3361.27	3399.8	3439.01	3485.66	3545.15	3763.51	4848.55	7928.59	10342	11447.4	11764.4	11903.7	11942.2	11976.7	12029.4
Jammu & Kashmir	15	Kulgam	10.5051	23.1113	151.274	617.702	1332.05	1745.95	2258.6	3157.84	3565.44	4042.37	4426.86	4758.82	4958.42	5218.95	5353.41	5445.86	5523.6	5590.83	5622.34	5809.34	5842.95	5884.97	5929.09	6027.84	6632.94	9206.69	16138	22113.3	25714.5	26330.1	26657.8	26788.1	26947.8	27120
Jammu & Kashmir	16	Doda	0	0	0	12.7493	160.641	196.338	387.577	685.91	851.65	1081.14	2684.99	5637.72	6229.28	6769.85	7172.73	7932.58	8422.16	8633.79	8735.79	8751.09	8761.29	8766.39	8771.49	8809.73	8944.88	9699.63	11742.1	14587.7	16742.3	17749.5	18399.7	18823	19236.1	19641.5
Jammu & Kashmir	17	Ramban	0	3.83321	22.9992	348.822	762.808	850.972	1061.8	2050.76	2391.92	2514.58	3323.39	5125	5669.31	6125.46	6757.94	7386.59	7835.07	8072.73	8157.06	8199.23	8210.73	8210.73	8210.73	8302.72	8425.38	10081.3	13937.5	20227.8	23432.4	24222	24559.3	24728	24785.5	24835.3
Jammu & Kashmir	18	Kishtwar	1.72141	1.72141	1.72141	13.7713	39.5925	49.921	103.285	239.276	315.018	433.796	1175.72	2139.72	2807.62	3299.95	3763.01	4296.64	4620.27	4682.24	4701.18	4709.78	4711.5	4720.11	4721.83	4751.1	4818.23	5102.27	6023.22	6897.7	7446.83	7787.67	7968.42	8083.75	8200.81	8323.03
Jammu & Kashmir	19	Udhampur	34.4799	34.4799	41.3758	112.06	284.459	480.994	524.094	793.037	1113.7	1442.98	2687.71	3884.16	4391.01	4666.85	5187.5	6146.04	6840.81	7037.34	7202.85	7321.8	7383.86	7511.44	7530.4	7594.19	8868.22	10537	14995.3	18482.9	19627.7	19901.8	20036.3	20113.8	20232.8	20258.6
Jammu & Kashmir	20	Reasi	0	2.21494	6.64483	31.0092	59.8034	99.6724	132.897	323.382	598.034	874.902	1399.84	2135.2	2582.62	2828.48	3038.9	3231.6	3477.46	3597.07	3617	3632.51	3650.23	3650.23	3674.59	3692.31	5067.79	7663.7	9918.51	11818.9	12403.7	13234.3	13863.3	14013.9	14375	14412.6
Jammu & Kashmir	21	Jammu	17.4645	17.4645	25.8733	88.6161	181.113	225.745	349.29	692.758	1234.16	2127.43	5820.85	8419.18	10188.3	11364.2	12309.2	13375.2	14472.9	15392.7	15889.5	16198	16284	16368.8	16484.5	16811.2	18163.7	22439.3	28252.4	32964.6	34091.3	34314.5	34452.3	34555.1	34650.2	34720.7
Jammu & Kashmir	22	Samba	9.05177	9.05177	24.8924	97.3066	237.609	328.127	663.042	961.751	1264.99	1615.74	2572.97	3991.83	4607.35	4924.16	5150.46	5616.62	5969.64	6220.83	6376.97	6442.6	6453.91	6462.97	6472.02	6512.75	6795.62	8271.06	12505	15446.9	16410.9	16530.8	16625.8	16671.1	16686.9	16700.5
Himachal Pradesh	23	Chamba	6.951	10.4265	20.853	34.755	67.7722	90.3629	123.38	182.464	491.783	748.97	1119.11	1470.14	1749.91	1996.67	2705.68	3412.94	4410.41	4968.22	5082.92	5155.9	5185.44	5194.13	5209.77	5267.12	6017.82	7611.34	13490.1	17104.7	18894.5	19610.5	20356	21143.2	22795.8	23536.1
Himachal Pradesh	24	Kangra	3.54208	4.72277	12.9876	53.1312	87.3713	162.345	187.14	273.331	334.727	509.469	926.845	1345.4	1608.1	1820.63	2293.5	3091.06	4057.45	4570.47	4777.68	4856.78	4934.71	5012.63	5191.51	5674.41	6856.88	10511.1	20196.4	25745	26999.5	27296.5	27447.6	27603.4	27975.4	28337.8
Himachal Pradesh	25	Lahul & Spiti	0	0	0	0	0	54.8667	109.733	109.733	164.6	219.467	795.568	4307.04	7379.58	10616.7	20465.3	29490.9	32618.3	34044.8	34346.6	34511.2	34511.2	34511.2	34511.2	34538.6	39723.5	51547.3	64221.5	70448.9	73494	74317	75140	75441.8	77663.9	79419.6
Himachal Pradesh	26	Kullu	0	0	0	3.95555	7.91111	9.88888	27.6889	69.2222	405.444	559.711	781.222	1277.64	1894.71	3065.55	4807.97	7163.51	8184.04	8611.24	8694.31	8733.86	8763.53	8795.17	8858.46	8981.08	9661.44	11568	14273.6	16429.4	17218.5	17655.6	17819.8	18084.8	18472.4	18786.9
Himachal Pradesh	27	Mandi	0	0	1.79331	10.7598	19.7264	26.8996	35.8661	147.948	272.582	358.661	923.552	1537.76	2006.71	2712.38	4187.37	5928.67	7649.35	8642.84	8837.41	8959.36	9195.18	9223.87	9259.73	9422.03	10249.6	12875	19486.1	22791.1	24009.7	24390.8	24713.5	25126.9	25978.7	26774.1
Himachal Pradesh	28	Hamirpur	0	3.88792	13.6077	215.779	260.491	476.27	536.533	594.851	765.92	1102.22	1450.19	1782.61	2070.32	2400.79	2999.53	4058.99	4883.23	5518.9	5822.16	5919.36	5925.19	5950.46	6069.04	6770.81	8471.77	12530.8	21634.3	26667.2	28245.7	28642.3	28856.1	29021.4	29676.5	30436.6
Himachal Pradesh	29	Una	22.7318	25.9791	29.2265	61.7005	118.53	175.359	237.06	336.105	509.841	790.74	1471.07	2065.34	2346.24	2518.35	2924.28	3474.71	4075.48	4455.42	4604.8	4724.96	4880.83	4971.76	5257.53	6759.45	8422.11	11106.1	16678.6	20297.8	21578.9	21867.9	22002.7	22090.4	22194.3	22290.1
Himachal Pradesh	30	Bilaspur	0	0	9.26072	41.6732	67.1402	101.868	145.856	203.736	370.429	747.803	1257.14	1898.45	2493.45	2972.69	3789.95	4804	6054.2	6602.89	6725.6	6762.64	6818.2	6864.51	7012.68	7684.08	8980.58	12525.1	22806.8	27849.3	29016.1	29465.3	29796.4	30046.4	30724.8	31220.2
Himachal Pradesh	31	Solan	15.5858	17.1444	17.1444	49.8745	95.0734	173.002	420.816	1022.43	1427.66	2264.62	3679.81	4706.91	5299.17	5665.44	6351.21	7772.64	9167.56	10029.5	10361.4	10506.4	10560.9	10620.2	10838.4	11687.8	14236.1	20144.6	29137.6	33623.2	34636.3	34835.8	35068	35156.9	35261.3	35407.8
Himachal Pradesh	32	Sirmaur	1.59234	3.18468	6.36935	6.36935	42.9931	60.5088	74.8399	525.471	775.468	1412.4	2100.29	2894.87	3292.95	3628.94	3874.16	4178.29	4662.36	5063.63	5272.23	5472.86	5536.56	5595.47	5899.61	6351.83	7394.82	11154.3	19420.1	23359.6	24233.8	24491.7	24534.7	24561.8	24614.4	24662.1
Himachal Pradesh	33	Shimla	0	0	1.11786	10.0607	24.5929	44.7143	69.3072	184.447	242.575	377.836	755.672	1453.22	2062.45	2792.41	4817.97	8111.18	10359.2	11269.1	11474.8	11602.3	11674.9	11724.1	11821.4	12203.7	13330.5	16507.4	22714.9	26648.6	27759.8	28211.4	28507.6	28794.9	29327	29792
Himachal Pradesh	34	Kinnaur	0	0	0	0	20.8787	83.5149	375.817	469.771	615.922	845.588	1263.16	1993.92	2213.14	4040.03	6576.8	8810.82	12715.1	13738.2	13936.5	14187.1	14364.6	14458.5	14479.4	14615.1	15659	18237.6	24135.8	30973.6	33207.6	33886.2	34303.7	34596	34992.7	35525.1
Punjab	35	Gurdaspur	8.74205	11.4027	58.5337	76.0178	120.488	167.239	212.85	345.501	692.142	1410.89	2596.01	3643.91	4116.36	4309.45	4337.96	4367.6	4398.01	4414.73	4425.76	4502.53	4511.28	4535.6	4620.36	4783.8	5033.52	6649.28	9631.45	11806.7	12435	12619.3	12686.6	12714.4	12740.6	12762.6
Punjab	36	Kapurthala	2.084	12.504	28.134	36.47	45.848	100.032	146.922	265.71	615.822	1327.51	2283.02	3356.28	4006.49	4240.94	5409.02	7181.46	8479.79	9235.24	9616.61	10011.5	10377.3	11099.4	13585.6	19445.8	25405	28542.4	31138.1	33024.1	33855.6	34082.8	34195.3	34240.1	34279.7	34298.4
Punjab	37	Jalandhar	10.0348	35.7237	82.285	95.9323	139.282	296.226	576.798	902.727	1514.45	2588.57	4073.71	5230.12	5728.24	6074.64	6216.33	6384.92	6552.3	6689.57	6764.63	6886.65	6967.74	7160	7993.69	9502.11	10492.7	13219.4	17356.9	20269.4	21146	21383.7	21478	21530.6	21563.1	21584
Punjab	38	Hoshiarpur	3.89044	6.11354	51.1314	66.6932	78.3645	98.9282	115.046	295.673	456.848	874.236	1730.69	2500.99	2905.6	3444.7	3738.15	4088.85	4469.55	4737.99	4866.38	5005.32	5081.46	5195.95	5694.49	7011.12	8493.93	10393.6	13050.7	15038.8	15877.4	16124.7	16197	16235.3	16262	16283.1
Punjab	39	Shahid Bhagat Singh Nagar	27.2158	32.9455	150.403	154.701	180.484	210.565	358.103	459.804	776.367	1167.42	1640.11	2456.59	2745.93	2849.07	3071.09	3287.39	3409.14	3495.09	3608.25	3811.65	3877.54	4007.89	4420.42	5325.71	6713.72	8021.51	10152.9	11629.8	11946.3	12068.1	12111	12119.6	12132.5	12148.3
Punjab	40	Fatehgarh Sahib	2.93333	2.93333	82.1334	83.6	112.933	176	261.067	510.4	919.6	1638.27	2208.8	2794	3043.33	3179.73	3269.2	3423.2	3587.47	3682.8	3810.4	4036.27	4121.34	4190.27	4485.07	5205.2	6667.47	7918.54	10347.3	12603.1	13258.7	13453.7	13546.1	13600.4	13628.3	13672.3
Punjab	41	Ludhiana	2.74256	15.7074	35.9027	49.1168	101.475	214.419	399.168	805.566	1640.55	2727.11	3547.88	4490.82	4871.29	5072.75	5116.88	5158.51	5199.15	5237.55	5264.23	5321.57	5363.46	5471.41	5812.24	6316.62	6718.03	9524.42	14628.6	16971.5	17635.2	17780	17839.9	17862.8	17894.2	17904.7
Punjab	42	Moga	3.48537	4.35672	51.4093	55.766	63.6081	90.6197	135.93	287.543	604.712	1263.45	1673.85	1952.68	2107.78	2151.35	2268.98	2420.59	2519.05	2563.49	2613.16	2688.97	2702.91	2711.62	2802.24	3055.8	3690.14	4806.33	6329.44	7253.93	7562.39	7666.08	7705.29	7721.85	7734.05	7742.76
Punjab	43	Firozpur	0	0.870822	38.3161	39.187	45.7181	83.1635	134.107	296.079	546.005	1193.46	1732.06	2659.49	2973.42	3163.69	3327.84	3481.98	3596.49	3651.79	3684.88	3747.14	3763.26	3788.51	3913.47	4286.62	4934.07	7182.1	12252.5	16563	17848.4	18274.2	18398.7	18460.1	18485.4	18519.8
Punjab	44	Muktsar	0.947564	3.79026	63.4868	64.4343	71.0673	122.236	152.558	224.573	351.546	884.077	1734.99	2357.54	2657.92	2867.33	2986.72	3113.7	3224.56	3318.37	3447.24	3643.38	4161.7	5023.04	6696.43	8001.23	8664.52	10927.3	15524.9	20145.2	20947.8	21160.1	21235.9	21271.9	21281.3	21299.3
Punjab	45	Faridkot	4.23396	8.46791	73.3886	87.5018	124.196	151.011	248.392	414.928	798.806	1627.25	2903.08	3905.12	4273.47	4571.26	4873.28	5173.89	5353.13	5418.05	5468.86	5569.06	5598.7	5655.15	5919.07	6566.87	7698.74	10081.1	14069.4	17167.3	18501	18913.1	19035.9	19167.1	19196.8	19253.2
Punjab	46	Bathinda	0	1.26118	25.8542	29.6377	35.9436	58.0143	97.1109	220.076	704.369	1511.53	2649.11	3715.44	4122.8	4507.46	4888.97	5250.93	5573.79	5754.77	5875.84	6019.62	6091.5	6167.17	6387.25	7149.63	8874.3	13032.4	20214.2	24690.1	25651.8	26049.1	26190.3	26252.7	26292.5	26329
Punjab	47	Mansa	12.5307	14.8091	36.4531	36.4531	38.7314	54.6796	72.9062	127.586	300.738	686.913	1257.63	1796.45	2057.32	2183.77	3445.96	5068.12	6496.62	7288.34	7778.18	8501.54	9149.72	10004.1	12217.5	18313.1	25756.4	31706.2	37289.2	41061	41899.4	42140.9	42227.5	42243.4	42253.7	42279.9
Punjab	48	Patiala	1.58729	33.8622	52.9097	61.9044	89.4174	174.073	395.765	909.518	1892.58	3286.22	4872.46	6117.42	6514.25	6776.15	6919.01	7064.51	7140.17	7193.61	7210.01	7245.99	7260.27	7277.73	7323.77	7526.41	7958.68	11063.4	15844.3	18373.4	19140.1	19356	19439.6	19475	19501.5	19525.3
Punjab	49	Amritsar	3.77612	15.8597	112.151	143.115	239.784	344.76	427.834	704.246	1036.17	1525.55	2632.33	3771.97	4278.34	4483.39	4649.16	4953.89	5296.76	5479.91	5585.26	5783.51	5862.8	6046.7	6527.78	8038.98	9738.99	12310.9	15372.2	17263.3	17980	18161.2	18249.6	18282.8	18316.4	18346.7
Punjab	50	Tarn Taran	0	9.38969	105.969	106.64	114.018	131.456	149.564	242.12	362.844	512.409	832.329	1102.62	1281.02	1344.74	1365.53	1380.28	1401.08	1412.48	1425.89	1541.25	1559.36	1604.97	1744.47	2501.68	3059.7	3817.58	4684.11	5334.01	5475.53	5539.25	5570.1	5578.15	5592.9	5601.62
Punjab	51	Rupnagar	2.72717	4.54528	53.6343	63.6339	72.7245	98.178	129.995	229.991	395.439	803.605	1277.22	1896.29	2138.1	2248.09	2939.89	3893.49	4497.1	4924.36	5197.07	5544.33	5758.87	6236.12	7659.7	10977.8	14602.2	17004.8	19371.1	20813.7	21244.6	21337.4	21361	21374.6	21381.9	21387.4
Punjab	52	Sahibzada Ajit Singh Nagar	47.3189	72.6683	86.1879	92.9478	154.631	230.679	391.226	717.388	1470.26	3151.77	6066.11	8752.3	9826.27	10464.2	10591.8	10782.8	11041.4	11190.9	11299.9	11466.4	11529.7	11598.2	11882.1	12804	14057.9	22612.5	34021.4	39460.6	40746.6	41058.4	41178.4	41234.2	41302.6	41365.1
Punjab	53	Sangrur	1.64388	3.28775	48.2204	52.0561	86.5775	268.5	369.324	579.74	817.554	1223.04	1583.05	1938.68	2065.26	2141.42	2808.29	3836.26	4767.79	5323.97	5715.76	6079.6	6256.59	6539.89	7477.44	10034.8	13953.2	16516	18493.1	19953.4	20406.5	20531.5	20572	20584.1	20592.3	20603.8
Punjab	54	Barnala	2.70944	2.70944	28.4491	32.5133	41.9964	79.9286	107.023	302.103	849.41	1556.57	2026.66	2481.85	2662.03	2800.21	2930.26	3000.71	3049.48	3084.7	3117.21	3190.37	3212.04	3226.95	3279.78	3611.69	4106.16	4989.44	6150.43	7547.15	7914.28	8033.5	8064.66	8087.69	8108.01	8116.14
Chandigarh	55	Chandigarh	17.9808	63.3609	160.115	250.875	305.673	376.74	530.005	899.895	1720.16	3721.17	7356.71	10221.6	11539.4	12335.7	13522.4	14896.7	16067.1	16899.4	17538.1	18052.7	18343	18776.2	20038.3	23253.4	27875.4	36638	47194.4	52002.1	53093.8	53496.3	53655.5	53738.6	53803.6	56437.4
Uttarakhand	56	Uttarkashi	0	0	0	53.1424	90.342	175.37	271.026	507.51	1012.36	2309.04	3693.39	5290.32	6523.23	7227.36	7524.96	8032.47	8702.06	9719.74	10006.7	10070.5	10075.8	10075.8	10083.8	10179.4	10423.9	13894.1	26669.5	31797.7	32634.7	32972.2	33229.9	33299	33381.4	33421.2
Uttarakhand	57	Chamoli	0	0	0	25.5877	102.351	172.136	181.44	214.007	393.121	823.46	1307.3	2423.86	3193.81	4187.08	5145.46	6220.15	7355.31	7855.43	7992.68	8046.18	8104.33	8120.62	8127.59	8188.07	8416.04	11779.7	19428.1	26848.5	28118.6	28290.7	28374.5	28418.7	28504.7	28562.9
Uttarakhand	58	Rudraprayag	0	0	0	17.3829	133.269	191.212	194.109	220.184	402.704	631.579	1506.52	2004.83	2676.97	3705.46	4681.8	5368.42	5962.34	6373.73	6521.49	6567.84	6573.64	6576.53	6596.81	6675.04	7071.95	9601.16	16942.5	24089.8	24964.8	25251.6	25413.8	25538.4	25616.6	25674.6
Uttarakhand	59	Tehri Garhwal	0	0	0	112.715	447.814	633.642	665.628	787.482	1079.93	1750.13	2724.96	3544.43	4248.14	4732.51	5061.52	5439.26	5917.54	6281.58	6409.53	6438.47	6447.61	6455.22	6468.93	6660.85	7507.74	10404.8	18255.3	23421.9	24812.6	25019.7	25076.1	25100.4	25111.1	25114.1
Uttarakhand	60	Dehradun	9.05776	15.5995	18.1155	105.674	242.044	348.221	471.004	834.824	1197.13	2055.61	4222.43	6643.87	7872.2	8680.35	9373.27	10755.1	12391	13724	14365.1	14763.6	14928.2	14974.5	15109.4	15669.4	19012.7	31261.9	49831.8	54800.5	56133	56628.6	56790.1	56861.1	56914.4	56959.2
Uttarakhand	61	Garhwal	2.82773	4.2416	4.2416	50.8992	94.7291	203.597	247.427	301.154	426.988	706.933	1682.5	2802.28	3348.04	4203.43	4852.39	5914.21	7503.39	7827.17	8046.32	8070.35	8073.18	8073.18	8107.11	8203.26	8986.54	13491.1	20358.3	25049.5	25622.1	25776.2	25817.2	25844.1	25863.9	25941.6
Uttarakhand	62	Pithoragarh	0	0	0	38.685	97.6335	119.739	141.845	263.426	392.376	624.486	1322.66	1978.46	2391.1	2707.95	3192.43	4135.61	5139.57	5918.8	6114.06	6161.96	6187.75	6193.28	6208.01	6244.86	6484.33	7749.89	12629.7	17034.3	18229.8	18570.6	18753	18883.8	18966.7	19021.9
Uttarakhand	63	Bageshwar	0	0	0	53.0995	139.386	275.454	315.279	338.51	594.051	909.33	1277.71	2097.43	2638.38	3096.37	3431.56	3872.95	4563.24	4978.08	5084.28	5107.51	5110.83	5114.15	5137.38	5170.57	5522.35	7297.87	13045.9	18033.9	18953.2	19109.2	19175.6	19228.7	19348.1	19427.8
Uttarakhand	64	Almora	1.41283	1.41283	1.41283	63.5775	105.963	248.659	286.805	426.676	532.638	798.251	1247.53	2143.27	2356.61	2616.57	2930.22	3282.01	3868.34	4327.51	4530.96	4594.54	4608.66	4611.49	4624.21	4672.24	5062.18	7390.54	12021.8	15719.2	16965.3	17260.6	17331.2	17399.1	17428.7	17444.3
Uttarakhand	65	Champawat	0	0	0	20.8833	125.3	143.573	187.95	310.639	514.251	790.955	1529.7	2192.75	2639.13	2978.48	3145.55	3615.42	3986.1	4484.69	4701.35	4735.29	4750.95	4758.78	4761.39	4771.83	5092.91	8802.31	15722.5	18847.2	19541.5	19815.6	19894	19946.2	19985.3	20001
Uttarakhand	66	Nainital	7.24177	9.05221	9.95743	208.201	306.87	430.885	551.28	1001.17	1576.9	2442.29	3982.97	5349.86	6010.67	6636.18	6998.26	7621.96	8374.2	9799.02	10560.3	10919.7	11049.1	11049.1	11287.2	11491.8	12879.5	20005.4	29636.9	34152.2	35338	35530.8	35636.7	35741.8	35764.4	35812.4
Uttarakhand	67	Udham Singh Nagar	1.67017	3.89707	7.23741	34.5169	63.4665	144.191	297.29	697.018	1237.6	2093.84	3573.61	4695.96	5075.65	5277.74	5460.9	5735.37	5971.97	6180.19	6314.36	6386.18	6427.37	6437.95	6471.35	6570.45	7175.05	10642.3	17506.7	20607.7	20976.2	21057	21094.3	21192.2	21209.5	21230.7
Uttarakhand	68	Hardwar	1.37265	3.20284	3.66039	30.1983	96.5429	143.213	184.85	647.89	1342.91	2158.72	3285.2	4283.12	4766.29	5032.13	5315.35	5608.64	5851.6	6102.79	6277.12	6383.27	6440.92	6475.24	6572.24	6882	8940.06	14836.5	20013.2	22701.3	23427	23597.2	23664.9	23695.1	23719.8	23729
Haryana	69	Panchkula	8.27678	29.7964	41.3839	43.0392	91.0446	185.4	296.309	928.654	1931.8	3691.44	7260.39	9918.89	11110.7	11835.8	13054.1	14396.6	15760.6	16528.7	17063.4	17450.8	17707.3	17968.9	18856.2	21599.1	26427.7	34898.2	45264	49700.4	50640.6	50814.4	50879	50903.8	50935.3	50978.3
Haryana	70	Ambala	5.81579	11.6316	34.8948	44.8647	155.365	272.512	574.102	1281.97	2077.9	3192.04	5149.47	6571.85	7164.23	7450.86	7867.94	8613.19	9224.68	9563.66	9747.27	9879.37	9926.73	10038.9	10393.7	11746.2	13612.3	17356	22575.3	24572.6	25188.2	25291.2	25312.8	25324.5	25333.6	25339.4
Haryana	71	Yamunanagar	1.83682	1.83682	4.89818	5.51045	27.5522	63.064	83.8813	162.252	389.405	998.615	1844.16	2559.91	2911.35	3118.3	3249.33	3450.15	3705.47	3965.69	4085.08	4172.63	4229.57	4276.72	4470.81	5186.56	6533.55	9064.69	12381.4	14453.9	14978.6	15055.2	15076.6	15090.7	15099.8	15115.2
Haryana	72	Kurukshetra	2.03765	2.03765	3.05648	31.5836	81.5061	131.429	219.048	430.964	871.097	1794.15	3982.59	5751.28	6384.99	6826.14	7301.93	7858.21	8439.96	8770.06	8920.85	9017.64	9096.09	9285.59	9912.17	11304.9	13485.2	16843.2	20408.1	22013.8	22519.1	22650.6	22685.2	22710.7	22724.9	22733.1
Haryana	73	Kaithal	1.6422	1.6422	4.10549	14.7798	50.087	87.0364	133.018	206.096	375.242	881.038	1519.85	2001.02	2275.26	2407.46	2577.43	2799.12	3008.5	3085.69	3139.06	3178.47	3210.49	3249.91	3430.55	3787.72	4613.75	6058.88	7886.65	8881.82	9205.33	9274.3	9302.22	9317	9320.28	9330.96
Haryana	74	Karnal	3.38348	3.38348	9.58652	29.3235	82.3313	183.272	317.483	596.056	867.862	1617.87	3263.93	4131.79	4489.31	4679.35	4987.81	5460.37	5844.4	6090.83	6210.94	6297.22	6343.46	6480.49	6948.54	8163.77	10405.3	15377.3	20269.9	22138.7	22614	22680	22709.3	22734.2	22742.1	22751.1
Haryana	75	Panipat	2.90228	9.43239	26.1205	44.9853	70.3802	145.114	306.916	764.024	1478.71	2637.44	4346.88	5311.16	5609.37	5801.65	6223.93	6784.79	7350.01	7622.83	7739.64	7815.1	7865.17	7926.11	8050.19	8471.02	9780.67	14372.1	20615.6	22481	22698.7	22732.8	22742.2	22747.3	22750.2	22752.4
Haryana	76	Sonipat	1.73976	14.498	76.5493	115.404	347.371	700.542	1258.42	1680.61	2001.3	2551.64	3640.73	4790.71	5305.68	5839.78	6613.4	7555.18	8175.12	8423.32	8533.51	8639.63	8655.87	8673.85	8722.56	8995.7	10403.7	16887.2	24996.8	27357.1	27991.5	28031	28048.4	28061.1	28062.9	28065.2
Haryana	77	Jind	1.33133	1.33133	13.3133	19.3043	48.5935	72.5574	103.844	189.714	256.281	420.034	925.939	1370.6	1632.87	1839.23	2186.04	2608.07	2973.52	3154.58	3223.15	3271.74	3285.72	3299.7	3365.6	3667.81	4802.77	8342.11	12129.7	13745.3	14088.8	14213.3	14214.6	14215.3	14216.6	14217.3
Haryana	78	Fatehabad	0.909962	0.909962	6.36974	13.6494	68.2472	108.286	161.973	293.008	490.47	860.824	1590.61	2121.12	2424.14	2756.28	3445.12	3894.64	4144.88	4244.06	4282.28	4299.57	4308.67	4319.59	4358.72	4640.81	5554.41	8506.33	12999.7	15500.3	16190	16332.9	16369.3	16386.6	16397.5	16404.8
Haryana	79	Sirsa	2.71153	2.71153	4.74517	10.1682	50.8411	73.2112	155.913	251.494	496.887	929.375	1696.06	2554.94	3051.14	3613.79	4391.32	4962.09	5257.65	5381.7	5433.9	5469.15	5486.77	5495.58	5522.02	5692.17	6483.94	9707.94	16006.8	19091.9	19778.5	19897.2	19929	19936.5	19940.6	19950.7
Haryana	80	Hisar	1.00011	2.00022	2.00022	20.0022	66.5072	116.013	254.528	469.551	647.57	1162.13	2035.22	3093.83	3921.92	4990.04	6609.22	7863.85	8300.4	8474.42	8528.42	8547.43	8560.43	8576.93	8598.43	8721.94	9620.04	14883.6	23119.5	26525.9	27049.9	27108.9	27128.9	27139.9	27143.4	27143.9
Haryana	81	Bhiwani	1.60976	2.14635	5.36587	24.683	93.3661	278.489	423.904	501.709	620.831	893.954	1355.42	1801.32	2140.44	2564.35	3229.18	3728.74	4035.13	4150.5	4194.5	4210.6	4220.26	4229.38	4250.3	4291.09	4683.87	6319.38	10443.1	12733.7	13075	13124.4	13152.8	13159.3	13162.5	13167.3
Haryana	82	Rohtak	0.811392	3.24557	6.49113	25.1531	260.457	482.778	863.321	1212.22	1676.34	2422.82	3573.37	4806.68	5474.46	6392.95	7567.85	8676.21	9557.38	9792.69	9903.04	9965.51	9985.8	9993.1	10029.6	10193.5	11168.8	13556.7	18072.1	20745.7	21430.5	21473.5	21493	21518.1	21539.2	21548.1
Haryana	83	Jhajjar	0	21.8889	79.3471	88.4674	128.597	238.953	491.587	746.045	895.619	1127.28	1779.38	2270.06	2674.09	3262.35	4015.69	4661.41	5077.3	5298.93	5334.5	5417.49	5463.09	5472.21	5482.24	5575.27	6452.65	8978.99	13724.3	17092.5	17385.2	17401.6	17423.5	17435.4	17439	17450
Haryana	84	Mahendragarh	0	0	5.68634	36.9612	127.943	252.094	491.868	779.029	1068.08	1656.62	2458.39	3272.49	3810.8	4688.39	5547.97	5941.28	6145.04	6236.02	6254.97	6272.03	6273.93	6273.93	6279.61	6313.73	6493.8	8927.55	17590.7	20432.9	20813	20831.9	20840.4	20840.4	20841.4	20842.3
Haryana	85	Rewari	0	0	5.105	19.5692	79.9784	251.847	625.363	1454.08	2108.37	2996.64	3972.54	4858.26	5676.77	6603.32	7697.5	8797.63	9440.86	9618.68	9662.92	9682.49	9685.9	9688.45	9694.4	9731.84	10040.7	11420.7	14216.6	16978.4	17368.1	17395.3	17434.4	17448.9	17450.6	17454
Haryana	86	Gurgaon	15.1858	25.6261	84.9458	367.308	1650.04	2592.51	3420.61	4302.81	4840.01	5661.95	7556.38	9829.51	11668.9	14242.4	18698	23540.9	26105.9	26957.2	27411.9	27723.6	27893.1	28096.7	28534.7	30004.4	35624.6	58407.6	81170.7	86195.3	89259.5	89332.6	89377.7	89432.3	89476.9	89511.5
Haryana	87	Mewat	55.0322	66.4973	69.9368	80.2553	132.995	229.301	420.767	622.552	715.419	848.413	1131.6	1280.65	1378.1	1468.67	1584.47	1770.2	1874.53	1933.01	1950.2	2066	2072.88	2077.47	2083.2	2090.08	2177.21	2906.39	5050.35	5738.25	5981.31	6005.39	6015.71	6019.15	6021.44	6021.44
Haryana	88	Faridabad	15.2296	24.4597	64.6104	169.372	648.412	1798.94	2714.1	3994.31	5036.38	5853.7	7572.8	9146.53	10227.4	11674.6	14875.6	18686.3	20425.7	20997.5	21232.8	21428.5	21477	21528.6	21672.2	22106	24432.9	33644	43852	46042.3	47367.3	47419	47433.7	47447.1	47463.7	47471.1
Haryana	89	Palwal	28.5923	33.522	36.4798	58.1704	195.216	323.388	547.197	904.107	1248.2	1482.85	2004.42	2559.5	2919.37	3318.67	3594.74	3938.83	4202.08	4313.49	4351.94	4421.94	4428.84	4433.77	4435.74	4451.52	4648.71	5551.83	8199.08	10052.6	10809.8	11089.9	11180.6	11233.8	11244.6	11268.3
NCT of Delhi	90	North West	5.99177	255.342	738.832	1707.66	3740.25	7680.07	10302.2	11948.5	13394.4	15413.1	19929.6	24699.9	28355.8	34167.4	42889.1	50397.7	53940.7	55262.6	55853.9	56631	56810.8	57008.5	57433.4	59060	69815.2	102089	124341	129948	134967	135208	135312	135389	135458	135513
NCT of Delhi	91	North	5.22889	193.469	534.094	1217.96	2652.91	5434.68	7285.34	8448.39	9468.02	10892.9	14081.4	17449.6	20030.4	24133.2	30295.1	35599	38102.5	39036.6	39456.5	40005.5	40132.8	40272.5	40573.2	41722.4	49318.9	72138.9	87867	91812.6	95356.6	95527.3	95600.9	95655.4	95705.1	95744.7
NCT of Delhi	92	North East	1.31622	102.665	245.694	532.192	1132.83	2297.68	3072.94	3559.5	3986.39	4583.52	5919.48	7330.03	8411.53	10128.8	12716.9	14944.8	15998.2	16392.6	16569.5	16800.2	16855.5	16915.6	17044.6	17529	20718.6	30343.3	36968.7	38603.4	40089.4	40163.6	40197.4	40224.1	40248.7	40270.2
NCT of Delhi	93	East	2.88012	204.488	546.262	1232.69	2672.75	5460.7	7315.49	8479.06	9502.46	10932	14127	17502.5	20089.8	24199.7	30382.3	35703.8	38220.1	39161.9	39583.3	40137.3	40270.7	40414.7	40721	41875	49496.7	72409.9	88197.8	92149.3	95708.2	95882.9	95964.5	96030.7	96090.2	96139.2
NCT of Delhi	94	New Delhi	5.82839	209.822	591.581	1357.04	2965.19	6082.41	8156.34	9458.01	10600.4	12197.4	15769.7	19543.1	22435.4	27031.1	33932.4	39873.4	42677.4	43724.5	44195.7	44812	44955.3	45111.2	45449.3	46736.4	55246.3	80793.1	98402.6	102829	106799	106991	107073	107134	107189	107232
NCT of Delhi	95	Central	2.87399	250.612	543.184	1129.48	2359.55	4742.66	6327.38	7322.35	8196.62	9416.92	12148.4	15033.3	17243.9	20757.1	26059	30622.4	32777.3	33582.6	33943	34415.5	34527.5	34648.8	34910.4	35899.6	42436.2	62240.3	75856.1	79162.3	82202.4	82350.7	82418	82472	82519.7	82560.5
NCT of Delhi	96	West	3.03176	133.019	305.829	652.208	1379.83	2789.22	3727.55	4316.09	4833.39	5555.32	7170.87	8878.14	10186.7	12265.8	15398.3	18095.1	19369.5	19845.9	20061.2	20342.4	20407.9	20480.3	20634.6	21220.1	25082.1	36748.7	44776.1	46746	48544.2	48632.5	48671.9	48704.1	48734.4	48759.4
NCT of Delhi	97	South West	7.34946	254.781	710.447	1626.07	3547.95	7271.67	9749.05	11304.7	12671.1	14579.5	18848.9	23357.2	26812	32304.5	40551.9	47653.3	51004.6	52255.2	52818.7	53554.9	53727	53914.4	54317.4	55857.1	66026.9	96565.1	117613	122901	127648	127877	127976	128048	128113	128163
NCT of Delhi	98	South	3.9365	120.391	225.693	436.624	879.48	1736.98	2307.45	2665.67	2979.93	3419.18	4402.98	5441.56	6237.39	7502.31	9417.75	11068.1	11847.6	12139.2	12276.3	12449.8	12491.2	12535.8	12630.6	12989.8	15352	22558.8	27504.3	28670.2	29765.8	29820.3	29845.6	29865.6	29883.9	29899.7
Rajasthan	99	Ganganagar	0	0	0	2.9001	12.5671	26.1009	44.4683	110.687	212.674	320.945	473.684	713.426	1138.77	1759.4	2355.85	2831.95	3089.09	3182.86	3233.13	3264.07	3275.18	3280.98	3292.59	3346.24	3560.36	4691.89	7489.52	9069.59	9292.42	9347.04	9362.5	9374.1	9375.07	9376.52
Rajasthan	100	Hanumangarh	0.898127	4.9397	7.18502	14.37	20.2079	29.1891	64.6652	93.8543	126.187	192.199	286.503	407.301	566.269	777.778	970.427	1194.51	1291.51	1318.9	1333.27	1341.35	1341.35	1343.6	1365.6	1397.94	1704.2	3373.37	5526.63	6846.87	7193.1	7236.21	7246.09	7254.17	7256.42	7256.87
Rajasthan	101	Bikaner	10.8238	11.7789	13.0523	33.7449	42.022	104.1	339.359	631.284	996.111	1414.1	1704.75	2087.09	3297.77	4386.52	5279.8	5858.24	6003.41	6047.02	6060.08	6089.68	6090.64	6095.73	6104.33	6151.12	6540.14	8992.06	11680.5	12688.1	12894.1	12920.8	12929.7	12935.8	12937.7	12939.9
Rajasthan	102	Churu	7.20119	7.20119	16.9742	54.5233	98.7592	159.455	233.01	344.629	390.408	493.282	668.168	935.127	1239.12	1506.59	1750.92	2028.16	2130.01	2228.26	2251.92	2276.09	2276.09	2276.09	2279.69	2283.81	2389.77	3838.24	7388.43	8582.79	8806.03	8829.69	8833.29	8834.84	8834.84	8835.35
Rajasthan	103	Jhunjhunun	13.4742	17.149	21.6404	53.4885	96.3609	147.399	192.313	250.293	307.457	419.741	530.801	699.841	890.93	1181.65	1440.11	1681.82	1791.25	1842.7	1868.01	1900.68	1901.9	1905.17	1912.11	1923.54	2017.86	2758.13	4714.74	5940.08	6242.63	6263.05	6268.36	6268.36	6268.36	6268.36
Rajasthan	104	Alwar	1.67271	2.15063	7.88563	12.6648	71.6876	125.453	346.968	931.221	1388.35	1834.01	2207.5	2582.9	3143.74	3603.97	4035.53	4711.55	4969.14	5123.75	5172.74	5211.69	5224.35	5228.65	5237.97	5292.69	5823.66	9060.35	12445.7	13861	14234.8	14367.1	14392.7	14400.1	14405.4	14410.2
Rajasthan	105	Bharatpur	6.83776	37.9496	41.7103	86.4976	341.888	537.448	685.143	878.994	1081.05	1256.78	1356.61	1484.14	1691.66	2006.88	2266.37	2662.96	2968.61	3069.81	3089.98	3119.04	3126.22	3131.69	3135.45	3155.63	3324.86	3956.67	5935.86	6829.21	7415.21	7419.99	7425.46	7425.8	7426.49	7427.86
Rajasthan	106	Dhaulpur	0.725217	8.70261	17.4052	43.513	135.616	480.819	636.016	889.842	1287.26	1604.18	1858.01	2117.63	2320.7	2404.82	2456.31	2528.83	2639.79	2706.51	2724.64	2739.15	2741.32	2747.12	2752.92	2770.33	3121.34	5829.3	7576.35	8051.36	8271.1	8277.63	8277.63	8278.36	8279.08	8279.81
Rajasthan	107	Karauli	1.8609	1.8609	5.58271	10.5451	27.2932	59.5489	99.2481	217.726	285.959	368.459	440.414	570.677	669.305	717.068	758.008	833.684	899.436	934.793	957.124	973.252	974.493	977.594	985.658	1006.75	1233.16	2344.74	3933.95	4402.9	4486.64	4495.32	4498.42	4498.42	4498.42	4498.42
Rajasthan	108	Sawai Madhopur	0	4.90014	9.80028	12.2503	38.5886	59.4142	83.9149	120.666	211.931	307.484	439.175	559.841	633.343	698.27	755.234	1027.8	1190.73	1278.32	1297.92	1304.66	1305.89	1307.72	1310.79	1346.93	1797.74	4124.08	6044.32	6493.91	6564.35	6568.02	6570.47	6571.08	6575.37	6580.27
Rajasthan	109	Dausa	6.66673	11.6668	17.7779	27.778	48.8893	77.7785	126.112	171.113	222.78	330.559	396.67	602.783	712.229	898.897	1050.57	1203.34	1291.68	1331.12	1342.79	1368.35	1370.01	1371.12	1374.46	1382.79	1548.9	3534.48	6345.61	7327.85	7489.51	7503.96	7523.4	7523.96	7525.07	7525.07
Rajasthan	110	Jaipur	65.3307	118.986	181.693	261.192	337.542	433.308	537.47	713.128	948.345	1417.99	2058.31	2821.29	3639.24	4379.78	5121.77	6269.26	7145.19	7512.38	7671.11	7929.16	7969.04	8010.62	8077.53	8293.2	9526.35	14847.5	21933.1	24811.4	25258.1	25314.5	25344.9	25359.3	25370.2	25378
Rajasthan	111	Sikar	0.651698	1.9551	8.47208	67.4508	128.71	177.588	233.308	346.378	620.417	844.601	1075.3	1345.11	1580.37	2009.19	2385.22	2700.96	2836.84	2911.79	2946.33	2958.38	2962.95	2967.83	2975.98	3018.02	3252.3	5723.87	8585.47	9927.65	10232.3	10268.5	10283.5	10287.1	10289.7	10290.6
Rajasthan	112	Nagaur	1.84464	31.0953	41.6361	120.165	145.99	166.545	263.783	377.36	505.431	633.502	773.958	973.706	1160.54	1467.28	1728.43	2104.47	2366.41	2522.68	2622.81	2715.31	2726.38	2736.13	2742.45	2783.82	2961.44	3553.57	4335.96	4857.2	5016.63	5030.86	5036.39	5039.03	5042.98	5043.24
Rajasthan	113	Jodhpur	24.9011	120.948	233.833	362.844	521.974	649.325	1001.5	1624.74	2113.03	2874.77	3692	4785.04	5944.48	6958.78	7912.14	9405.49	10062.2	10395.6	10556.4	10772.4	10814.9	10857.8	10917.6	11210	12804.8	19095.6	25454.8	27272.1	27758.3	27800.7	27816.4	27821.8	27822.8	27824.9
Rajasthan	114	Jaisalmer	39.5996	46.1995	62.0393	97.679	106.919	143.878	158.398	248.157	368.276	518.754	739.192	1107.47	1379.39	1595.86	1855.9	2291.5	2613.57	2867.01	2930.37	3047.85	3058.41	3067.65	3078.21	3099.33	3285.44	6157.73	13622.3	17673.3	18210.5	18231.6	18240.9	18248.8	18252.8	18252.8
Rajasthan	115	Barmer	0.338681	0.677362	5.75758	33.5294	48.4314	115.829	259.43	464.671	632.995	754.582	850.09	936.792	1024.51	1163.03	1325.94	1475.97	1616.19	1674.44	1691.37	1708.99	1715.76	1721.85	1739.81	1753.01	1841.07	2774.14	4380.84	5213.32	5364.37	5379.27	5386.72	5389.43	5391.13	5391.47
Rajasthan	116	Jalor	0	0	33.025	77.537	96.682	139.28	345.088	534.144	619.339	649.971	737.559	1153	1436.35	1824.04	2155.24	2381.15	2566.86	2665.93	2681.25	2718.1	2719.06	2720.98	2727.68	2756.39	3044.05	3878.77	4792.46	4982.47	5050.44	5052.83	5053.31	5053.31	5055.22	5055.22
Rajasthan	117	Sirohi	0	0	18.4608	133.421	258.451	404.459	587.389	737.593	859.266	1100.93	1319.11	1667.35	1918.24	2099.5	2269.84	2670.94	2859.74	3035.12	3143.37	3175.26	3180.29	3181.13	3194.56	3520.14	4478.42	7692.28	10625.9	11632	12097.7	12138	12152.2	12152.2	12152.2	12152.2
Rajasthan	118	Pali	0.854969	5.12981	48.3057	198.78	345.835	466.386	723.304	1131.55	1425.23	1716.78	1998.06	2491.81	2810.28	3114.22	3444.67	3976.89	4341.96	4589.05	4677.96	4745.93	4753.2	4756.62	4766.45	4829.29	5256.78	7781.07	10662.7	12018.7	12496.7	12512.9	12513.8	12514.2	12518.9	12519.3
Rajasthan	119	Ajmer	1.7055	51.165	84.2516	116.656	146.332	176.007	283.454	661.051	1038.99	1419.32	1866.84	2362.8	2888.43	3374.84	4001.1	4944.24	5417.01	5636.67	5758.11	5843.04	5878.17	5897.96	5952.19	6159.24	6849.62	9612.87	12193.6	13005.5	13160.7	13175	13178	13184.9	13191.4	13193.7
Rajasthan	120	Tonk	36.7312	82.033	88.1549	100.399	110.806	123.05	133.457	167.739	271.199	399.146	528.317	790.333	997.864	1095.2	1248.86	1743.51	1932.06	2076.54	2106.53	2197.14	2198.97	2201.42	2203.26	2221.63	2513.64	3961.46	5330.92	5847.61	5998.21	6023.92	6040.45	6045.96	6047.18	6047.18
Rajasthan	121	Bundi	0	0	0	1.54507	7.72536	10.8155	23.1761	105.065	285.838	414.852	781.806	955.627	1046.79	1135.63	1250.74	1616.15	1972.28	2221.81	2340.78	2367.05	2370.14	2374.78	2384.82	2462.07	2745.59	4060.45	5498.91	6099.17	6169.47	6171.02	6171.79	6171.79	6171.79	6171.79
Rajasthan	122	Bhilwara	10.5425	14.9049	17.0861	53.4394	71.2525	93.0645	113.786	233.388	457.688	784.505	979.359	1495.21	1995.43	2163.39	2350.61	2889	3232.54	3506.64	3684.05	3750.94	3796.74	3819.28	3885.44	4045.4	5005.85	7870.86	10263.6	10882.7	10992.9	11001.2	11002.7	11003.8	11003.8	11005.2
Rajasthan	123	Rajsamand	0	0.725773	23.9505	102.334	120.478	172.734	298.293	459.414	648.115	833.913	1085.76	1360.82	1614.12	1757.1	1927.65	2154.09	2491.58	2823.26	2974.22	3054.78	3083.81	3115.02	3234.77	3562.09	4772.68	7699	11147.9	12468.8	12653.9	12671.3	12684.3	12685.8	12687.2	12688.7
Rajasthan	124	Dungarpur	3.14971	3.77966	9.44914	229.929	244.418	274.655	312.452	376.706	499.545	652.621	846.643	1151.54	1438.79	1596.9	1773.92	2152.51	2602.29	2936.16	3093.02	3140.89	3164.2	3215.23	3418.7	3809.26	5379.71	7736.33	10607	12015.5	12300.9	12302.8	12304	12304.7	12304.7	12304.7
Rajasthan	125	Banswara	30.2005	33.7836	34.8073	43.5092	46.0685	50.6754	54.2585	105.958	186.322	283.066	480.649	620.39	714.574	774.463	808.247	880.421	965.392	1094.38	1142.5	1236.17	1255.62	1284.8	1351.86	1474.19	1833.53	3446.95	4676.47	5151.49	5210.86	5213.94	5214.45	5220.59	5222.13	5222.13
Rajasthan	126	Chittaurgarh	0	9.46449	75.2178	87.6711	100.124	105.106	107.596	135.99	262.515	422.415	656.537	833.871	1027.15	1135.74	1292.15	1484.43	1687.17	1855.54	1935.74	2031.38	2056.28	2066.75	2092.65	2231.13	2989.28	4978.82	9085.41	10030.9	10063.7	10075.2	10079.7	10080.2	10080.2	10080.2
Rajasthan	127	Kota	37.866	88.8047	143.35	210.066	247.03	298.871	401.199	760.024	1590.37	2418.91	3518.38	4081.41	4519.12	4984.33	5569	7022.78	7758.47	8354.4	8663.19	9009.39	9119.39	9191.06	9299.25	9819.01	12511.1	19035.8	24163.9	26101.4	26256	26270	26278.1	26278.1	26278.5	26278.5
Rajasthan	128	Baran	0	0.713847	2.85539	10.7077	44.2585	46.4001	54.9662	98.5109	234.142	397.613	755.25	921.577	1009.38	1067.92	1136.44	1378.44	1544.05	1771.05	1844.58	1877.42	1888.84	1898.83	1917.39	2018.76	2662.65	4858.44	7755.23	8543.32	8650.4	8653.97	8656.11	8656.82	8657.54	8658.96
Rajasthan	129	Jhalawar	10.5838	24.903	29.8836	164.36	212.92	233.465	239.691	344.283	584.597	904.6	1326.71	1493.56	1585.07	1656.05	1751.3	1893.87	1999.71	2104.92	2224.46	2286.71	2314.73	2324.69	2354.58	2471.62	2929.83	4661.83	7675.09	8711.68	8998.69	9022.97	9025.46	9026.08	9027.95	9031.68
Rajasthan	130	Udaipur	1.20407	2.40815	106.561	166.162	181.815	209.81	275.733	392.528	557.487	727.863	900.648	1350.37	1788.95	2054.45	2291.66	2780.51	3159.19	3409.94	3513.19	3651.36	3679.95	3716.68	3826.25	4107.7	6158.84	10463.4	15417.9	17168	17306.8	17331.5	17347.7	17375.1	17393.2	17397.1
Rajasthan	131	Pratapgarh	1.95276	1.95276	3.90553	13.6693	13.6693	15.6221	147.434	171.843	240.19	471.592	612.191	777.2	851.404	907.058	937.326	1026.18	1093.55	1173.61	1205.83	1224.38	1232.19	1239.03	1284.92	1428.45	1853.17	3961.18	6149.25	6877.63	6974.29	7003.58	7005.54	7006.51	7011.39	7011.39
Uttar Pradesh	132	Saharanpur	13.1732	19.7598	25.333	37.7462	47.3727	73.9724	120.839	235.09	503.367	955.055	1476.66	1728.22	1879.46	1956.22	2044.88	2178.89	2329.37	2439.06	2499.61	2558.13	2562.44	2567.5	2574.85	2629.31	2923.18	4327.64	7347.34	8321.9	8425.26	8434.12	8441.22	8443.5	8444.76	8445.78
Uttar Pradesh	133	Muzaffarnagar	6.13943	7.62136	9.52669	22.6524	48.4803	88.7041	146.499	263.995	396.734	662.846	1108.7	1510.09	1739.57	1880.99	2002.51	2193.68	2366.64	2490.07	2589.57	2650.11	2664.3	2666.63	2683.14	2735.22	3207.96	5509.82	8260.07	9156.21	9358.81	9401.15	9411.1	9415.97	9417.03	9417.67
Uttar Pradesh	134	Bijnor	2.13146	6.86803	9.70997	22.4987	47.8394	66.7857	102.073	165.306	259.564	410.898	583.546	730.379	784.613	832.452	892.133	948.972	983.312	1008.89	1030.68	1047.26	1051.76	1053.18	1056.02	1069.04	1220.85	2414.47	3239.1	3506.01	3599.08	3606.66	3607.85	3609.27	3609.5	3609.98
Uttar Pradesh	135	Moradabad	4.22253	12.3548	21.2691	43.6329	73.9725	116.667	221.136	425.85	648.706	1036.4	1387.96	1687.14	1907.65	2043.39	2106.11	2186.96	2249.2	2306.13	2338.19	2369.62	2374.78	2375.88	2381.2	2408.56	2730.88	5040.45	7268.23	7644.51	7742.88	7751.95	7755.39	7756.17	7757.42	7758.05
Uttar Pradesh	136	Rampur	2.24059	7.0952	12.3232	64.6037	97.4657	133.315	172.525	377.166	742.009	1240.17	1618.45	1747.66	1829.82	1876.87	1906.37	1937.36	1978.81	2009.44	2035.95	2064.7	2070.31	2072.92	2076.28	2098.69	2297.73	3083.43	4148.45	4477.45	4634.66	4648.11	4654.45	4656.69	4660.06	4660.8
Uttar Pradesh	137	Jyotiba Phule Nagar	4.69913	9.39827	13.5753	27.6727	37.5931	68.9206	120.611	310.665	558.153	863.074	1150.24	1463	1662.45	1962.67	2049.34	2086.42	2162.12	2203.37	2239.92	2261.33	2276.47	2280.65	2288.48	2309.89	2577.74	4871.44	7985.39	8638.57	8747.18	8749.79	8754.49	8756.05	8757.1	8759.19
Uttar Pradesh	138	Meerut	16.5019	22.341	71.3388	107.389	165.526	252.098	418.132	568.172	734.206	1066.53	1732.7	2497.37	3016.03	3452.7	4025.18	4788.84	5290.5	5504.51	5613.93	5736.05	5752.55	5769.3	5784.79	5890.15	6687.57	11311.4	16486.4	17719.7	17931.7	17968	17978.4	17986.5	17989.3	17993.6
Uttar Pradesh	139	Baghpat	9.38288	10.0531	16.7551	28.1486	100.531	178.275	317.678	417.538	499.303	601.175	762.024	866.576	937.618	1023.4	1166.83	1282.1	1451.67	1526.73	1553.54	1586.38	1589.73	1590.4	1593.75	1605.81	1775.38	2893.28	5059.38	6064.69	6359.58	6368.3	6381.7	6389.07	6391.75	6392.42
Uttar Pradesh	140	Ghaziabad	8.06173	12.0926	41.8442	86.5677	163.346	427.848	865.485	1182	1517.72	1930.59	2593.96	3246.77	3779.99	4193.83	4627.05	5161.62	5595.23	5819.04	5909.06	5982.58	6010.79	6029.03	6057.43	6150.34	6635.96	9061.01	12066.3	13143.5	13419.7	13445.1	13457.3	13463.7	13468.1	13471
Uttar Pradesh	141	Gautam Buddha Nagar	43.5079	64.7312	124.157	232.396	550.746	1212.38	1963.16	2750.55	3389.9	4213.37	5551.5	6912.45	8249.52	9455	10779.9	12032.6	12865.1	13210.5	13434.9	13611.6	13653.5	13706.6	13777.1	14005.8	15506.3	22061.1	31620.7	33599.2	34612.1	34656.7	34700.7	34739.4	34754.3	34766.5
Uttar Pradesh	142	Bulandshahr	3.05161	7.88332	15.5123	25.6844	84.1735	150.8	239.805	339.746	438.414	579.805	770.277	922.603	1042.12	1157.58	1278.88	1389.75	1474.18	1540.81	1570.31	1600.31	1608.71	1615.32	1617.61	1628.54	1830.96	2894.2	4303.02	5071.52	5272.67	5295.3	5305.98	5310.05	5311.07	5311.83
Uttar Pradesh	143	Aligarh	0	5.38452	12.9718	34.5099	65.838	119.194	194.577	337.267	609.185	1050.72	1632.98	2038.04	2211.81	2320.73	2451.67	2589.95	2680.51	2729.22	2755.16	2796.03	2802.4	2805.09	2815.37	2845.72	2969.81	3778.95	4945.44	5238.89	5347.32	5356.13	5357.35	5357.35	5357.35	5357.6
Uttar Pradesh	144	Mahamaya Nagar	2.11775	2.11775	10.5887	14.8242	42.8844	90.5337	115.417	139.771	196.421	330.898	436.256	522.554	564.38	596.146	621.559	652.796	672.914	680.326	688.268	705.21	708.387	710.504	711.034	713.152	740.682	1019.7	1421.54	1538.01	1622.19	1631.2	1633.84	1634.37	1634.37	1635.96
Uttar Pradesh	145	Mathura	1.37765	3.09971	17.9095	25.4865	59.9278	118.478	191.838	301.361	506.631	776.306	1120.72	1379.72	1547.45	1724.47	1891.86	2090.58	2221.12	2295.85	2333.4	2361.98	2367.49	2369.9	2385.75	2454.97	2902.02	4821.09	6614.79	7019.82	7094.21	7107.64	7111.09	7113.5	7116.6	7119.7
Uttar Pradesh	146	Agra	25.9032	58.9822	116.039	131.441	161.545	190.948	226.303	290.885	374.02	482.709	725.463	982.92	1128.71	1242.13	1405.6	1592.87	1709.26	1767.01	1802.89	1922.96	1927.33	1932.24	1935.56	1964.44	2267.75	3758.58	4567.36	4765.48	4824.64	4839.34	4842.49	4843.71	4845.81	4848.26
Uttar Pradesh	147	Firozabad	11.6256	39.9922	79.5194	115.326	166.944	228.328	258.554	324.123	463.631	672.892	1012.83	1219.3	1323.46	1389.96	1527.14	1638.29	1731.29	1760.12	1779.19	1849.87	1858.24	1882.89	1888.47	1962.41	2249.33	3144.97	3967.13	4261.96	4388.91	4403.33	4407.98	4409.84	4410.77	4412.16
Uttar Pradesh	148	Mainpuri	0	1.91485	4.78713	19.6272	64.6263	121.593	177.603	333.663	509.351	726.687	1087.64	1306.89	1401.67	1497.42	1587.41	1668.79	1744.43	1790.87	1813.37	1826.77	1841.61	1845.92	1850.23	1855.97	1991.45	3544.87	4516.66	4729.21	4913.03	4930.27	4935.53	4937.45	4939.36	4942.72
Uttar Pradesh	149	Budaun	0.571097	4.28323	4.56878	11.1364	17.1329	39.1201	69.1027	122.5	226.154	434.89	637.059	794.396	844.652	896.622	951.733	1011.41	1067.09	1094.79	1137.05	1155.61	1160.75	1161.61	1162.18	1190.74	1353.79	2501.69	3990.25	4257.24	4293.79	4297.5	4300.65	4301.79	4302.07	4303.79
Uttar Pradesh	150	Bareilly	1.18638	1.58184	2.57048	11.0729	27.089	48.246	139.202	461.896	927.549	1292.56	1721.43	2055.2	2242.06	2374.14	2477.16	2587.09	2699.21	2779.29	2848.29	2885.86	2900.1	2906.23	2926.4	2980.38	3432.78	6276.73	8322.44	8656.6	8735.49	8747.56	8753.69	8756.06	8757.44	8759.22
Uttar Pradesh	151	Pilibhit	0.86453	1.29679	2.59359	19.8842	36.3102	58.3557	82.1303	301.721	656.178	980.809	1273.88	1507.74	1563.07	1608.03	1658.6	1716.52	1758.89	1788.28	1808.6	1817.67	1819.83	1822	1827.18	1834.53	1895.91	2848.19	4297.58	4688.34	4844.39	4852.17	4854.77	4856.5	4856.93	4857.36
Uttar Pradesh	152	Shahjahanpur	0.289142	0.289142	0.867425	6.65026	20.2399	37.2993	71.418	284.804	572.5	911.085	1350.87	1631.05	1763.19	1832.87	1889.83	1925.39	1947.95	1970.79	1994.5	2006.35	2010.11	2014.16	2020.23	2036.71	2204.13	3762.89	5474.61	5853.38	5914.68	5925.09	5927.98	5930.29	5931.45	5932.03
Uttar Pradesh	153	Kheri	0.870131	0.870131	3.04546	14.7922	18.2727	25.0163	41.7663	96.367	231.02	525.776	736.783	1134.22	1330.21	1502.06	1543.18	1600.61	1642.15	1666.52	1691.1	1706.11	1706.54	1710.46	1716.33	1728.73	1937.78	3727.2	4964.31	5284.09	5362.4	5387.41	5392.2	5393.29	5395.24	5395.9
Uttar Pradesh	154	Sitapur	2.55355	3.33926	4.51783	7.46424	8.6428	11.7856	20.6249	99.9815	215.284	405.426	586.728	695.745	774.316	830.691	873.119	894.923	910.244	930.869	941.869	953.654	956.601	958.762	959.547	968.583	1145.76	1817.54	2289.36	2411.93	2434.91	2444.93	2452.39	2453.57	2453.97	2454.36
Uttar Pradesh	155	Hardoi	0.428383	0.428383	1.28515	10.7096	34.2707	49.2641	84.8199	231.113	354.273	544.903	784.37	972.43	1074.6	1133.5	1169.7	1203.97	1227.75	1245.52	1260.09	1269.09	1274.01	1274.44	1275.73	1285.15	1471.07	2315.41	2761.57	2919.65	3010.46	3020.74	3022.67	3023.31	3023.96	3024.17
Uttar Pradesh	156	Unnao	0	0.280511	1.68306	9.81787	26.0875	47.6868	100.984	216.835	373.64	591.877	804.785	954.017	1068.18	1124.01	1155.98	1194.69	1247.71	1265.66	1282.21	1286.7	1289.23	1291.19	1293.72	1341.12	1557.4	2951.25	3973.71	4172.03	4243	4266.29	4271.9	4276.1	4277.51	4280.87
Uttar Pradesh	157	Lucknow	14.2505	34.0113	47.3118	68.2125	116.094	211.098	551.021	1548.75	3159.63	5206.38	7802.45	10021.4	11184.6	12015.1	12741.5	13631.5	14320.8	14864.3	15289.3	15501	15561.4	15595.2	15650.7	16356	24225.3	38986.6	44421	45279.1	45498.5	45545.5	45579.7	45597	45612.9	45619.9
Uttar Pradesh	158	Rae Bareli	0.722345	1.08352	3.25055	11.1964	24.9209	33.9502	57.0653	187.81	340.586	515.393	793.496	971.916	1237.02	1391.96	1555.93	1687.76	1756.74	1869.43	1925.77	1985	1991.87	1995.12	2017.15	2090.11	2769.47	4813.35	5679.08	6031.22	6152.58	6200.61	6206.03	6208.92	6210	6216.86
Uttar Pradesh	159	Farrukhabad	0	0	3.26142	16.3071	35.4097	75.4786	135.116	216.186	364.347	604.761	868.004	1334.39	1693.14	1831.52	1920.98	2024.41	2096.16	2141.36	2174.9	2192.61	2196.33	2203.79	2207.05	2219.16	2493.12	3623.91	4459.76	4807.34	4889.34	4895.86	4898.66	4900.99	4901.92	4903.32
Uttar Pradesh	160	Kannauj	0	3.19784	12.2584	30.9125	77.2812	125.782	188.673	451.962	680.607	893.797	1108.05	1314.31	1523.77	1614.38	1694.32	1763.61	1808.91	1840.36	1860.61	1873.93	1873.93	1873.93	1876.6	1892.59	2119.1	3769.72	4768.51	4944.4	5066.45	5077.11	5082.97	5085.1	5087.23	5090.43
Uttar Pradesh	161	Etawah	0.529193	1.58758	2.11677	27.518	71.4411	156.641	223.849	367.789	622.86	1115.54	1717.23	2130	2379.78	2552.83	2694.12	2840.71	2957.13	3026.46	3037.57	3045.51	3055.03	3056.09	3059.27	3091.02	3567.82	5608.92	7011.28	7356.31	7528.3	7541.53	7546.29	7546.82	7548.41	7550
Uttar Pradesh	162	Auraiya	2.70925	4.74118	10.1597	17.6101	36.5748	68.4085	84.664	246.541	484.278	783.65	1203.58	1553.75	1745.43	1882.93	2057.67	2205.33	2280.51	2349.59	2382.78	2397.01	2401.07	2403.78	2407.17	2439	2917.18	5214.62	6529.96	6827.98	6891.65	6899.1	6900.45	6903.84	6905.87	6907.9
Uttar Pradesh	163	Kanpur Dehat	0	0	4.60621	14.5863	32.2434	47.5975	67.5577	198.067	457.55	822.208	1189.94	1300.49	1384.17	1419.48	1470.15	1525.42	1585.3	1607.57	1623.69	1632.13	1636.74	1645.95	1659	1668.98	1881.64	3656.56	4668.39	4755.14	4811.95	4825	4834.21	4840.36	4845.73	4851.87
Uttar Pradesh	164	Kanpur Nagar	3.00194	11.5074	28.5185	38.0246	97.2296	169.61	310.034	813.36	1639.06	2443.08	3440.39	4141.68	4483.9	4622.66	4807.11	5083.12	5241.23	5355.97	5423.84	5480.38	5497.89	5505.4	5520.74	5600.79	7006.54	11589	13541.4	13797.1	13962.4	13983.4	13993.6	14001.7	14005.2	14008.6
Uttar Pradesh	165	Jalaun	0	1.04537	18.294	21.9528	56.4501	97.2197	111.332	217.438	475.122	686.81	948.676	1200.61	1372.57	1516.84	1679.91	1893.17	1965.82	2042.14	2068.27	2092.84	2100.15	2101.72	2109.04	2127.86	2449.83	3898.19	5861.93	6083.02	6194.88	6204.81	6206.9	6208.99	6211.6	6212.13
Uttar Pradesh	166	Jhansi	0	1.302	12.586	15.6241	35.1541	83.3283	348.069	986.919	1332.82	1921.76	2554.53	3139.13	3447.27	3636.5	3840.04	4132.13	4264.06	4384.72	4475.42	4530.97	4542.69	4550.5	4563.96	4669.86	6112.04	11373	15361.9	15808.1	15900.1	15918.7	15923.5	15928.3	15930.9	15933.5
Uttar Pradesh	167	Lalitpur	0	0	0	1.43002	2.14503	5.00508	43.6157	251.684	499.793	960.26	1455.05	1783.24	1956.27	2049.94	2113.57	2217.25	2293.76	2365.26	2433.18	2461.78	2479.66	2490.38	2494.67	2572.61	3590.07	6583.82	8815.37	9059.19	9097.09	9107.81	9112.1	9114.96	9118.54	9121.4
Uttar Pradesh	168	Hamirpur	0	0	0.789693	3.94847	43.4331	60.8064	100.291	239.277	338.778	518.828	686.243	836.285	942.894	1028.97	1081.09	1154.53	1207.44	1235.87	1242.98	1246.14	1250.08	1254.03	1257.19	1265.88	1453.04	2869.74	4015.59	4107.98	4198.01	4210.64	4213.01	4217.75	4220.12	4221.7
Uttar Pradesh	169	Mahoba	0	0	0.991843	9.91843	34.7145	56.5351	95.2169	266.806	345.161	469.142	669.494	840.091	968.039	1043.42	1242.78	1324.11	1396.52	1440.16	1457.02	1459.99	1462.97	1463.96	1464.95	1480.82	1672.25	3001.32	4091.35	4235.17	4306.58	4306.58	4308.57	4308.57	4309.56	4309.56
Uttar Pradesh	170	Banda	1.45611	2.42685	10.6781	12.1342	16.9879	21.3562	45.1393	154.347	219.387	436.832	717.861	979.475	1179.93	1325.54	1515.81	1652.2	1728.89	1807.03	1860.91	1882.26	1888.09	1889.54	1891.97	1907.5	2473.93	4058.17	5213.84	5336.15	5356.54	5361.39	5364.79	5367.21	5368.18	5370.61
Uttar Pradesh	171	Chitrakoot	0	0	4.42645	30.9851	65.5114	81.4466	93.8407	207.158	306.31	563.044	869.354	1142.02	1338.56	1574.04	1724.54	1800.68	1833.43	1895.4	1929.05	1938.78	1939.67	1941.44	1944.1	1951.18	2597.44	4440.61	6083.71	6329.82	6434.28	6439.6	6442.25	6445.79	6445.79	6447.56
Uttar Pradesh	172	Fatehpur	0	0	1.33578	16.3632	32.3926	44.0806	81.1484	160.961	299.214	436.465	613.789	735.344	915.674	1008.51	1116.71	1179.49	1227.24	1257.3	1272.33	1278.67	1281.01	1282.34	1286.35	1300.38	1400.23	2007	2217.39	2285.18	2340.28	2347.63	2349.96	2350.96	2352.63	2355.97
Uttar Pradesh	173	Pratapgarh	1.64115	1.91467	4.92344	21.3349	27.3525	30.9083	41.3022	112.419	285.56	487.694	793.221	1011.49	1113.24	1213.9	1280.64	1343.01	1391.15	1442.02	1466.91	1483.32	1487.43	1489.07	1492.35	1524.63	1799.79	2961.45	4132.41	4368.46	4434.38	4449.15	4452.98	4454.35	4454.89	4456.81
Uttar Pradesh	174	Kaushambi	1.53655	1.53655	4.60965	36.8772	40.7186	65.3034	187.459	255.836	421.015	719.874	982.624	1150.88	1311.45	1484.31	1571.12	1683.29	1712.49	1734	1740.91	1749.36	1750.9	1751.67	1751.67	1755.51	2080.49	3005.49	3347.38	3451.09	3497.19	3503.33	3507.94	3509.48	3511.02	3512.55
Uttar Pradesh	175	Allahabad	0.13669	0.13669	4.10069	12.1654	19.9567	38.5465	94.0425	325.732	733.614	1306.89	2039.82	2622.94	2985.03	3260.32	3424.49	3630.07	3742.02	3874.2	3940.9	3983.41	3995.71	4015.12	4026.88	4098.5	6175.64	9450.32	10490.8	10680.8	10741.6	10761	10777.7	10788.5	10794	10797
Uttar Pradesh	176	Bara Banki	0.304083	0.304083	6.68983	47.437	70.8514	100.347	196.134	348.175	623.371	1100.78	1587.62	1888.36	2040.7	2130.41	2198.83	2258.12	2294.61	2331.71	2359.99	2380.06	2384.93	2386.45	2394.05	2439.66	2928.63	4646.39	5662.03	6069.81	6191.14	6202.69	6207.86	6211.51	6213.33	6215.16
Uttar Pradesh	177	Faizabad	0	0	1.21895	34.1307	54.8529	83.803	160.292	363.553	589.364	1013.56	1456.34	1837.27	2035.04	2151.45	2220.32	2282.79	2325.15	2402.25	2449.18	2479.65	2488.49	2493.06	2495.5	2510.43	2837.42	3943.01	4774.64	5144.28	5279.28	5287.82	5293	5295.74	5296.04	5297.57
Uttar Pradesh	178	Ambedkar Nagar	0	0	0.728736	21.8621	37.8943	41.9023	52.1046	90.3633	192.751	307.891	440.885	524.69	590.641	626.713	638.737	654.041	663.15	677.36	689.749	695.943	697.765	698.129	698.858	706.51	847.52	1259.98	1593.02	1837.51	1911.11	1925.32	1928.24	1928.96	1929.69	1932.97
Uttar Pradesh	179	Sultanpur	0	0.182738	4.93394	42.2126	63.7757	87.349	107.998	213.256	443.872	596.824	862.525	1023.88	1167.33	1260.16	1329.06	1407.82	1464.83	1530.07	1572.1	1597.68	1601.7	1604.81	1608.83	1630.76	1900.3	3434.93	4259.82	4568.46	4684.86	4691.63	4701.86	4706.79	4708.8	4709.53
Uttar Pradesh	180	Bahraich	0	0	6.4715	17.5655	23.5748	26.5794	38.829	115.794	302.774	479.122	608.321	710.479	802.235	850.54	875.733	899.539	917.104	934.901	943.915	958.014	960.556	961.481	962.636	972.806	1160.71	1870.03	2448.77	2653.09	2699.77	2718.72	2723.35	2724.04	2724.73	2724.97
Uttar Pradesh	181	Shrawasti	0	0	9.90774	26.4206	47.337	59.4464	100.178	171.734	434.84	723.265	915.915	1078.84	1157	1218.65	1258.28	1318.83	1370.57	1427.82	1470.75	1505.98	1508.18	1512.58	1513.68	1536.8	1754.77	3282.76	4516.83	4868	4983.59	4995.7	4995.7	4995.7	4997.9	5000.11
Uttar Pradesh	182	Balrampur	0	0	4.12894	16.1029	20.6447	31.7928	48.3086	111.894	248.149	398.855	511.575	646.592	695.726	744.86	769.221	805.969	836.11	862.535	879.464	912.908	914.56	917.863	923.644	980.21	1222.99	2064.06	2767.63	3075.23	3124.78	3140.06	3142.12	3143.36	3144.19	3145.43
Uttar Pradesh	183	Gonda	0	0.506491	6.0779	15.9545	28.3635	41.7855	61.2855	174.993	375.817	643.497	817.477	948.658	1048.94	1123.65	1198.61	1231.03	1253.57	1271.55	1277.88	1287.25	1289.02	1289.02	1291.05	1306.49	1551.64	2340.75	2926	3090.1	3153.67	3169.37	3174.18	3176.97	3176.97	3176.97
Uttar Pradesh	184	Siddharth Nagar	0	0	14.9288	46.4453	72.9854	105.331	136.848	337.557	661.43	929.32	1130.86	1288.86	1450.58	1548.04	1596.97	1624.75	1636.37	1648.39	1679.49	1708.52	1709.77	1710.18	1711.01	1730.91	1892.64	2690.09	3523.2	3895.18	4032.86	4050.27	4055.67	4056.91	4060.23	4061.89
Uttar Pradesh	185	Basti	5.12433	6.08514	13.4514	54.446	82.9501	112.095	146.043	290.485	596.984	770.251	971.701	1146.89	1332.01	1444.42	1506.55	1553.31	1583.74	1608.08	1624.09	1699.36	1727.86	1733.95	1738.75	1757.33	1962.62	2770.34	3498.32	3816.02	3946.05	3953.42	3956.3	3956.94	3957.26	3957.58
Uttar Pradesh	186	Sant Kabir Nagar	0	1.38494	7.38634	28.6221	64.6305	98.7923	205.433	430.254	710.012	893.747	1045.63	1189.2	1298.61	1360.47	1391.86	1417.25	1449.57	1490.66	1523.89	1565.9	1573.75	1582.99	1590.83	1635.15	1848.43	2792.96	3436.5	3763.34	3889.83	3902.3	3905.07	3906.91	3907.37	3907.37
Uttar Pradesh	187	Maharajganj	2.22013	2.59016	5.18031	22.5714	37.0022	62.1637	109.527	260.126	586.115	1051.6	1498.59	1721.71	1901.54	2012.18	2079.52	2104.69	2122.45	2133.55	2144.65	2153.9	2157.23	2157.23	2160.19	2182.02	2324.11	3048.98	4248.96	4561.63	4653.03	4661.54	4667.46	4671.9	4683.37	4687.44
Uttar Pradesh	188	Gorakhpur	0	0.184719	1.84719	14.5928	31.2175	63.3586	150.361	389.572	930.799	1706.25	2423.14	2865.73	3259.37	3504.31	3610.15	3701.59	3794.13	3871.53	3931.75	3950.03	3963.15	3967.4	3974.78	4017.64	4855.53	7592.32	9994.04	10919.5	11010.5	11028.3	11038.1	11043.8	11047.5	11050.6
Uttar Pradesh	189	Kushinagar	0	0	0.248607	3.97771	14.1706	32.0703	79.3056	169.798	457.436	771.675	1046.14	1191.82	1271.62	1330.05	1359.88	1377.78	1390.21	1398.91	1411.84	1416.81	1418.8	1420.29	1423.77	1429.99	1573.68	2126.58	3516.54	3807.66	3894.43	3903.87	3905.61	3906.86	3912.82	3913.57
Uttar Pradesh	190	Deoria	0	0	0.843971	25.6005	39.948	61.0473	138.974	316.489	676.584	1090.13	1448.82	1599.61	1685.13	1766.15	1806.94	1834.79	1863.77	1884.03	1895.28	1900.06	1902.59	1903.72	1905.69	1913	2202.48	3216.09	5037.66	5666.7	5770.51	5779.23	5783.45	5788.8	5790.49	5790.77
Uttar Pradesh	191	Azamgarh	1.05065	1.22576	1.57598	16.4602	29.2431	40.0999	70.0434	168.63	370.355	554.744	693.955	787.113	886.575	938.932	971.853	999.345	1025.96	1045.05	1052.05	1057.13	1060.81	1060.98	1062.73	1089.18	1315.42	2176.6	3022.02	3146	3200.28	3206.41	3210.97	3213.07	3214.12	3215.52
Uttar Pradesh	192	Mau	0	0.484781	1.45434	13.5739	33.4499	63.991	141.556	248.208	454.724	726.201	991.376	1174.62	1285.15	1360.78	1388.41	1422.83	1456.28	1473.25	1480.52	1483.91	1487.79	1487.79	1489.25	1505.24	1852.35	3037.64	3720.69	3955.33	4096.4	4106.58	4111.91	4113.36	4114.82	4115.3
Uttar Pradesh	193	Ballia	0	0	2.47361	13.4675	17.865	34.6306	149.241	473.285	823.164	1105.16	1392.37	1618.84	1753.79	1862.63	1952.51	2025.89	2080.04	2133.9	2160.29	2170.46	2172.66	2174.31	2179.25	2194.92	2814.42	4523.14	5744.83	5940.52	5979	5982.03	5983.4	5985.05	5985.32	5986.15
Uttar Pradesh	194	Jaunpur	0.775678	1.55136	3.29663	35.2934	85.3246	103.747	143.113	373.101	571.675	713.236	857.9	988.02	1058.22	1131.91	1165.07	1209.48	1243.61	1275.6	1290.73	1303.72	1305.66	1308.76	1312.06	1323.7	1665.38	3141.11	3991.06	4379.48	4555.95	4572.82	4576.5	4577.67	4579.61	4579.99
Uttar Pradesh	195	Ghazipur	1.20643	1.44772	6.51473	29.6782	45.6031	79.3832	102.788	274.825	484.986	688.149	820.856	929.435	1005.2	1073.48	1117.4	1156.49	1201.61	1234.42	1258.79	1271.58	1275.44	1278.09	1281.47	1295.95	1644.37	3755.14	4882.43	5218.78	5312.88	5323.5	5329.29	5332.19	5335.08	5335.57
Uttar Pradesh	196	Chandauli	0	0	0.906455	9.51778	22.2081	69.797	144.58	412.437	633.612	891.045	1223.71	1468.91	1602.16	1725.89	1835.57	1935.28	2039.07	2130.62	2185.92	2200.42	2209.48	2214.02	2219	2260.25	2943.26	5661.26	7141.96	7308.75	7375.37	7383.53	7389.42	7392.59	7394.86	7397.13
Uttar Pradesh	197	Varanasi	2.14657	9.06332	17.1726	39.5924	62.7277	113.53	237.077	658.76	1304.64	1952.91	2643.15	3341.02	3871.71	4205.14	4472.51	4808.09	5138.42	5363.58	5522.9	5586.34	5606.85	5622.36	5648.59	5810.78	9017.52	16115.1	19394.5	20268.2	20442.3	20487.1	20509.3	20520.3	20528.6	20530.8
Uttar Pradesh	198	Sant Ravi Das Nagar(bhadohi)	0.564288	0.564288	2.25715	24.2644	49.0931	75.6146	128.658	336.316	461.588	623.538	787.182	929.947	1024.18	1085.69	1134.78	1177.67	1218.86	1244.82	1258.36	1269.65	1271.91	1274.73	1274.73	1292.78	1819.26	3358.64	4077.55	4370.98	4462.95	4472.55	4474.24	4475.37	4476.5	4476.5
Uttar Pradesh	199	Mirzapur	0.703734	1.0556	2.46307	11.9635	16.5377	32.0199	93.5966	256.159	432.444	575.302	724.142	859.963	938.781	1007.39	1063.34	1109.79	1159.4	1192.48	1207.61	1215.35	1218.51	1219.92	1221.68	1235.05	1702.68	3054.91	3748.79	3873.35	3927.89	3936.33	3939.85	3941.96	3942.67	3943.72
Uttar Pradesh	200	Sonbhadra	0	0	0	3.80294	14.261	19.4901	66.5515	259.551	512.447	759.638	1097.15	1341.49	1579.17	1799.74	1970.4	2179.09	2304.58	2378.27	2420.57	2445.29	2460.03	2466.21	2475.72	2502.34	3126.02	5884.58	7540.76	7994.26	8077.45	8085.06	8091.71	8096.94	8097.89	8099.79
Uttar Pradesh	201	Etah	0	1.9047	6.19029	16.19	32.38	66.6646	84.7593	161.424	285.229	435.701	689.026	848.545	914.258	975.684	1053.78	1134.73	1171.87	1193.77	1206.15	1210.44	1212.82	1214.72	1220.44	1227.58	1439.48	3143.24	4458.91	4751.76	4812.23	4819.38	4821.28	4821.28	4822.23	4823.19
Uttar Pradesh	202	Kansiram Nagar	1.90538	1.90538	4.44588	11.4323	20.9591	48.2695	132.106	261.036	375.359	544.938	752.623	851.068	913.31	1030.81	1136.24	1178.79	1215.63	1230.87	1244.21	1253.1	1253.74	1254.37	1255.64	1261.99	1325.51	1900.93	2567.81	2684.04	2738.03	2745.01	2746.28	2746.28	2747.55	2748.19
Bihar	203	Pashchim Champaran	0	1.57635	7.88176	14.1872	36.2561	58.9556	182.226	439.172	841.142	1122.99	1348.41	1517.4	1642.24	1733.99	1776.55	1842.44	1881.22	1918.42	1930.09	1944.27	1949.32	1954.99	1955.94	1977.69	2167.48	4007.4	6067.07	6582.53	6671.44	6681.84	6688.46	6694.14	6696.35	6696.35
Bihar	204	Purba Champaran	0	6.13412	18.4024	122.682	192.611	266.221	606.051	1502.86	4168.75	6195.46	7225.99	8045.51	8873.62	9433.05	9911.51	10229.3	10529.8	10672.1	10758	10823	10841.4	10857.4	10874.6	10907.7	11490.4	15551.2	20806.9	23308.4	23962.3	24142.7	24207.7	24249.4	24261.7	24272.7
Bihar	205	Sheohar	0	0	1.04001	3.46669	24.6135	31.8935	44.7202	104.001	189.628	262.081	331.762	370.935	408.029	427.096	461.762	473.549	480.829	504.749	520.696	532.136	538.03	540.803	540.803	544.27	575.816	827.498	1270.89	1486.51	1562.09	1570.76	1574.57	1576.3	1579.42	1580.12
Bihar	206	Sitamarhi	0	2.55775	2.98404	21.7408	52.0075	59.2544	84.4056	204.62	785.228	1132.23	1339.41	1437.88	1522.28	1637.38	1657.42	1674.47	1704.31	1771.24	1798.1	1810.46	1814.72	1821.97	1823.25	1831.77	1955.4	2570.11	3348.94	3748.8	3898	3919.74	3924.86	3941.91	3946.17	3948.31
Bihar	207	Madhubani	0	1.47863	9.75896	56.7794	90.1964	135.443	198.136	325.003	809.698	1347.62	1613.19	1829.66	1945.29	2055.89	2111.19	2149.34	2180.98	2225.04	2246.93	2266.44	2271.18	2275.91	2284.19	2299.27	2384.14	3249.73	4703.52	5355.3	5561.72	5591	5606.67	5618.2	5626.48	5627.37
Bihar	208	Supaul	0	0	2.62346	21.8622	52.1777	71.125	116.598	270.217	531.98	716.497	953.774	1225.45	1360.12	1446.4	1485.46	1514.61	1553.09	1574.37	1581.95	1590.98	1592.73	1593.9	1596.23	1603.23	1675.52	2670.98	4050.33	4753.71	5028.01	5065.91	5077.27	5084.27	5087.48	5088.93
Bihar	209	Araria	0	0.324088	2.26862	15.2322	30.4643	42.7797	70.6513	202.555	619.333	969.997	1414.97	1694.33	1923.14	2082.27	2188.89	2250.47	2297.46	2323.07	2335.38	2352.23	2354.5	2358.39	2359.04	2392.42	2494.51	3045.13	4039.76	4692.48	4865.86	4892.11	4913.18	4919.01	4925.17	4926.79
Bihar	210	Kishanganj	0	0	5.07657	33.5054	63.4572	84.7788	131.483	369.575	692.445	1057.96	1347.32	1572.22	1729.08	1913.36	1982.4	2043.32	2103.73	2149.42	2161.61	2168.71	2171.76	2172.77	2172.77	2188	2322.03	2954.57	4050.6	4871.99	5127.85	5183.69	5229.89	5247.66	5260.85	5262.89
Bihar	211	Purnia	0	0.222199	2.88859	19.5535	51.1058	66.2153	91.1016	263.75	590.605	896.796	1147.88	1431.63	1630.94	1797.15	1838.03	1874.03	1914.25	1941.13	1959.13	1970.68	1975.35	1983.13	1983.57	1988.46	2139.56	3293.44	4589.52	5113.25	5336.33	5390.55	5412.99	5422.1	5427.44	5428.55
Bihar	212	Katihar	0	0	2.39592	27.5531	44.9235	63.6915	106.818	216.431	703.203	915.242	1043.02	1132.07	1239.09	1309.57	1317.96	1324.74	1335.13	1360.48	1367.67	1372.46	1374.06	1375.86	1377.85	1384.24	1454.72	2028.95	3059.79	3481.67	3617.84	3642.4	3650.38	3658.17	3662.76	3663.96
Bihar	213	Madhepura	0	0.684901	3.08206	27.3961	49.6553	68.8326	97.9409	237.661	493.129	717.777	912.631	1131.11	1335.9	1470.48	1533.84	1591.37	1640.68	1671.84	1682.46	1689.99	1693.76	1694.79	1698.9	1705.06	1807.8	2634.82	3699.49	4180.98	4361.11	4403.57	4417.61	4427.2	4433.71	4437.82
Bihar	214	Saharsa	0	0	5.06629	33.4375	57.7557	89.1667	170.227	346.534	1068.48	1671.88	2106.56	2468.3	2703.88	2984.55	3073.21	3119.31	3195.31	3259.14	3298.15	3315.38	3326.53	3329.57	3332.1	3343.24	3690.79	5453.86	7800.57	8542.78	8756.07	8842.2	8867.02	8894.88	8904	8915.15
Bihar	215	Darbhanga	0	3.91389	12.5244	70.45	123.679	241.096	337.377	656.751	1333.85	1793.34	2216.04	2493.93	2648.92	2771.82	2895.5	3022.31	3105.28	3166.34	3281.4	3335.42	3345.59	3351.07	3363.6	3392.56	3639.13	4940.89	6753.02	8136.98	8594.9	8734.23	8785.12	8821.91	8845.39	8857.13
Bihar	216	Muzaffarpur	0	0	9.58762	36.2199	95.8762	167.251	480.446	1131.87	2209.95	3171.37	3824.93	4422.56	4803.93	5216.2	5423.4	5530.99	5664.15	5907.57	6027.95	6078.02	6096.13	6108.38	6120.1	6156.85	7069.8	10887.3	14506.6	16057.7	16512	16590.3	16626.5	16651	16667.5	16671.3
Bihar	217	Gopalganj	0.854595	5.12757	6.83676	31.62	48.1422	73.2103	147.56	270.052	541.813	775.118	1007.57	1195.58	1332.03	1467.06	1495.54	1524.03	1547.96	1569.89	1590.4	1598.38	1602.37	1603.51	1604.08	1611.48	1759.33	2555.24	3816.62	4531.06	4744.43	4798.84	4804.82	4808.52	4810.23	4811.09
Bihar	218	Siwan	15.5027	16.0373	22.9868	42.7661	130.971	220.245	457.597	800.794	1305.43	1600.52	1787.62	1952.81	2111.04	2221.16	2285.85	2352.67	2418.42	2497	2545.65	2599.64	2610.33	2613.01	2616.21	2652.03	3046.55	5083.82	7120.01	7940.05	8315.33	8367.71	8385.35	8395.51	8399.79	8399.79
Bihar	219	Saran (chhapra)	0.517567	3.1054	5.17567	39.3351	82.8108	109.724	221.001	833.801	1642.24	2232.79	2586.8	2833.68	3014.83	3176.83	3247.74	3315.54	3385.41	3568.63	3659.2	3701.64	3722.86	3733.21	3734.77	3758.06	4213.52	7942.07	10790.2	11591.4	11944.9	12057.3	12097.6	12109.5	12115.7	12117.8
Bihar	220	Vaishali	0.944063	2.83219	7.5525	66.0844	112.344	155.77	399.339	1232.95	2746.28	3291.95	3623.31	3996.22	4332.31	4525.84	4713.71	4909.13	5051.68	5186.68	5292.42	5374.55	5412.31	5440.64	5446.3	5473.68	5948.54	9543.53	16536.2	18443.2	18852.9	18981.3	19025.7	19047.4	19067.2	19076.7
Bihar	221	Samastipur	0	0	4.82048	33.3051	74.0601	154.694	237.08	536.388	1152.09	1466.3	1694.18	1833.1	1950.98	2049.14	2177.54	2284.91	2362.47	2415.06	2447.93	2469.4	2482.55	2488.68	2494.38	2514.54	2812.09	4541.33	7386.72	8655.82	8937.17	9001.15	9037.52	9058.99	9079.15	9084.85
Bihar	222	Begusarai	1.5776	2.1692	9.26841	48.7084	59.7516	83.4157	197.989	337.607	780.321	1054.63	1164.47	1248.67	1308.82	1350.43	1396.57	1436.41	1471.51	1524.16	1575.23	1603.04	1611.91	1617.63	1620.99	1636.37	1804.38	3290.88	4664.57	5343.93	5472.9	5494.39	5506.22	5516.28	5519.83	5520.22
Bihar	223	Khagaria	0	0	25.3654	98.3682	182.507	186.219	343.979	678.06	1184.13	1393.24	1570.18	1649.37	1735.98	1782.38	1871.47	1948.8	2042.84	2081.82	2115.22	2145.54	2146.16	2153.58	2154.82	2160.39	2263.7	3704.58	5705.35	6388.98	6713.78	6763.89	6795.45	6831.33	6842.46	6843.7
Bihar	224	Bhagalpur	0.182659	0.913294	5.84508	32.148	59.7294	90.2335	229.967	465.963	725.886	1011.02	1224	1353.32	1450.68	1540.36	1589.13	1640.82	1680.64	1712.06	1731.79	1745.49	1749.87	1754.44	1757.18	1790.6	2241.59	3482.03	4386.92	4717.16	4829.32	4843.56	4853.61	4860.37	4863.66	4864.39
Bihar	225	Banka	0	0.916028	4.2748	34.5037	52.8243	69.9235	97.7097	188.091	400.304	505.648	610.991	772.212	872.67	922.44	954.807	987.478	1026.56	1054.04	1077.55	1094.04	1101.98	1106.26	1106.56	1111.75	1199.08	1607.63	2090.07	2296.79	2373.43	2381.06	2384.73	2387.78	2389	2389
Bihar	226	Munger	3.17949	36.5641	48.4872	62.3974	107.308	141.09	288.539	422.474	771.026	941.128	1047.24	1197.87	1312.33	1453.42	1670.82	1838.54	1978.83	2009.04	2041.23	2065.47	2069.85	2074.22	2080.97	2103.23	2417.21	4042.32	5744.94	6261.6	6538.62	6569.22	6579.55	6584.32	6586.31	6587.1
Bihar	227	Lakhisarai	0.151284	0.605136	2.26926	5.90008	11.195	19.5156	40.3929	116.337	195.459	270.647	348.256	409.072	460.509	490.009	519.661	541.748	557.179	574.274	584.259	590.764	594.546	596.513	597.27	599.236	645.832	869.581	1058.69	1149.76	1188.49	1202.86	1207.7	1210.88	1212.84	1212.84
Bihar	228	Sheikhpura	0	0.223119	2.67743	22.3119	27.8899	34.5835	51.3174	124.724	313.929	385.996	448.023	521.653	579.217	626.072	672.927	721.79	766.191	770.207	772.662	776.678	777.124	777.124	777.347	777.793	821.748	1127.2	1726.94	1837.39	1884.02	1889.37	1892.72	1896.07	1896.74	1897.18
Bihar	229	Nalanda	1.03446	6.03432	11.379	18.7926	25.8614	38.7921	119.997	369.645	633.259	793.255	898.597	1040.14	1121.52	1220.14	1257.9	1284.79	1317.38	1351.34	1376.69	1393.07	1397.2	1401	1402.38	1412.03	1505.99	2389.07	3579.04	3965.41	4018.51	4035.06	4042.13	4046.27	4049.55	4050.41
Bihar	230	Patna	1.33992	11.7913	27.3343	68.0679	88.7026	191.608	670.763	2349.15	4386.36	5640.25	6532.37	7473	8526.71	9628.93	10500.1	11301.7	12159.8	13107.6	13746.2	14027.9	14118.5	14172.6	14233.4	14475.4	17951.4	27387.1	35915.5	38902.9	39291.2	39441.3	39515.3	39552	39571.6	39583.6
Bihar	231	Bhojpur	0	3.26129	8.59795	26.9798	43.8792	66.1153	128.969	466.661	825.997	1054.58	1153.9	1230.99	1292.36	1370.63	1397.32	1418.37	1439.71	1475.88	1502.27	1518.28	1520.65	1523.62	1526.58	1538.14	1725.82	2362.96	2837.32	3017.88	3092.6	3101.79	3110.68	3119.28	3123.43	3126.69
Bihar	232	Buxar	0	18.3521	27.0693	56.4326	75.7022	107.36	164.71	472.107	1095.16	1345.21	1479.18	1583.32	1654.44	1695.27	1731.52	1771.43	1796.21	1826.49	1843.46	1856.31	1858.6	1859.06	1859.52	1871.45	2097.64	3226.29	4021.39	4317.78	4414.13	4419.17	4423.76	4425.14	4426.97	4426.97
Bihar	233	Kaimur (bhabua)	0	3.75386	6.88207	16.4753	29.4052	37.1215	57.7677	104.274	208.965	265.481	306.774	344.312	363.499	377.68	397.075	436.49	479.242	499.889	524.914	537.844	543.267	546.395	546.603	548.689	589.773	859.633	1064.43	1125.74	1169.12	1173.08	1175.37	1176.83	1177.25	1177.25
Bihar	234	Rohtas	0	10.0624	17.218	46.9581	63.9524	75.8038	125.892	466.227	803.654	980.529	1092.11	1235.44	1333.39	1383.92	1477.84	1549.84	1616.92	1639.28	1662.09	1677.75	1681.55	1683.56	1685.57	1700.11	1826.89	2581.35	3141.5	3309.87	3394.4	3403.12	3412.73	3419.89	3423.02	3424.81
Bihar	235	Aurangabad	0	10.0326	22.5735	92.802	168.047	274.644	436.42	1178.84	2278.67	3375.99	4193.65	4594.95	5030.12	5495.38	5758.74	6010.81	6196.42	6509.94	6760.75	6893.68	6943.85	6994.01	7009.06	7037.9	7888.17	16704.4	23215.6	25035.2	25371.3	25408.9	25445.3	25474.2	25500.5	25501.7
Bihar	236	Gaya	9.13479	10.9618	14.6157	144.33	255.774	381.834	1032.23	3805.55	6746.96	8466.13	9511.15	10461.2	11321.7	12222.4	12485.4	12664.5	13135.8	13484.8	13674.8	13928.7	14071.2	14124.2	14138.8	14317.9	18927.3	42533.4	56308.7	60901.7	61648.9	61767.6	61826.1	61866.3	61917.4	61924.8
Bihar	237	Nawada	0.737361	0.983148	6.39046	21.875	45.2248	70.5408	175	327.388	455.443	525.247	608.077	669.769	757.269	851.652	887.782	918.751	940.627	979.707	994.454	1006.5	1009.94	1024.93	1030.34	1039.19	1133.57	1754.18	2298.35	2468.68	2572.41	2592.07	2599.93	2605.59	2608.29	2609.27
Bihar	238	Jamui	0	0	0.791799	10.8213	13.9884	21.1146	62.8161	220.648	332.82	414.903	500.153	612.588	699.95	751.153	808.955	851.184	894.205	902.387	904.498	906.346	908.985	909.513	910.569	912.68	966.787	1531.08	2361.67	2536.4	2571.76	2584.17	2588.13	2592.35	2594.99	2595.52
Bihar	239	Jehanabad	0	1.56949	10.2017	63.1718	75.7277	100.055	144.785	346.464	712.939	915.796	1066.86	1165.34	1314.84	1465.51	1489.44	1505.92	1528.29	1606.76	1636.97	1653.06	1657.77	1660.91	1661.69	1698.58	2158.44	3394.02	3930.39	4177.58	4267.04	4272.14	4276.07	4278.42	4280.78	4281.17
Bihar	240	Arwal	0	0.999134	2.9974	11.9896	18.7338	27.9758	50.9559	135.133	249.534	330.963	390.162	457.354	492.323	513.305	531.789	543.03	554.769	580.747	594.485	605.975	609.222	609.222	609.222	612.469	712.633	1181.73	1670.55	1825.67	1867.13	1875.87	1883.37	1887.86	1890.11	1890.61
Sikkim	241	North	0	0	0	0	0	0	0	0	0	0	0	0	0	0	0	0	0	0	0	0	0	0	0	0	0	0	0	0	0	0	0	0	0	0
Sikkim	242	West	0	0	0	0	6.33276	6.33276	18.9983	44.3293	101.324	164.652	234.312	341.969	424.295	481.29	582.614	696.603	791.595	899.252	987.91	1082.9	1152.56	1209.56	1279.22	1367.88	1469.2	1690.85	2127.81	2704.09	3166.38	3438.69	3780.66	4268.28	4572.25	4755.9
Sikkim	243	South	0	0	0	0	66.7088	88.9451	216.804	639.293	1167.4	1689.96	2223.63	3001.9	3591.16	4047	4664.06	5203.29	5631.33	6203.92	6387.37	6492.99	6554.14	6609.73	6682	6782.06	7104.49	8661.02	11924.2	16343.7	19962.6	21963.9	24459.9	28240.1	30513.7	31758.9
Sikkim	244	East	0	0	0	6.48535	165.376	239.958	573.953	1644.04	2950.83	4247.9	5587.13	7532.73	8988.69	10123.6	11589.3	12886.4	13878.6	15250.3	15620	15804.8	15889.1	15970.2	16086.9	16236.1	16926.8	20707.7	28765.8	39758.4	48717.9	53601.4	59752.8	69033.3	74549.1	77529.1
Arunanchal Pradesh	245	Tawang	0	0	0	0	53.0805	70.7739	194.628	1079.3	1893.2	2919.42	4564.92	6865.07	9218.31	10439.2	10828.4	11129.2	11412.3	12314.7	12473.9	12509.3	12509.3	12509.3	12509.3	12509.3	12527	13464.7	16030.3	26522.5	30892.8	32963	37209.4	42287.4	44623	45896.9
Arunanchal Pradesh	246	West Kameng	0	0	0	0	57.061	114.122	604.847	1437.94	2681.87	3925.8	5888.69	8673.27	11526.3	12690.4	13797.3	14619	14972.8	15132.6	15338	15452.1	15463.5	15463.5	15463.5	15474.9	15509.2	17163.9	18716	21797.3	26065.5	29831.5	35617.5	39497.6	41357.8	42807.2
Arunanchal Pradesh	247	East Kameng	0	0	0	0	29.6489	39.5318	148.244	553.446	1907.41	2530.04	3528.22	4961.24	5890.24	6394.27	6394.27	6394.27	6394.27	6394.27	6394.27	6394.27	6394.27	6394.27	6394.27	6394.27	6394.27	6631.46	6997.13	8440.04	11177.6	13015.9	14350.1	14755.3	15002.3	15279.1
Arunanchal Pradesh	248	Papum Pare	0	0	0	0	37.5322	65.6814	154.82	675.58	1093.13	1707.72	2692.94	4095.7	5165.37	5582.92	6844.94	7412.61	7764.48	7914.6	7994.36	8022.51	8022.51	8022.51	8027.2	8031.89	8153.87	10814	16148.2	22195.6	27464.2	32474.7	41088.4	51944.6	57640.1	60103.1
Arunanchal Pradesh	249	Upper Subansiri	0	0	0	0	32.1205	42.8274	139.189	631.704	1092.1	1766.63	2858.73	4432.64	6616.83	7494.79	7708.93	7751.76	7751.76	7762.47	7762.47	7762.47	7762.47	7762.47	7762.47	7762.47	7783.88	7944.48	8597.6	11402.8	13897.5	16542.1	19593.5	22527.2	23597.9	23961.9
Arunanchal Pradesh	250	West Siang	0	0	0	0	109.21	218.419	667.391	2220.59	3713.12	5897.31	9452.69	14500.6	20592.1	23649.9	25385.1	26016.1	26198.1	26246.7	26343.8	26355.9	26368	26368	26368	26368	26404.4	26732.1	27812	29110.4	30760.7	32423.1	36524.5	41596.7	43611	45188.5
Arunanchal Pradesh	251	East Siang	0	0	0	0	81.7166	169.27	513.648	1517.59	2504.03	3764.8	5813.56	8696.99	10979.2	13168.1	13238.1	13267.3	13284.8	13284.8	13302.3	13319.8	13319.8	13319.8	13319.8	13319.8	13337.3	13798.4	15059.2	16594.3	18252	20090.6	22337.8	23049.9	23400.1	23621.9
Arunanchal Pradesh	252	Upper Siang	0	0	0	0	52.2065	78.3098	234.929	1174.65	1983.85	3054.08	4855.21	7465.53	9136.14	12033.6	13103.8	13730.3	13913	13939.1	13939.1	13965.2	13965.2	13965.2	13965.2	13965.2	13965.2	14148	14800.6	18115.7	20752.1	22135.6	23362.4	26051.1	28061	29731.6
Arunanchal Pradesh	253	Changlang	0	0	0	0	52.9757	105.951	900.587	1636.36	2601.7	3625.89	5268.14	7599.07	9671.01	10618.7	10889.4	11124.9	11360.3	11389.8	11419.2	11442.8	11442.8	11442.8	11448.6	11448.6	11460.4	11772.4	13185.1	17028.7	20095.4	21755.4	23562.4	24851.5	25522.5	25916.9
Arunanchal Pradesh	254	Tirap	0	0	0	0	57.863	107.46	338.912	991.937	1653.23	2595.57	4141.34	6331.86	8935.7	10059.9	10423.6	10539.3	10597.2	10655.1	10671.6	10671.6	10671.6	10671.6	10688.1	10688.1	10704.6	11043.6	11531.3	11985.9	13118.4	14176.4	16135.5	17830.1	18243.4	18458.3
Arunanchal Pradesh	255	Lower Subansiri	0	0	0	0	38.6796	51.5727	283.65	941.202	1456.93	2178.95	3339.33	4950.98	6704.46	7813.27	8367.68	8612.65	8741.58	8896.3	8922.08	8922.08	8922.08	8922.08	8922.08	8922.08	8922.08	9760.14	12919	19610.5	23298	25760.6	30685.8	39478.9	42547.5	43746.6
Arunanchal Pradesh	256	Kurung Kumey	0	0	0	0	0	8.69312	34.7725	182.555	365.111	591.132	982.322	1512.6	2442.77	2634.01	3225.15	3433.78	3477.25	3555.48	3555.48	3555.48	3555.48	3555.48	3555.48	3555.48	3555.48	3581.56	3729.35	4155.31	5589.67	7676.02	8562.72	10110.1	11066.3	11727
Arunanchal Pradesh	257	Dibang Valley	0	0	0	0	0	0	0	0	145.131	145.131	362.826	1088.48	1669	2176.96	4208.79	4499.05	5442.4	5442.4	5514.96	5514.96	5514.96	5514.96	5514.96	5514.96	5514.96	5660.09	10014	15674.1	17851.1	20028	29316.4	75685.6	109283	124667
Arunanchal Pradesh	258	Lower Dibang Valley	0	0	0	0	49.4388	65.9183	247.194	939.336	1582.04	2504.9	4004.54	6097.45	8338.67	9920.71	10052.5	10118.5	10118.5	10118.5	10118.5	10118.5	10134.9	10134.9	10134.9	10184.4	10629.3	16117	20632.4	26120.1	28542.6	30388.4	32860.3	33783.1	33997.4	34145.7
Arunanchal Pradesh	259	Lohit	6.54382	6.54382	6.54382	6.54382	65.4382	104.701	412.26	1184.43	2624.07	3540.2	5006.02	7086.95	8965.03	10810.4	11484.4	11896.7	12165	12335.1	12426.7	12439.8	12452.9	12472.5	12472.5	12472.5	12511.8	12989.5	15378	20207.3	24238.3	26862.4	30409.1	33628.7	35225.4	36135
Arunanchal Pradesh	260	Anjaw	0	0	0	0	0	26.4343	211.474	660.857	1321.71	2009	3172.11	4678.86	6449.96	6952.21	7375.16	7560.2	7771.67	7877.41	7877.41	7877.41	7877.41	7877.41	7877.41	7877.41	7877.41	8221.06	10679.4	14723.9	18371.8	20407.2	24266.7	27253.7	28760.5	29897.1
Nagaland	261	Mon	0	0	0	0	0	0	0	0	945.063	988.184	1085.21	1376.27	1498.45	1778.73	2062.61	2145.26	2156.04	2166.82	2174.01	2174.01	2174.01	2174.01	2174.01	2174.01	2174.01	2202.75	2572.87	2993.3	3349.05	3593.4	3737.13	3891.65	3959.92	4053.35
Nagaland	262	Mokokchung	0	0	0	0	0	0	0	0	81.4865	122.23	181.081	208.243	366.689	511.554	543.244	547.771	647.365	810.338	842.028	869.19	869.19	873.717	882.771	882.771	909.933	1014.05	1453.18	2467.23	5124.6	6224.67	7283.99	8162.24	9085.75	9810.07
Nagaland	263	Zunheboto	0	0	0	0	0	0	0	0	576.62	722.359	741.368	779.387	804.733	874.434	880.77	887.107	899.78	899.78	899.78	899.78	899.78	899.78	899.78	899.78	899.78	912.453	1134.23	2084.7	2623.3	2997.15	3225.27	3275.96	3706.84	3884.26
Nagaland	264	Wokha	0	0	0	0	0	0	0	0	98.3271	131.103	136.565	142.028	142.028	158.416	158.416	158.416	213.042	213.042	213.042	213.042	213.042	213.042	213.042	213.042	218.505	229.43	333.22	693.752	1032.43	1190.85	1409.36	1600.55	1835.44	1917.38
Nagaland	265	Dimapur	2.47928	2.47928	2.47928	14.8757	238.011	238.011	238.011	238.011	4259.41	4693.28	6632.08	8008.08	9882.42	12515.4	13670.8	15312	15745.9	15864.9	15993.8	16045.9	16060.8	16065.7	16065.7	16078.1	16259.1	19125.2	24703.6	28603.5	30383.6	31092.7	31705	32872.8	33792.6	34727.3
Nagaland	266	Phek	0	0	0	0	0	0	0	0	165.762	171.109	176.457	187.151	192.498	192.498	213.887	235.276	235.276	251.317	251.317	251.317	251.317	251.317	251.317	251.317	272.706	331.525	518.676	1390.26	1791.3	2064.01	2251.16	2438.31	2545.25	2732.4
Nagaland	267	Tuensang	0	0	0	0	25.5293	25.5293	25.5293	25.5293	239.975	342.092	352.304	408.468	648.443	776.089	857.783	1087.55	1215.19	1245.83	1245.83	1261.15	1266.25	1266.25	1266.25	1266.25	1276.46	1388.79	1741.1	2639.73	3788.54	4242.96	4431.88	4865.88	5121.17	5177.33
Nagaland	268	Longleng	0	0	0	0	0	0	0	0	42.8294	71.3823	71.3823	128.488	214.147	242.7	256.976	256.976	256.976	256.976	271.253	271.253	271.253	271.253	271.253	271.253	299.806	385.464	756.652	1513.3	1998.7	2141.47	2498.38	3155.1	3854.64	4068.79
Nagaland	269	Kiphire	0	0	0	0	0	0	0	0	0	114.034	124.4	124.4	124.4	238.434	248.801	259.168	404.301	425.035	425.035	425.035	425.035	425.035	425.035	425.035	425.035	445.768	736.036	1285.47	1523.9	1731.24	2052.61	2239.21	2394.71	2488.01
Nagaland	270	Kohima	0	0	0	9.68844	64.5896	64.5896	64.5896	64.5896	2806.42	3985.18	5425.53	6287.8	7663.56	8687.3	9510.82	10799.4	11790.8	11991.1	12146.1	12223.6	12507.8	12533.6	12607.9	12963.1	13137.5	13977.2	17771.8	21818.4	23378.2	24708.8	25945.6	27566.8	28671.3	29462.6
Nagaland	271	Peren	0	0	0	0	8.19618	8.19618	8.19618	8.19618	2163.79	2196.58	2221.16	2229.36	2393.28	2508.03	2573.6	3925.97	4065.31	4114.48	4130.87	4155.46	4155.46	4155.46	4155.46	4155.46	4155.46	4180.05	4352.17	4622.65	4761.98	5729.13	6007.8	6450.39	7253.62	7343.78
Manipur	272	Senapati	0	0	0	29.6405	219.834	592.81	817.584	1304.18	2022.96	2875.13	3774.22	5046.29	6599.95	8496.94	10060.5	11537.6	12589.8	13022.1	13325.9	13437	13484	13503.7	13511.1	13543.2	13609.9	14548.5	17994.2	23448.1	28630.2	32644.1	38068.3	45861.3	50359.2	52979.9
Manipur	273	Tamenglong	0	0	0	28.2349	225.879	1118.1	1242.33	1451.27	2128.91	3021.13	3964.18	5285.57	6894.96	8854.46	10492.1	12045	13151.8	13626.1	13970.6	14111.8	14190.8	14224.7	14247.3	14298.1	14411.1	15399.3	18990.8	24649	30036.3	34209.4	39833.8	47931.5	52601.6	55340.4
Manipur	274	Churachandpur	0	0	0	23.7112	216.788	548.745	667.301	1155.07	1680.11	2384.67	3129.88	4176.56	5460.35	7025.29	8326.01	9552.22	10436.3	10808.9	11073.1	11184.9	11215.4	11242.5	11245.9	11269.6	11333.9	12116.4	14971.9	19480.4	23836.5	27162.9	31651.1	38100.5	41833.3	44004.6
Manipur	275	Bishnupur	0	0	0	3.71189	55.6784	296.951	319.223	371.189	556.784	764.649	987.363	1299.16	1688.91	2156.61	2568.63	2954.66	3240.48	3377.82	3481.75	3533.72	3574.55	3611.67	3652.5	3708.18	3760.14	4008.84	4888.56	6254.53	7572.26	8593.03	9962.71	11911.5	13051	13722.9
Manipur	276	Thoubal	0	2.11258	2.11258	21.1258	169.006	342.238	471.105	904.184	1508.38	2127.37	2778.04	3694.9	4820.91	6194.08	7330.65	8403.84	9164.37	9477.03	9698.85	9777.02	9817.16	9829.83	9836.17	9855.18	9905.88	10588.2	13089.5	17031.6	20800.5	23703.1	27626.2	33268.9	36532.8	38432
Manipur	277	Imphal West	3.29651	4.94476	4.94476	24.7238	131.86	252.183	346.133	656.005	1231.25	1709.24	2213.61	2928.95	3802.52	4860.7	5737.57	6566.65	7153.42	7397.37	7570.43	7636.36	7667.68	7682.51	7685.81	7702.29	7740.2	8269.29	10199.4	13258.6	16162.8	18414.3	21453.7	25818.3	28341.7	29810.3
Manipur	278	Imphal East	0	0	0	15.8584	99.115	172.46	346.902	515.398	977.274	1349.95	1744.42	2299.47	2983.36	3813.94	4505.77	5161.91	5627.75	5822.01	5958.79	6016.28	6048	6057.91	6063.86	6075.75	6109.45	6523.75	8042.19	10444.7	12726.4	14492.6	16879.3	20304.7	22287	23438.7
Manipur	279	Ukhrul	0	0	0	52.7031	349.757	1101.97	1590.67	1959.6	3171.77	4513.3	5926.7	7929.42	10377.7	13343.5	15806.1	18129.9	19778	20458.4	20937.5	21095.6	21181.8	21244.1	21282.5	21344.8	21464.5	22930.6	28349.5	36916.1	45037.2	51332.8	59842	72078.7	79155.2	83275.7
Manipur	280	Chandel	0	0	0	12.4769	68.6231	324.4	349.354	386.785	648.8	917.054	1179.07	1572.09	2046.22	2607.68	3112.99	3605.83	3961.42	4123.62	4254.63	4304.54	4360.68	4385.64	4416.83	4448.02	4510.41	4834.81	5920.3	7617.16	9226.68	10486.9	12165	14573	15982.9	16818.9
Mizoram	281	Mamit	0	0	0	0	142.896	204.138	214.345	214.345	214.345	306.207	357.241	408.276	581.793	694.068	816.551	908.413	928.827	928.827	928.827	928.827	928.827	949.241	949.241	959.448	1000.28	1520.83	2072	2347.58	2898.76	3409.1	6277.24	11329.6	16637.2	24006.6
Mizoram	282	Kolasib	0	0	0	0	0	101.266	110.472	110.472	1012.66	1611.05	1942.47	2089.76	2264.68	2347.53	2393.56	2504.03	2577.68	2651.33	2706.57	2734.18	2734.18	2734.18	2734.18	2734.18	2945.92	3424.63	4584.59	6637.53	8837.77	12409.7	18338.4	27903.4	37928.7	48791.8
Mizoram	283	Aizawl	2.0289	2.0289	2.0289	2.0289	56.8092	77.0982	215.063	409.838	921.121	1197.05	1994.41	2791.77	2919.59	3816.36	4861.25	5236.59	5437.45	5579.48	5727.59	5831.06	5857.44	5881.78	5902.07	5967	6370.75	8279.94	11820.4	17046.8	22184	28826.6	35753.3	53315.4	67351.4	79321.9
Mizoram	284	Champhai	0	0	0	0	35.507	63.9126	71.0141	92.3183	113.622	113.622	127.825	149.13	177.535	191.738	461.591	617.822	660.431	717.242	731.445	731.445	731.445	781.155	788.256	788.256	845.067	951.588	1491.3	1860.57	2215.64	2492.59	2847.66	4168.52	6440.97	10432
Mizoram	285	Serchhip	0	0	0	0	0	47.1043	78.5071	109.91	157.014	235.521	408.237	957.787	1052	1413.13	1538.74	2527.93	2779.15	2841.96	2857.66	2873.36	2873.36	2889.06	2889.06	2889.06	2951.87	4412.1	7379.67	9954.7	10394.3	11006.7	11776.1	13126.4	14021.4	16046.9
Mizoram	286	Lunglei	0	0	0	0	325.404	339.866	455.565	520.646	788.2	867.744	947.287	1460.7	1945.19	2060.89	2162.13	2313.98	2567.07	2856.32	2979.25	3000.95	3029.87	3044.33	3044.33	3044.33	3073.26	3362.51	4447.19	6175.44	8756.98	10579.2	14650.4	22879.5	26994.1	32851.3
Mizoram	287	Lawangtlai	0	0	0	0	27.0458	54.0917	141.991	148.752	162.275	209.605	236.651	324.55	561.201	703.192	912.797	1649.8	2008.15	2177.19	2238.04	2258.33	2278.61	2325.94	2325.94	2325.94	2359.75	3042.66	3482.15	5267.18	7951.48	9716.22	13171.3	16254.6	20189.7	25470.4
Mizoram	288	Saiha	0	0	0	0	84.7718	190.737	487.438	572.21	572.21	614.596	720.56	741.753	762.946	826.525	1123.23	1356.35	1462.31	1462.31	1462.31	1483.51	1483.51	1483.51	1547.09	1589.47	1589.47	1631.86	3200.14	4111.43	5891.64	8074.52	10766	16170.2	22506.9	32488.8
Tripura	289	West Tripura	0	0	0	42.518	318.629	403.153	651.602	1367.24	2006.03	3516.19	5729.18	6944.27	7572.82	7846.37	8053.84	8210.08	8295.63	8346.85	8374	8382.71	8383.74	8409.86	8420.62	8447.77	8600.94	9110.64	10700.2	14238.4	17342.7	18622.9	19958.9	21205.2	21896.3	22331.7
Tripura	290	South Tripura	1.02455	1.02455	2.04909	46.1045	183.394	302.241	517.395	1188.47	1636.2	2432.27	4008.02	5752.82	6696.43	7283.49	7740.44	8023.21	8127.72	8171.77	8175.87	8180.99	8182.02	8185.09	8186.11	8187.14	8211.73	8347.99	8896.12	11105	13062.9	14236.1	15989	17791.2	18543.2	18890.6
Tripura	291	Dhalai	0	0	350.156	403.14	463.035	490.679	681.882	1423.66	1571.09	2621.56	4775.48	6351.18	7141.33	7509.92	7733.37	7919.97	7954.52	7986.77	7991.38	8341.54	8341.54	8341.54	8341.54	8357.66	8380.7	8177.98	9504.88	11211.9	12455.9	13930.2	15452.9	16478	16846.6	17014.8
Tripura	292	North Tripura	1.28827	1.28827	2.57653	16.7475	94.0435	126.25	267.96	685.358	1113.06	2267.35	3842.9	5305.08	6124.42	6554.7	6838.12	6969.53	7060.99	7099.64	7102.22	7108.66	7108.66	7108.66	7108.66	7112.52	7135.71	7307.05	8566.98	10818.9	13046.3	15155.2	17235.7	18986.5	19830.3	20269.6
Meghalaya	293	West Garo Hills	0	0	0	0	16.816	21.9902	33.632	33.632	226.369	482.49	798.113	1094.33	1408.66	1680.31	1722.99	1791.55	1799.31	1801.9	1803.19	1805.78	1807.07	1809.66	1813.54	1842	1851.05	1958.42	2835.44	4721.41	6507.79	7925.51	9538.55	12061	13326	13668.8
Meghalaya	294	East Garo Hills	0	0	0	0	6.59675	6.59675	6.59675	16.4919	42.8789	339.733	451.878	577.216	758.627	982.916	1227	1296.26	1335.84	1339.14	1391.91	1391.91	1391.91	1391.91	1391.91	1391.91	1391.91	1494.16	1873.48	3453.4	5257.61	7790.76	9047.45	9740.11	9961.1	10043.6
Meghalaya	295	South Garo Hills	0	0	0	0	0	5.80119	11.6024	23.2048	34.8071	116.024	220.445	226.246	464.095	597.523	2268.27	2529.32	2883.19	2993.41	3022.42	3022.42	3022.42	3022.42	3022.42	3022.42	3022.42	3103.64	3451.71	4524.93	5505.33	6514.74	7402.32	8272.5	8666.98	8870.02
Meghalaya	296	West Khasi Hills	0	0	0	0	0	0	0	6.80912	31.7759	131.643	152.07	177.037	276.904	406.278	474.369	494.796	515.224	522.033	526.572	531.112	535.651	537.921	537.921	537.921	553.809	733.116	1241.53	2644.21	3897.09	5136.35	6275.74	9106.07	12024.9	13600.1
Meghalaya	297	Ri Bhoi	0	0	0	0	0	6.51859	74.9638	162.965	531.265	638.822	1189.64	1437.35	2460.77	3089.81	4823.76	7033.56	10175.5	11309.8	12127.8	12153.9	12222.4	12222.4	12245.2	12271.2	12356	12994.8	15312.2	20983.3	22720.5	25709.3	30096.3	33378.4	35448.1	37253.7
Meghalaya	298	East Khasi Hills	7.5768	11.9064	11.9064	11.9064	30.3072	35.7192	325.802	445.949	925.452	1635.51	2715.74	3962.66	5786.51	6473.83	6582.07	6606.97	6642.69	6647.02	6650.26	6726.03	6855.92	6871.07	6898.13	6939.26	7385.21	9130.04	13005	20670.6	23936.2	26277.4	28522.3	32066.1	35364.2	37603.6
Meghalaya	299	Jaintia Hills	0	0	0	0	13.3965	13.3965	15.6293	53.5862	100.474	147.362	640.801	859.612	1174.43	1402.17	1757.18	2456.03	2719.5	2773.08	2784.25	2795.41	2871.33	2878.02	2878.02	2878.02	3023.15	3612.6	4831.69	7665.06	9982.66	12416.4	14283	16761.3	18384.5	19246.4
Assam	300	Kokrajhar	0	0	0.903011	45.1505	121.906	288.963	832.576	1768.1	3377.26	4906.06	6618.17	8180.38	9009.34	9345.26	9530.38	9651.38	9757.03	9821.15	9852.75	9863.59	9868.1	9873.52	9885.26	9917.77	10104.7	11503.5	14767.8	18770.9	21482.6	23387.1	24932.1	26015.7	26642.4	27082.2
Assam	301	Dhubri	2.09234	3.13851	3.13851	19.8773	172.618	199.819	289.266	443.054	707.735	958.293	1239.19	1496.03	1632.55	1688	1723.57	1747.63	1769.6	1784.25	1792.09	1800.98	1802.55	1805.17	1808.31	1815.11	1852.25	2111.17	2701.74	3444	4223.39	4568.63	4850.05	5048.82	5163.9	5245.5
Assam	302	Goalpara	3.3606	4.20075	5.0409	31.0856	47.0484	67.212	131.063	241.123	427.636	605.748	804.864	987.176	1083.79	1122.44	1151.01	1172.85	1190.49	1203.94	1216.54	1229.14	1232.5	1239.22	1246.78	1256.02	1282.91	1459.34	1855.89	2384.35	2749.81	2985.05	3176.61	3312.71	3393.37	3451.34
Assam	303	Barpeta	0	0	0	20.3564	65.6659	90.619	168.761	305.347	539.117	762.381	1011.91	1238.46	1358.63	1407.88	1438.74	1459.1	1478.14	1490.62	1500.47	1508.35	1512.94	1517.54	1523.45	1533.96	1565.48	1780.86	2275.98	2910.97	3405.43	3696.33	3932.07	4098.21	4197.37	4267.63
Assam	304	Marigaon	0	5.4473	5.4473	33.5917	49.9336	68.9991	129.827	234.234	413.087	582.861	774.424	949.646	1042.25	1079.47	1105.8	1123.96	1138.49	1153.01	1166.63	1175.71	1176.62	1180.25	1181.16	1195.68	1223.83	1402.68	1790.35	2298.76	2654.65	2882.53	3067.74	3199.38	3279.27	3337.38
Assam	305	Nagaon	0	0	0	29.8876	148.504	197.071	353.67	624.215	1090.59	1532.67	2027.69	2479.12	2718.22	2815.66	2871.08	2907.19	2939.57	2959.81	2969.46	2971.95	2972.26	2972.88	2973.51	2983.16	3039.2	3461.36	4444.23	5683.63	6708.52	7281.99	7747.74	8073.7	8262.68	8395.31
Assam	306	Sonitpur	0	0	0	14.7702	54.9266	92.3136	214.168	423.258	782.358	1123.92	1507.02	1854.58	2040.59	2115.37	2159.68	2188.29	2214.14	2231.68	2240.45	2243.22	2245.99	2249.68	2251.99	2259.38	2303.69	2621.71	3360.68	4278.27	4943.86	5377.27	5729.45	5975.92	6119.01	6220.55
Assam	307	Lakhimpur	0.85119	0.85119	0.85119	40.8571	72.3512	108.952	228.97	434.107	787.351	1123.57	1498.95	1841.12	2023.28	2097.33	2142.45	2173.94	2201.18	2221.61	2234.37	2243.74	2248.84	2252.25	2260.76	2274.38	2318.64	2638.69	3374.12	4337.67	5008.4	5441.66	5792.35	6041.75	6188.15	6291.15
Assam	308	Dhemaji	0	0	0	17.396	88.2225	110.589	185.143	313.128	531.82	740.572	974.176	1186.66	1300.97	1346.95	1380.5	1401.62	1421.5	1441.38	1460.02	1471.2	1473.69	1478.66	1487.36	1504.75	1543.27	1753.27	2231.66	2838.03	3364.88	3649.43	3880.55	4047.05	4145.22	4213.56
Assam	309	Tinsukia	0	0	0	27.9576	75.8848	139.122	344.81	698.939	1309.35	1889.13	2537.48	3129.92	3444.1	3571.25	3644.47	3693.06	3735	3760.96	3776.27	3780.93	3782.26	3786.25	3789.58	3800.9	3874.78	4411.97	5661.41	7214.38	8301.4	9030.96	9623.39	10039.4	10281.7	10450.8
Assam	310	Dibrugarh	0	0	0	11.7687	107.226	326.256	1035.65	2258.29	4359.01	6351.85	8586.61	10625.2	11707.3	12147.3	12383.3	12536.3	12668.4	12747.5	12786.1	12794.6	12799.2	12801.8	12808.3	12844.9	13082.3	14897.9	19133.4	24239.7	27707.5	30179	32184.2	33586.7	34397.4	34963.6
Assam	311	Sivasagar	0	0	0	22.1787	37.4744	57.3588	121.601	231.73	421.396	601.12	803.023	988.866	1085.23	1125.76	1156.35	1179.3	1199.95	1212.18	1223.65	1231.3	1233.6	1238.95	1244.3	1252.72	1282.54	1484.45	1950.2	2553.61	2968.13	3242.68	3467.53	3625.84	3718.38	3784.15
Assam	312	Jorhat	0	0	2.41564	16.9095	63.6119	157.017	461.388	983.972	1880.98	2732.9	3687.88	4559.93	5022.93	5209.74	5313.61	5382.05	5442.44	5480.29	5501.23	5514.91	5517.33	5523.77	5532.63	5551.95	5658.24	6438.49	8263.11	10478.3	11987.2	13050.1	13913.3	14520.4	14871.5	15118.7
Assam	313	Golaghat	0.820951	7.38856	7.38856	146.95	197.849	259.42	455.628	795.501	1378.38	1933.34	2553.16	3118.79	3420.9	3541.58	3614.65	3663.9	3707.41	3736.15	3751.74	3764.06	3764.88	3764.88	3767.34	3779.66	3855.18	4401.94	5646.5	7405.8	8604.38	9329.28	9917.91	10332.5	10573	10743
Assam	314	Karbi Anglong	0	0	0	10.7818	29.6499	52.112	123.092	243.489	448.343	643.313	863.442	1063.8	1171.62	1214.75	1245.3	1268.66	1287.53	1301.9	1315.38	1327.06	1331.55	1339.64	1349.52	1363.9	1393.55	1579.53	2009.9	2546.3	2927.26	3180.63	3387.28	3533.73	3619.99	3681.98
Assam	315	Dima Hasao	0	0	0	32.7458	372.484	405.23	503.467	671.289	970.095	1252.53	1571.8	1854.23	2005.68	2067.08	2132.57	2193.97	2255.37	2320.86	2382.26	2431.38	2447.75	2468.22	2488.68	2537.8	2611.48	2951.22	3700.28	4658.09	5963.83	6414.09	6782.48	7052.63	7220.45	7343.25
Assam	316	Cachar	0.501492	0.501492	5.51642	29.588	96.788	252.251	757.253	1626.84	3122.79	4542.02	6133.25	7584.07	8353.86	8665.79	8832.78	8942.61	9037.39	9095.06	9124.15	9137.69	9139.2	9144.21	9151.73	9179.82	9347.82	10637.7	13669.2	17347.6	19830.5	21593.8	23023.5	24024.5	24603.2	25007.9
Assam	317	Karimganj	0	1.44822	1.44822	31.8607	67.342	102.099	214.336	409.121	742.935	1057.92	1412.01	1734.24	1905.13	1974.64	2020.26	2050.67	2076.74	2094.12	2104.98	2112.95	2118.02	2124.53	2133.95	2145.53	2187.53	2490.93	3185.35	4077.45	4713.94	5119.44	5450.36	5682.8	5819.65	5917.41
Assam	318	Hailakandi	1.33614	1.33614	1.33614	45.4288	86.8491	150.984	358.086	717.507	1332.13	1912.02	2565.39	3159.97	3475.3	3603.57	3683.74	3739.86	3786.62	3818.69	3838.73	3854.76	3860.11	3869.46	3880.15	3894.85	3972.34	4521.5	5785.49	7391.53	8497.85	9239.41	9842.01	10265.6	10512.7	10691.8
Assam	319	Bongaigaon	0	6.53436	6.53436	7.84124	33.9787	83.6398	239.158	505.76	968.393	1403.58	1891.04	2338	2575.85	2671.25	2732.67	2773.18	2809.78	2833.3	2852.9	2865.97	2876.43	2882.96	2889.5	2910.41	2967.91	3391.33	4337.51	5462.73	6245.54	6798.35	7249.22	7566.79	7753.68	7886.98
Assam	320	Chirang	0	0	0	39.6319	50.7784	64.4019	108.988	184.536	315.817	442.144	582.094	709.659	777.776	805.023	829.793	848.371	866.948	886.764	905.342	917.727	926.396	933.827	940.02	956.12	982.129	1112.17	1401.98	1828.02	2112.88	2283.79	2424.98	2529.01	2592.18	2640.48
Assam	321	Kamrup	0.534758	0.534758	1.06952	38.5026	128.877	279.678	772.191	1619.25	3076.46	4458.28	6008.01	7421.37	8170.57	8475.38	8640.62	8747.57	8840.62	8897.3	8925.11	8936.88	8942.22	8951.85	8965.75	8993.02	9159.87	10426.7	13382.9	17004.2	19500.5	21225.6	22625.1	23604.8	24170.5	24566.2
Assam	322	Kamrup Metropolitan	4.2578	4.2578	28.1015	295.491	900.951	2174.89	6304.1	13408.7	25633.7	37231.9	50234.4	62093.2	68389.7	70942.6	72297.5	73167.8	73919.7	74361.7	74565.2	74681	74715.9	74770.4	74841.1	74996.9	76232.5	86746.7	111499	141713	162211	176620	188230	196199	200741	203833
Assam	323	Nalbari	0	3.75297	3.75297	19.7031	31.9002	60.9857	152.933	314.311	591.092	854.738	1151.22	1421.44	1564.05	1622.22	1659.75	1687.9	1713.23	1728.24	1742.32	1751.7	1752.64	1754.51	1757.33	1767.65	1805.18	2060.38	2635.52	3349.52	3833.66	4170.49	4446.33	4640.55	4754.07	4834.76
Assam	324	Baksa	0	0	0	4.87572	14.6272	25.7717	62.6878	128.162	239.607	346.873	466.676	575.335	632.451	656.133	674.243	686.084	697.228	708.373	718.821	727.179	734.841	743.896	754.344	765.488	783.598	885.988	1119.33	1409.78	1615.95	1754.56	1868.79	1950.29	1999.05	2035.27
Assam	325	Darrang	0	0	0	9.92432	109.168	174.668	380.102	737.377	1353.68	1936.24	2587.27	3180.75	3498.32	3627.34	3701.77	3751.39	3795.06	3825.83	3841.71	3850.64	3853.61	3858.58	3864.53	3877.43	3954.84	4503.66	5773.97	7319.19	8508.12	9250.46	9855.85	10280.6	10527.7	10703.4
Assam	326	Udalguri	0	0	0	18.6667	74.6668	111.018	221.053	412.632	738.808	1050.25	1397.05	1715.37	1881.41	1950.18	1995.37	2025.83	2053.34	2070.04	2084.77	2097.55	2105.41	2112.28	2125.06	2140.77	2183.02	2481.69	3169.41	4030.04	4692.22	5094.04	5422.18	5655.03	5791.59	5889.83
West Bengal	327	Darjiling	0.471029	5.65235	7.06544	13.6598	124.823	254.827	506.356	1062.64	1786.14	2603.38	3382.46	4173.32	4998.09	6085.7	7737.6	9297.65	10259.5	10881.7	11163.9	11278.8	11317.9	11344.3	11377.2	11445.5	11903.4	14058.8	18624.5	23969.7	26977.3	28409.7	29032.8	29319.7	29564.6	29841.1
West Bengal	328	Jalpaiguri	0	1.15088	1.15088	4.14318	71.1247	123.375	184.602	382.554	711.477	1300.27	1915.07	2453.23	2985.86	3559.69	3866.74	4017.74	4192.44	4272.54	4295.79	4319.27	4331.7	4338.61	4350.8	4369.22	4524.36	5195.32	6615.05	9010.05	10821.3	11381.1	11624.9	11776.3	11896.9	11989.5
West Bengal	329	Koch Bihar	0	0	0	21.2056	82.3278	94.4898	113.824	221.1	519.85	906.853	1386.16	1800.61	2216.3	2672.53	2840.62	2941.97	2993.74	3028.98	3043.32	3055.17	3061.72	3065.77	3070.14	3080.43	3131.57	3635.83	4720.75	6085.71	7209.29	7644.63	7843.59	7876.96	7912.82	7950.56
West Bengal	330	Uttar Dinajpur	0	0	1.55715	47.9602	70.6945	93.4289	150.109	360.324	486.142	710.683	903.458	1126.75	1317.04	1488.63	1669.26	1809.72	1931.18	2009.34	2036.44	2062.6	2073.81	2086.89	2104.02	2134.85	2310.19	3073.81	4360.33	5516.67	5985.99	6124.89	6189.98	6233.89	6272.51	6293.99
West Bengal	331	Dakshin Dinajpur	0	0	0	7.46523	39.3169	106.504	226.445	574.823	1059.56	1883.73	2288.84	2670.56	3047.31	3453.42	4570.71	5549.15	6439.01	6973.52	7138.75	7157.66	7167.62	7169.61	7171.1	7183.04	7308.96	7978.84	9429.58	10673.3	11276.5	11450.7	11872.2	12609.8	13263.2	13748.5
West Bengal	332	Maldah	0	0	4.18992	30.6526	70.7876	142.457	305.203	504.334	833.353	1097.76	1264.47	1490.95	1808.28	2160.68	2381.64	2520.35	2666.55	2751.45	2777.26	2793.13	2799.75	2803.28	2811.44	2838.12	3201.98	4821.94	6284.66	6958.13	7286.71	7328.17	7350.88	7366.32	7386.61	7406.01
West Bengal	333	Murshidabad	0	0.249064	0.871724	11.9551	21.9176	29.6386	50.3109	101.618	231.256	425.152	574.217	732.622	901.114	1085.3	1241.09	1348.31	1429.38	1486.17	1512.94	1527.39	1530.87	1533.49	1537.35	1550.67	1744.82	2565.61	3422.02	4038.7	4183.4	4213.17	4229.73	4238.45	4246.79	4255.01
West Bengal	334	Birbhum	0	0	1.73414	32.2055	62.9245	75.559	84.4774	144.925	297.281	520.49	708.52	958.732	1226.78	1532.24	1782.94	2009.37	2232.83	2375.77	2442.41	2470.41	2481.55	2490.23	2500.88	2566.78	3295.11	5534.63	8273.58	9585.34	9985.18	10069.4	10112.5	10144.5	10176.4	10199.5
West Bengal	335	Barddhaman	0	0.904064	3.27723	16.3862	28.139	35.2585	61.5893	188.497	443.895	733.648	1062.61	1365.48	1663.25	2050.87	2364.01	2661.79	2937.76	3131.79	3216.43	3257.79	3275.31	3288.53	3310.91	3361.65	3755.71	5491.28	8035.32	10039.1	10575.2	10757.5	10868	10948.2	11003.9	11063.3
West Bengal	336	Nadia	0.857635	1.8868	2.91596	16.4666	35.163	55.5747	78.9024	175.129	378.903	668.269	972.729	1257.46	1610.47	2103.09	2585.77	3153.01	3489.54	3722.13	3819.56	3860.21	3879.08	3887.83	3899.32	3926.08	4146.15	5444.09	7876.52	10396.2	11400.4	11671.9	11810.5	11940.8	12060.9	12172.6
West Bengal	337	North 24 Parganas	0.353882	4.51199	28.7529	65.3796	143.587	259.838	587.09	1339	2133.29	2996.67	3775.3	4556.49	5520.2	6744.37	7853.43	8919.85	9789.69	10327.6	10621.2	10798.2	10867.2	10922	11000.4	11175.1	12176.3	15730.6	21118.2	26175	27927.2	28287.5	28434	28561.5	28680	28797
West Bengal	338	Hugli	0.158951	2.06636	21.7763	47.6853	110.63	161.494	268.309	542.341	853.884	1217.09	1658.97	2035.05	2426.54	2902.13	3397.1	3832.94	4165.15	4384.66	4486.07	4552.04	4575.88	4588.44	4607.83	4663.14	5049.23	6514.76	8942.42	11511.1	12515.5	12831	12979.1	13092	13187.7	13288.3
West Bengal	339	Bankura	0	0	0	8.72024	43.6012	60.0728	80.9045	177.312	325.313	621.802	988.778	1340.25	1589.02	1913.12	2171.82	2383.05	2618.25	2757.53	2815.18	2869.69	2883.74	2897.78	2924.19	2945.26	3043.12	3746.8	5192.9	7149.63	7872.92	8157.3	8312.57	8453.55	8532.76	8612.93
West Bengal	340	Puruliya	0	0	0	2.09666	25.4594	26.9571	35.3437	72.185	161.742	411.844	693.395	1049.23	1299.93	1554.52	1710.58	1827.99	1963.07	2080.79	2125.71	2147.58	2163.15	2176.93	2190.41	2233.54	2496.82	4038.47	5095.18	5555.25	5719.09	5749.64	5769.11	5793.67	5808.35	5826.32
West Bengal	341	Haora	0.180175	14.414	96.7539	185.58	316.928	485.211	791.148	1396.54	1983.73	2422.09	2792.17	3296.84	3879.71	4567.43	4959.68	5309.03	5600.2	5745.42	5784.34	5917.13	5940.19	5972.8	6023.79	6141.98	6774.4	8672	11819.3	15208.6	16578.8	16926.2	17105.3	17300.2	17461.7	17559.5
West Bengal	342	Kolkata	27.9742	148.324	282.559	478.781	812.66	1257.03	2261.48	4407.64	6443.72	8134.45	9638.01	11405.8	13630.5	16412.2	18975.3	21533.1	23629.1	24872.3	25499.8	25974.1	26122.6	26291.1	26526.8	27125.1	29820.9	38906.4	51176.8	60603.9	63255.7	63878.5	64147.2	64355.1	64566	64839.9
West Bengal	343	South 24 Parganas	0.103113	1.34046	8.66146	19.6945	45.782	112.805	272.32	534.433	858.309	1170.02	1449.66	1793.95	2125.87	2543.17	2920.15	3287.54	3564.5	3713.08	3783.1	3819.6	3832.59	3844.76	3862.49	3909.93	4235.04	5402.48	7063.62	8963.78	9641.54	9850.14	9932.01	10009.2	10087.1	10175.3
West Bengal	344	Pashchim Medinipur	0	0.585794	3.22187	6.00439	46.717	57.8471	90.2122	177.349	325.408	732.242	1154.6	1551.91	1885.08	2345.66	2785.89	3005.56	3212.49	3338.73	3382.08	3400.68	3408	3412.69	3422.06	3437.29	3513	3915.59	5505.87	7405.02	8292.93	8704.31	8990.61	9163.57	9284.83	9396.28
West Bengal	345	Purba Medinipur	0.51853	4.32108	9.33354	17.8029	37.3342	58.0754	115.459	262.895	603.569	1085.63	1520.85	1858.24	2209.46	2581.93	2930.73	3121.9	3328.44	3472.25	3533.09	3566.1	3577.51	3583.39	3593.24	3608.97	3750.87	4698.92	6654.99	8559.03	9679.4	10184.4	10387.2	10529.4	10637.1	10740.3
Jharkhand	346	Garhwa	0	1.9726	17.7534	38.7946	59.1781	66.411	101.918	289.973	497.096	793.645	1061.92	1395.95	1537.32	1639.89	1710.91	1761.54	1802.96	1833.21	1850.96	1873.97	1877.26	1877.26	1877.92	1881.21	2069.92	2940.5	3982.03	4488.33	4591.57	4638.91	4646.8	4663.89	4667.18	4667.18
Jharkhand	347	Chatra	0	0	0	2.53002	32.047	41.3237	111.321	265.653	398.057	694.913	898.159	1005.26	1079.48	1101.4	1135.98	1146.94	1164.65	1189.11	1196.7	1204.29	1206.82	1209.35	1211.04	1223.69	1437.9	2743.39	4500.07	4905.72	5085.35	5141.01	5143.54	5146.07	5151.13	5151.97
Jharkhand	348	Kodarma	1.12097	3.3629	8.96773	48.2015	145.726	198.411	347.499	589.628	958.426	1694.9	2447.07	3338.24	3589.33	3668.92	3731.7	3748.51	3796.71	3835.94	3872.94	3891.99	3906.57	3907.69	3914.41	3994	4996.14	9437.41	13090.6	14197	14598.3	14673.4	14713.8	14749.7	14760.9	14762
Jharkhand	349	Giridih	0.357479	1.07244	4.28975	6.7921	19.6613	33.2455	55.0517	153.716	421.825	674.563	1009.52	1097.1	1161.45	1175.39	1190.05	1205.42	1215.07	1221.15	1224.72	1228.65	1228.65	1229.01	1229.01	1234.02	1314.45	1844.95	2795.84	3121.15	3214.81	3238.76	3242.69	3244.12	3245.19	3246.62
Jharkhand	350	Deoghar	0	1.18087	2.36173	2.95217	5.90433	24.2078	51.9581	113.954	441.644	759.888	1110.01	1486.12	1630.78	1828.57	1953.15	2040.54	2092.5	2132.65	2155.08	2157.44	2166.89	2180.47	2188.74	2229.48	2712.45	4367.44	5689.42	6208.41	6301.7	6339.48	6358.38	6375.5	6393.8	6400.3
Jharkhand	351	Godda	0	0	0.677656	0.677656	0.677656	6.0989	19.652	77.2528	428.279	576.685	724.414	1086.96	1240.11	1311.94	1364.12	1381.06	1395.97	1406.81	1417.66	1428.5	1429.18	1430.53	1431.21	1463.06	1747	2687.58	3650.53	3863.32	3910.75	3927.69	3937.18	3956.16	3956.16	3958.19
Jharkhand	352	Sahibganj	0	0	0	0.757498	2.27249	6.05998	37.1174	131.047	298.454	655.993	827.188	988.535	1077.16	1146.09	1180.94	1209.72	1223.36	1235.48	1240.02	1243.81	1246.08	1246.84	1249.11	1333.2	1802.09	2782.29	3244.36	3439.04	3559.48	3588.27	3626.9	3640.54	3656.44	3662.5
Jharkhand	353	Pakur	0	0	0	4.7637	27.6295	29.535	99.085	220.083	330.601	490.661	561.164	686.926	781.247	826.979	838.412	847.939	857.467	857.467	859.372	883.191	887.954	887.954	887.954	894.623	1131.86	1502.47	2509.52	2604.79	2666.72	2669.58	2670.53	2672.44	2678.15	2679.11
Jharkhand	354	Dhanbad	0	0.965992	1.93198	9.98191	37.0297	48.9436	98.8531	165.507	489.758	992.717	1337.9	1651.52	1845.37	2038.89	2185.39	2259.78	2329.97	2399.2	2468.43	2494.19	2506.75	2512.54	2522.2	2560.84	2926.95	3799.89	4567.21	5120.4	5311.67	5354.49	5373.49	5388.3	5403.43	5408.59
Jharkhand	355	Bokaro	4.32709	4.32709	4.32709	9.51959	12.5485	19.4719	40.2419	103.85	246.211	668.967	1370.82	1722.61	2035.03	2340.09	2509.71	2634.76	2724.33	2815.2	2872.32	2899.58	2911.26	2918.62	2935.93	2995.21	3446.52	5094.28	7471.58	8189.01	8291.99	8340.46	8378.97	8421.37	8431.33	8433.49
Jharkhand	356	Lohardaga	0	0	0	9.39015	73.2431	107.048	208.461	467.629	672.334	1216.96	1562.52	2463.97	2676.19	2991.7	3115.65	3187.02	3271.53	3324.11	3357.92	3389.84	3389.84	3401.11	3406.74	3459.33	4007.71	7530.9	11044.7	12248.5	12588.4	12659.8	12688	12704.9	12725.5	12751.8
Jharkhand	357	Purbi Singhbhum	0	0	0.82189	26.3005	65.7512	101.366	194.514	506.01	1029.28	1939.11	3014.14	3908.36	4260.13	4455.74	4602.03	4712.44	4783.94	4908.32	4981.47	5018.46	5049.69	5078.73	5112.97	5259.55	6242.25	9284.34	12506.7	13622.3	14207.5	14276.5	14317.9	14335.9	14345.5	14352.9
Jharkhand	358	Palamu	0	1.36891	6.84456	9.12608	21.4463	24.1841	45.6304	191.191	450.829	762.941	951.851	1245.25	1318.26	1388.53	1457.44	1499.42	1535.92	1594.33	1646.35	1665.05	1667.34	1667.34	1667.34	1670.53	1784.15	2948.64	5017.98	5545.01	5621.21	5635.36	5650.87	5653.61	5653.61	5655.89
Jharkhand	359	Latehar	0	0	1.19952	11.9952	62.3749	69.572	146.341	290.283	656.136	1193.52	1508.99	1774.09	1968.41	2059.57	2120.75	2202.31	2235.9	2271.89	2328.26	2349.85	2365.45	2369.05	2377.44	2408.63	2910.03	5112.34	8036.77	9035.96	9367.03	9465.39	9533.76	9562.55	9573.35	9578.14
Jharkhand	360	Hazaribagh	1.67232	4.18081	19.2317	59.3674	112.882	161.379	252.521	510.058	869.608	1557.77	2230.88	2932.42	3235.11	3368.89	3450	3506.86	3580.44	3664.06	3700.85	3730.95	3734.3	3737.64	3742.66	3776.94	4639.02	9304.8	14552.5	15984.1	16494.1	16598.6	16616.2	16636.3	16641.3	16643.8
Jharkhand	361	Ramgarh	0	0	0	32.9147	148.116	164.574	271.547	512.921	1027.21	2236.83	4051.26	4793.21	5162.13	5444.65	5657.22	5824.54	5917.8	6111.17	6186.6	6207.17	6215.4	6222.26	6249.69	6338.83	7444.22	12584.4	17413.3	18727.1	19175.6	19248.3	19310	19353.9	19393.6	19404.6
Jharkhand	362	Dumka	0	0	1.32469	1.32469	2.64938	9.27282	22.5197	50.3382	158.3	430.524	554.382	701.423	782.891	832.567	856.411	884.23	900.788	914.035	923.97	928.607	939.867	941.854	945.828	989.543	1546.57	2425.51	2932.86	3032.21	3060.69	3067.98	3070.63	3074.6	3077.91	3078.58
Jharkhand	363	Jamtara	0	0	1.34178	1.34178	18.7849	18.7849	23.4811	47.6332	124.785	285.128	385.762	534.699	619.902	700.409	768.169	805.739	817.144	837.27	845.992	852.03	854.714	855.384	858.739	874.169	1166.68	2337.38	3387.32	3608.72	3696.6	3730.82	3752.96	3762.35	3764.36	3779.12
Jharkhand	364	Ranchi	4.91378	21.1671	38.9323	49.1378	66.1471	78.9985	187.48	771.464	1651.41	2950.16	5259.26	7219.1	8912.09	9700.19	10147	10545.4	11015.2	11550.8	11993.4	12297.7	12434.9	12568.3	12736.1	13435.8	17752	26133.4	30920.9	32059	32270.7	32331.9	32376.2	32414	32460.1	32506.6
Jharkhand	365	Khunti	0	0	0	7.31819	23.4182	40.9819	52.691	115.627	630.828	1043.57	1667.08	2211.56	2616.98	2833.6	2941.91	2981.43	3025.34	3089.74	3117.55	3126.33	3133.65	3145.36	3145.36	3190.73	3935.72	7010.82	10165	11122.2	11379.8	11403.2	11419.3	11428.1	11454.4	11474.9
Jharkhand	366	Gumla	0	0	0	17.8669	75.7216	99.5442	110.605	259.495	435.612	784.442	1153.69	1385.96	1601.21	1745.85	1837.74	1872.62	1895.59	1926.22	1961.1	1980.67	1994.29	2002.79	2015.56	2091.28	2572.83	4630.93	7139.1	8079.24	8448.49	8528.47	8569.31	8584.62	8587.17	8588.02
Jharkhand	367	Simdega	1.46333	5.8533	5.8533	23.4132	362.905	515.091	544.357	728.736	1129.69	1556.98	2099.87	2404.24	2594.48	2751.05	2837.39	2884.21	2925.19	2954.45	2976.4	3004.21	3015.91	3018.84	3030.55	3093.47	3593.93	5856.23	8539.97	9842.33	10963.2	11153.5	11217.9	11258.8	11269.1	11272
Jharkhand	368	Pashchimi Singhbhum	0	0	0	8.75024	27.4174	33.8343	57.1683	180.255	407.761	865.107	1506.79	2112.31	2381.23	2567.32	2651.32	2699.16	2748.74	2782.58	2807.66	2819.91	2822.25	2824	2826.91	2854.33	3118.59	4521.54	6646.1	7402.12	7567.79	7620.88	7636.05	7644.8	7651.21	7654.13
Jharkhand	369	Saraikela-kharsawan	0	0	0	4.73005	29.957	41.7821	87.5059	173.435	457.238	912.899	1725.68	2297.23	2599.16	2700.86	2784.42	2841.97	2871.93	2890.85	2905.83	2908.98	2911.34	2925.53	2927.9	2949.19	3076.11	4067.05	5088.74	5529.43	5706.02	5732.82	5739.91	5744.64	5745.43	5747.8
Odisha	370	Bargarh	0	0	0	4.75203	20.1961	57.6184	121.771	244.73	475.203	1276.51	2750.24	3824.79	4645.71	5158.33	5615.12	5791.54	5940.63	6057.06	6193.68	6270.9	6333.27	6371.88	6396.83	6495.43	7027.66	9253.39	13156	16404.6	17593.8	17997.7	18184.8	18316.1	18379.7	18457.5
Odisha	371	Jharsuguda	0	1.51146	3.02291	10.5802	27.2062	155.68	276.596	468.551	772.354	1905.95	4071.86	6747.14	8470.2	9631	10333.8	10852.3	11113.7	11317.8	11605	11756.1	11825.6	11910.3	11987.4	12103.7	12867	19509.9	28040.5	33620.8	34990.2	35291	35538.9	35708.1	35806.4	35869.9
Odisha	372	Sambalpur	0	0	0	7.55124	20.1366	45.3075	104.878	333.933	1182.19	2368.57	3560.83	5019.06	6191.18	6685.37	7107.4	7390.15	7554.6	7844.06	8079.83	8271.97	8330.7	8435.58	8532.9	8615.97	9418.92	12327.8	18415.8	23179	24599.4	24995.5	25306.7	25609.6	25783.3	26001.4
Odisha	373	Debagarh	0	2.83445	2.83445	90.7024	113.378	161.564	187.074	266.438	342.969	586.731	1196.14	1811.21	2497.15	2984.68	3222.77	3378.67	3514.72	3616.76	3693.29	3752.81	3815.17	3877.53	3945.56	3979.57	4203.49	5963.69	10442.1	14866.7	16785.6	17295.8	17539.6	17772	17973.3	18389.9
Odisha	374	Sundargarh	0.838942	4.19471	10.4868	22.6514	54.5313	80.9579	310.409	575.934	1242.05	1853.64	2437.97	3152.33	3930.03	4622.99	5372.17	5826.87	6164.97	6439.72	6629.74	6774.46	6861.29	6908.69	6965.74	7072.7	8410.4	12160.9	18885.4	23243.7	24761.4	25201	25610.8	25892.7	25989.2	26071
Odisha	375	Kendujhar	0	0.482654	1.93062	12.0664	33.7858	69.9849	166.516	365.369	565.188	926.214	1440.24	2051.76	2590.41	3050.38	3396.92	3644.04	3726.09	3803.8	3845.31	3858.34	3871.85	3877.16	3883.92	3895.02	4079.4	5146.06	6433.3	7704.61	8741.84	9236.56	9680.12	9903.1	10016	10105.8
Odisha	376	Mayurbhanj	0	0	3.13492	8.01147	99.2726	171.376	237.209	326.032	508.902	1297.86	2706.83	4654.66	5915.6	6649.17	7040.69	7302.98	7438.48	7546.46	7592.09	7612.64	7633.89	7647.47	7680.91	7729.67	7874.23	8637.06	9972.19	12515.7	14408.5	15280.7	15982.5	16363.6	16541.2	16692.4
Odisha	377	Baleshwar	0	7.14012	33.8216	57.121	79.6687	132.28	231.49	365.274	695.222	1390.82	2055.98	2859.43	3426.51	3860.93	4163.44	4337.81	4429.13	4535.48	4576.44	4646.34	4669.26	4691.43	4720.75	4751.19	4951.49	5486.99	7029.64	9337.77	11289.7	12803	13813.5	14463.6	14777.8	15014.9
Odisha	378	Bhadrak	0	0	2.36263	19.4917	22.445	24.8076	36.6208	80.9201	219.725	359.711	674.531	1105.12	1360.28	1519.17	1596.55	1616.04	1627.26	1637.3	1649.12	1657.39	1663.88	1668.61	1669.2	1671.56	1686.92	2012.96	3522.68	5966.82	6942.59	7265.68	7393.85	7449.97	7467.69	7488.36
Odisha	379	Kendrapara	1.24401	1.24401	5.59807	55.3586	109.473	153.636	197.798	296.697	498.228	1091	2058.22	3131.18	4063.57	4721.66	5186.92	5421.42	5506.01	5626.06	5673.33	5692.61	5695.72	5700.07	5701.32	5715	5763.52	6198.3	7502.65	9659.15	11940.7	13070.2	14049.3	14778.9	15113.5	15328.1
Odisha	380	Jagatsinghapur	0	0	3.84561	52.3003	121.521	229.198	448.398	745.279	986.783	1622.85	2651.16	4280.93	5100.81	6006.84	6652.13	7003.62	7118.99	7181.29	7207.44	7242.82	7246.66	7248.2	7253.58	7277.43	7365.88	8039.63	10175.5	13534.2	16297.7	17626.7	18848.1	19967.2	20697.1	21090.1
Odisha	381	Cuttack	0.343069	0.343069	1.02921	34.3069	117.329	197.265	369.142	710.495	1285.48	2841.29	4713.42	7039.77	8165.38	8884.79	9378.81	9618.96	9744.18	9864.6	9914.69	9959.97	9989.47	10004.9	10032.7	10131.2	10427.2	12115.8	16248.8	21171.8	24430.3	26564.8	28573.5	29979.7	30766.4	31355.1
Odisha	382	Jajapur	0.96373	17.3471	42.4041	129.622	164.316	247.679	442.834	599.44	887.596	1827.71	2894.08	3990.81	4763.24	5230.16	5453.75	5606.02	5669.14	5762.63	5836.83	5907.18	5928.87	5952.48	5985.73	6023.31	6185.7	7290.14	9696.57	12978.6	16224.9	18189.9	19395.1	20212.3	20621.4	20930.3
Odisha	383	Dhenkanal	0	0.734159	0.734159	13.949	38.1763	58.7327	77.8208	217.311	635.047	1194.48	1972.68	2742.82	3317.66	3737.6	4012.91	4128.91	4163.41	4181.03	4188.38	4190.58	4194.25	4194.25	4197.19	4214.07	4255.18	4479.84	6070.03	9485.33	12067.4	12839	13548.2	14076	14261	14443.1
Odisha	384	Anugul	0	0	10.2106	17.0177	31.9933	46.9689	105.51	224.634	325.379	579.284	1394.77	2873.27	4356.54	5504.9	6228.49	6703.63	7041.94	7404.76	7648.45	7745.11	7791.4	7815.22	7844.49	7899.63	8193.7	9918.62	14942.3	22551.9	26142.6	27473.4	28242	29042.5	29467.9	29694.6
Odisha	385	Nayagarh	0	0	0.90254	69.4956	130.868	159.75	287.91	593.872	1239.19	2726.57	3531.64	4356.56	5007.29	5441.42	5711.28	5777.16	5816.87	5856.58	5876.44	5880.95	5882.76	5884.56	5891.78	5899	6008.21	7130.97	10381.9	14410.9	17040.9	18691.6	19856.8	20670	21070.7	21290
Odisha	386	Khordha	15.9424	17.8403	20.1178	52.3823	136.649	233.822	502.946	1516.43	3020.33	6284.74	10273.8	14179.3	17018.9	18375.9	19104.7	19480.5	19728	19929.6	20010.4	20089.4	20125.8	20153.9	20200.6	20357	21288.1	26696.4	35365.6	43572.2	48783.1	51683.5	54336.8	57109.2	59283.1	61136.2
Odisha	387	Puri	0.507495	0.507495	2.02998	46.182	78.6617	129.919	190.818	382.144	836.352	1776.23	3472.79	5082.05	5882.37	6357.39	6716.19	6879.09	7023.22	7103.41	7174.96	7276.46	7320.11	7343.45	7362.23	7393.69	7687.03	9523.14	12789.9	16238.3	18750.9	20308.9	21371.6	22178.5	22593.7	22808.9
Odisha	388	Ganjam	0	0	62.5941	102.833	171.389	340.293	1115.52	2511.22	3525.89	4373.64	4731.07	4942.2	5093.72	5195.06	5271.81	5313.05	5337.14	5353.78	5362.23	5432.52	5436.74	5438.24	5441.96	5455.87	5559.45	5991.4	7055.99	8036.88	8445.73	8528.2	8584.33	8620.6	8647.43	8669.53
Odisha	389	Gajapati	0	0	0	56.6671	155.835	684.728	1012.14	2206.87	3588.92	4483	4997.73	5595.88	5893.38	6069.68	6172	6219.22	6230.24	6260.14	6356.16	6393.94	6409.68	6415.98	6431.72	6434.87	6590.7	8167.94	10897.4	13046	14445.4	14938.1	15130.1	15315.9	15385.1	15419.8
Odisha	390	Kandhamal	0	0	0	15.5235	163.594	212.553	237.63	629.301	1551.16	2630.64	3602.66	5360.4	6287.04	6744.38	6966.49	7038.14	7066.8	7073.96	7090.68	7097.84	7101.43	7106.2	7107.4	7112.17	7213.67	7762.97	9168.45	11000.2	12517.9	13146.1	13516.2	13843.4	13974.8	14060.8
Odisha	391	Bauda	5.96771	37.7955	79.5695	224.784	352.095	461.503	590.804	1205.48	2788.91	5235.67	8090.23	10393.8	12231.8	13329.9	13964.4	14290.7	14517.5	14694.5	14792	14915.3	14915.3	14941.2	14973	15038.6	15537.9	17570.9	23634.1	33266	40767.4	45672.9	48983	51226.9	52173.7	52573.6
Odisha	392	Subarnapur	0	0	0	6.84344	42.4293	49.2727	60.2222	124.551	402.394	955.344	2622.41	3974.67	5299.56	6063.29	6317.86	6382.19	6415.04	6620.34	6739.42	6762.68	6779.11	6801.01	6810.59	6822.91	6963.88	8076.62	11642.1	15540.1	17156.5	17728.6	17977.7	18195.3	18284.3	18311.7
Odisha	393	Balangir	0	0	1.062	42.4799	75.9328	97.1727	143.37	225.674	467.279	970.665	1653.53	2292.32	2998.02	3588.49	4023.37	4259.14	4396.14	4528.89	4640.39	4663.23	4680.22	4700.93	4711.55	4768.37	5104.49	6956.08	9436.9	11521.1	12157.2	12352.1	12444.5	12504.5	12537.9	12569.8
Odisha	394	Nuapada	0	0	0	25.5166	60.9564	72.2972	85.0555	151.682	309.035	565.619	2367.38	4395.95	6372.07	7913	9106.61	9777.13	10055	10345.6	10491.6	10692.9	10736.8	10780.8	10792.1	11150.8	13108.5	21635.3	28286.6	31179.9	31857.5	32160.9	32287.1	32404.7	32452.9	32484.1
Odisha	395	Kalahandi	1.11362	1.11362	1.11362	11.1362	31.7382	39.5336	46.2153	115.26	397.006	742.229	1196.59	1812.98	2403.2	2870.92	3198.88	3365.92	3466.15	3510.69	3527.95	3544.1	3555.79	3562.48	3566.93	3654.91	4203.92	6529.72	9500.31	12164.1	13075	13325	13443.6	13508.2	13545	13569.5
Odisha	396	Rayagada	0	0	0	0	12.8426	37.6104	154.111	674.235	1790.62	4426.1	5781.91	6846.01	7204.68	7415.67	7543.18	7620.23	7654.17	7677.11	7702.79	7717.47	7742.24	7756	7765.17	7800.95	8051.38	9274.17	11556.5	14379.1	16456.8	17424.6	17906.2	18163.1	18293.3	18360.3
Odisha	397	Nabarangapur	0	0	0	1.45272	1.45272	30.5071	93.7004	195.391	337.757	788.1	1682.25	2657.75	3341.25	3833.73	4056.72	4154.78	4180.93	4217.24	4223.78	4231.05	4233.22	4237.58	4244.12	4260.83	4625.46	6987.58	10660.1	14368.1	16124.5	16723.7	16911.8	17030.2	17057.1	17067.3
Odisha	398	Koraput	0	0.625489	0.625489	4.37842	10.6333	29.398	118.843	482.252	1071.46	2180.45	3098.05	3846.13	4254.57	4609.23	4796.87	4861.3	4895.7	4913.21	4920.72	4928.85	4931.35	4938.23	4940.11	4955.75	5026.43	5539.95	6944.8	9391.09	10685.2	11328.2	11701	11802.3	11843.6	11876.8
Odisha	399	Malkangiri	0	0	0	28.6321	37.2218	137.434	297.774	767.341	1654.94	3397.2	4070.06	5103.68	6213.17	6924.68	7271.13	7402.84	7452.94	7475.85	7497.32	7501.62	7505.91	7508.78	7510.21	7510.21	7533.11	7936.83	9388.48	11835.1	13819.3	15206.5	16162.8	16516.4	16638.1	16702.6
Chhattisgarh	400	Koriya	0	0	0	11.9411	63.6859	78.2806	108.797	157.888	233.515	526.735	1960.99	2546.11	3640.71	4537.62	5041.8	5656.1	6283.67	6905.94	7390.22	7680.78	7781.62	7938.18	8094.74	8739.56	11038.9	17764.4	28370.7	34638.5	35828.6	36163	36340.8	36440.3	36497.3	36526.5
Chhattisgarh	401	Surguja	0	0.370637	2.22382	8.89528	40.0288	77.4631	115.268	179.388	246.844	485.534	1199.75	1950.29	2872.8	3693.39	5258.96	6882.35	8202.19	8670.67	8960.14	9278.89	9384.15	9454.2	9637.66	10172.9	12505.7	18775.7	26983.1	31896.2	32894.7	33131.2	33265	33330.6	33361.7	33374.3
Chhattisgarh	402	Jashpur	0	0	0	16.4635	87.4622	194.475	197.562	231.517	305.603	463.035	788.188	1166.85	1480.68	1981.79	2309	2698.98	3014.87	3442.92	3853.48	4043.84	4127.18	4246.54	4422.5	4986.37	8203.95	14241.9	22146.4	25815.7	27046.4	27372.6	27654.5	27807.8	27924.1	27994.1
Chhattisgarh	403	Raigarh	0	0	0	7.61973	39.8571	70.9221	87.92	128.949	322.373	994.668	13856.2	15252.4	17283.3	19170.1	20582.7	22141.8	23077.8	23895.5	24329.2	24746.5	24896	24977.5	25033.2	25269.4	27666.7	35641.6	43771.3	46451.1	47143.3	47288.6	47381.3	47463.3	47510.8	47523.1
Chhattisgarh	404	Korba	18.1498	20.3278	20.3278	29.7657	183.676	227.962	254.097	300.561	363.722	533.604	1088.26	2583.81	4734.2	6769.15	8237.83	10066.6	11253.6	12006.5	12347	12658.4	12766.6	12823.9	12948.1	13377.1	17892.1	28058.2	36863.7	39189.1	39997.8	40143	40251.2	40328.1	40394.2	40457.4
Chhattisgarh	405	Janjgir-champa	0	0	0	8.13745	75.407	128.029	167.089	244.666	317.903	606.511	1440.87	2520.44	4419.18	5987.53	7318.82	8491.15	9447.03	10117	10491.3	11134.2	11179.2	11211.2	11260.6	11451	13777.2	20549.8	27777.4	30002.2	30709.1	30903.3	31125.7	31260.3	31334	31363.9
Chhattisgarh	406	Bilaspur	0.32898	0.32898	0.32898	43.0964	94.0884	101.326	151.66	276.014	396.092	718.493	1979.8	3089.13	4005.34	5005.11	5587.4	6317.41	6955.63	7535.62	7979.09	8332.41	8425.19	8512.7	8664.68	9295.67	13547.1	22783.9	30412.6	32440.1	32818.1	32896.1	32978.6	33046.4	33084.2	33100.7
Chhattisgarh	407	Kabeerdham	0	0	6.33155	13.7184	92.8628	110.802	124.521	215.273	259.594	422.103	1398.22	2159.06	3186.88	3979.38	4612.54	5185.54	5555.94	5846.13	6027.64	6277.73	6299.89	6318.89	6356.88	6668.18	11033.8	17344.2	22627.9	23760.2	24110.5	24157	24193.9	24211.9	24222.4	24222.4
Chhattisgarh	408	Rajnandgaon	0.563945	0.563945	0.563945	19.7381	47.9353	154.521	220.503	393.634	640.078	1179.21	3013.16	6850.81	8158.03	9197.95	10016.2	11215.2	12069.6	12846.1	13384.7	13587.1	13646.9	13726.4	13883.8	15081.6	22457.4	29656.2	33151	33848.6	34071.3	34125.4	34159.9	34181.8	34185.2	34192
Chhattisgarh	409	Durg	0.260827	0.260827	2.60827	13.0413	37.8198	69.119	106.156	241.525	447.839	1036	2272.32	3953.61	5108.29	6013.09	6868.87	7829.75	8718.91	9460.18	10080.4	10481.1	10674.8	10867.9	11183.5	14245.3	22463.2	31379	35651.6	36672.5	36980.5	37121.6	37191.3	37250.5	37292.2	37307.1
Chhattisgarh	410	Raipur	1.08082	1.72931	1.94548	7.78191	64.2008	132.725	276.69	755.71	1274.94	2705.3	5589.79	12110.4	13501	14462.9	15177.3	16172.5	17148.3	17994.8	18615	19115.6	19442.5	19667.1	20083.6	22047.5	32958.3	44187.9	49615.5	51265.7	51856.7	51996.4	52102.9	52181.2	52241.3	52264
Chhattisgarh	411	Mahasamund	0	0	0	0	61.3073	76.6341	80.0401	115.803	221.387	488.755	1472.23	2832.91	3623.94	4494.16	5046.78	5853.99	6739.54	7520.36	7962.28	8662.21	8780.56	8853.79	8928.72	9636.31	14219	19925.7	25084	26702.7	27285.1	27398.4	27455.4	27504.8	27542.3	27553.4
Chhattisgarh	412	Dhamtari	0	0	0	2.19545	8.78182	8.78182	26.3455	43.9091	81.2318	355.664	1176.76	2716.87	3881.56	5125.29	5880.52	6738.95	7763.13	8663.26	9192.37	9673.17	9806	9880.64	9997	10677.6	14980.7	21917.2	27347.7	29297.2	29976.7	30229.2	30398.3	30489.4	30531.1	30546.5
Chhattisgarh	413	Uttar Bastar Kanker	0	0	0	17.5576	30.4332	59.6958	107.687	263.364	416.7	808.82	1300.43	2887.64	4358.97	5580.97	6179.1	6660.18	7203.3	7478.37	7694.91	8157.26	8215.78	8255.58	8309.42	8613.76	11016.8	18293.8	25301.7	27007.1	27373.5	27557.2	27674.3	27886.1	28040.7	28066.4
Chhattisgarh	414	Bastar	0	0	0	0	5.07981	6.34977	50.1632	188.588	377.811	759.432	2130.35	3482.85	5302.69	6704.72	7424.78	7868.63	8349.31	8588.06	8736.01	9684.03	9732.92	9772.93	9820.55	10063.7	11464.5	14590.5	18253	20325	21207.6	21593	21901	22104.8	22239.4	22278.8
Chhattisgarh	415	Narayanpur	0	0	0	0	0	52.7337	647.187	814.976	1294.37	2281.93	18557.5	20781.9	22239.3	23006.3	23265.2	23418.6	23581.6	23667.9	23725.4	23893.2	23902.8	23926.7	23941.1	24061	24665	26170.3	28893.3	31151.3	32493.6	32982.6	33337.3	33553	33687.3	33730.4
Chhattisgarh	416	Dakshin Bastar Dantewada	0	0	0	0	3.48619	19.174	148.163	339.903	629.257	1572.27	3123.62	7188.52	10629.4	13629.2	14940.1	15849.9	16475.7	18119.5	18884.7	19616.8	19642.9	19681.3	19735.3	19845.1	20892.7	23237.2	26503.7	29198.6	31501.2	32883.5	34108.9	34537.7	34685.8	34771.2
Chhattisgarh	417	Bijapur	0	0	0	0	0	2.90676	52.3216	218.007	345.904	1438.84	3098.6	5008.34	8028.46	9842.28	10531.2	11144.5	11464.3	11571.8	11627	11952.6	11964.2	11975.8	11996.2	12103.7	12411.9	13580.4	15443.6	17446.4	19963.6	21966.4	23367.4	23849.9	24038.9	24102.8
Madhya Pradesh	418	Sheopur	3.80913	6.34855	6.34855	19.0457	78.722	105.386	167.602	318.697	444.399	647.552	883.718	1075.44	1239.24	1352.24	1569.36	1922.34	2107.72	2257.54	2398.48	2448	2474.66	2502.6	2557.2	2618.14	2820.03	3994.51	5213.43	5617.2	5793.69	5797.5	5797.5	5797.5	5797.5	5800.04
Madhya Pradesh	419	Morena	6.2523	8.03867	13.3978	43.7661	68.3287	217.044	512.242	704.723	841.381	930.699	1034.31	1150.42	1208.48	1248.67	1286.19	1348.26	1373.72	1422.84	1455	1475.99	1477.77	1480.45	1485.37	1504.57	1669.36	2770.66	3481.19	3760.31	3855.43	3858.11	3859.9	3860.35	3860.35	3860.35
Madhya Pradesh	420	Bhind	0	0	6.17328	28.8087	61.2184	126.038	198.06	234.07	271.11	318.439	376.056	492.319	553.538	579.26	640.478	698.096	730.505	750.054	767.031	779.892	780.92	780.92	780.92	792.753	878.664	1190.42	1459.98	1596.82	1683.76	1684.28	1685.31	1685.31	1685.31	1685.31
Madhya Pradesh	421	Gwalior	2.58535	4.30892	18.0975	54.7233	114.186	171.926	538.615	972.092	1434.87	2288.47	3462.22	4539.45	5053.07	5321.51	5366.76	5448.63	5495.6	5544.29	5574.45	5657.61	5684.76	5710.61	5801.1	6141.07	8132.22	15114.4	20543.6	21462.7	21684.2	21695.4	21701	21706.6	21709.2	21710.5
Madhya Pradesh	422	Datia	0	0	3.307	8.81867	23.149	31.9677	108.029	235.899	405.659	747.382	1112.25	1352.56	1451.77	1548.78	1653.5	1819.95	1913.65	2007.35	2066.88	2098.84	2108.76	2115.38	2126.4	2213.49	2697.41	5449.94	7294.14	7625.95	7699.8	7716.34	7721.85	7721.85	7721.85	7721.85
Madhya Pradesh	423	Shivpuri	1.01011	1.01011	1.51516	5.05053	10.6061	18.1819	91.4147	144.95	224.244	476.77	859.096	1066.17	1325.77	1407.58	1506.07	1590.41	1653.04	1701.02	1723.24	1739.4	1742.43	1744.96	1760.62	1824.25	2223.25	3757.6	5636.4	6137.91	6173.77	6177.31	6177.81	6180.34	6180.84	6180.84
Madhya Pradesh	424	Tikamgarh	0.615158	1.23032	2.46063	6.15158	15.3789	33.8337	113.189	216.536	257.751	368.479	525.345	694.513	810.163	868.603	963.952	1174.34	1357.65	1544.66	1675.69	1697.22	1703.99	1708.91	1723.06	1771.04	2423.11	5175.94	6635.71	6928.52	6996.19	7004.19	7007.88	7010.95	7012.18	7012.18
Madhya Pradesh	425	Chhatarpur	0	0	0	10.0456	24.1095	29.1323	39.6802	169.771	217.99	299.862	449.542	625.843	718.262	772.006	829.769	911.641	958.353	1014.11	1045.75	1056.3	1059.81	1060.82	1061.32	1088.44	1384.29	2925.29	3625.97	3820.35	3873.59	3874.1	3875.1	3877.61	3879.12	3879.12
Madhya Pradesh	426	Panna	0	0	0.861285	13.7806	18.9483	29.2837	49.9545	78.3769	155.893	228.241	329.011	572.755	665.773	700.225	846.643	996.507	1120.53	1195.46	1266.09	1286.76	1298.82	1304.85	1337.58	1419.4	1966.31	4321.07	6078.95	6579.36	6650.84	6670.65	6670.65	6674.1	6675.82	6680.13
Madhya Pradesh	427	Sagar	0.36883	1.84415	6.27012	63.4388	94.7894	138.68	173.719	246.01	313.506	418.622	623.692	906.954	1112.02	1278	1370.2	1468.31	1555.36	1654.2	1702.15	1755.26	1788.83	1812.06	1858.17	2051.07	2516.9	3965.3	5152.19	5940.01	6107.83	6112.26	6113.36	6117.42	6129.59	6129.96
Madhya Pradesh	428	Damoh	0	0	0.687492	16.4998	19.9373	28.8747	47.437	132.686	279.122	431.058	765.866	1154.3	1349.55	1436.17	1523.48	1652.73	1717.36	1814.29	1859.67	1899.54	1942.17	1989.6	2017.1	2124.35	2486.66	3557.08	4894.26	5542.56	5613.37	5619.56	5619.56	5621.62	5638.12	5638.12
Madhya Pradesh	429	Satna	0	0	3.13609	8.23223	8.62424	14.1124	23.1286	72.914	117.995	208.55	371.626	589.584	770.301	886.336	925.929	994.139	1056.47	1105.08	1141.14	1165.84	1174.07	1183.87	1199.16	1260.31	1657.81	3003.19	4210.2	4487.35	4512.83	4514.79	4515.57	4515.57	4515.96	4515.96
Madhya Pradesh	430	Rewa	0	0.74063	4.07346	13.3313	14.8126	22.2189	33.3283	122.945	190.712	269.589	448.451	632.498	817.655	933.193	1095.39	1264.25	1382.39	1509.77	1595.69	1617.16	1629.01	1648.27	1673.82	1738.63	2203.37	3961.63	5587.31	6160.93	6214.62	6217.96	6219.07	6219.07	6219.07	6219.81
Madhya Pradesh	431	Umaria	0	0	0	7.94065	11.3438	11.3438	34.0314	51.0471	80.5409	145.201	280.192	670.418	929.056	1062.91	1340.84	1913.7	2335.69	2586.38	2672.6	2696.42	2708.9	2712.3	2722.51	2818.93	3723.03	5631.06	7596.94	8304.79	8375.12	8377.39	8380.79	8384.2	8384.2	8384.2
Madhya Pradesh	432	Neemuch	0	0	51.7379	216.454	406.512	470.92	537.44	745.448	940.784	1282.89	1673.56	2102.25	2403.17	2520.37	2568.94	2616.46	2686.15	2768.5	2822.35	2912.1	2927.94	2951.17	3012.41	3187.69	3966.92	5973.08	7575.9	8430.1	8990.77	8998.17	9006.61	9006.61	9006.61	9007.67
Madhya Pradesh	433	Mandsaur	1.295	7.1225	39.4975	62.16	64.75	78.3475	153.457	266.77	375.55	520.59	777.647	1008.16	1236.08	1315.72	1420.61	1497.67	1547.52	1579.25	1596.73	1651.12	1666.66	1691.27	1747.6	1900.41	2338.12	3427.86	4958.55	5480.44	5521.23	5529.65	5529.65	5529.65	5530.3	5530.3
Madhya Pradesh	434	Ratlam	7.20173	10.8026	19.2046	22.8055	66.616	99.6239	146.435	251.46	399.096	600.744	929.023	1203.89	1356.93	1499.76	1682.2	1948.07	2116.11	2273.35	2422.18	2497.8	2531.41	2561.41	2653.24	3162.76	4181.2	6230.7	9273.43	10292.5	10477.9	10497.1	10506.7	10508.5	10509.7	10510.9
Madhya Pradesh	435	Ujjain	13.1644	61.434	125.501	294.883	352.368	377.819	405.026	516.046	618.728	779.773	1014.54	1300.65	1452.04	1557.35	1604.31	1633.27	1657.84	1689.44	1714.89	1839.07	1863.21	1893.48	2005.38	2334.05	3337.18	5250.85	7381.3	8448.5	8725.83	8738.99	8739.43	8740.75	8740.75	8741.18
Madhya Pradesh	436	Shajapur	4.05166	10.4186	12.155	12.7338	35.3074	45.7259	121.55	218.211	280.144	382.014	582.282	754.188	881.526	996.709	1049.96	1100.32	1152.41	1195.82	1224.76	1254.28	1261.22	1276.85	1310.42	1469.02	2528.82	4034.3	4987.02	5372.51	5469.17	5483.64	5484.22	5484.22	5484.22	5484.22
Madhya Pradesh	437	Dewas	8.39462	15.67	34.6978	53.7256	99.6162	125.36	160.617	244.004	295.491	404.061	561.88	811.48	984.969	1052.13	1145.59	1310.12	1443.32	1544.61	1602.25	1689.56	1700.19	1703.55	1722.02	1878.72	2206.11	3188.84	4046.77	4428.44	4542.61	4542.61	4542.61	4542.61	4542.61	4542.61
Madhya Pradesh	438	Dhar	1.19968	23.1938	43.9883	54.7854	60.3839	77.1795	93.1752	163.956	226.34	361.104	604.239	905.759	1028.93	1120.1	1201.28	1352.44	1435.62	1541.19	1608.37	1669.96	1686.75	1693.15	1713.54	1820.32	2249.4	3555.85	4764.73	5099.44	5137.83	5144.63	5147.43	5147.43	5149.03	5152.23
Madhya Pradesh	439	Indore	145.747	398.661	616.478	934.496	1090.69	1268.86	1473.01	1963.83	2569.86	3481.32	4701.68	6432.16	8240.07	9120.98	9168.67	9217.7	9260.83	9307.72	9374.16	10013.4	10173.4	10583.3	11331.8	13276.9	17193.6	24716.5	32116.9	36314.6	37479	37536.8	37561.7	37575.4	37585.6	37593.6
Madhya Pradesh	440	West Nimar	18.1971	37.3273	50.8585	69.9887	110.582	143.71	199.235	349.944	500.186	738.614	1182.81	1565.41	1717.52	1815.51	1829.04	1855.17	1874.76	1903.69	1909.76	1999.81	2026.87	2051.6	2126.26	2464.07	3114.96	4524.07	5586.5	6011.56	6166	6179.54	6181.4	6182.8	6183.27	6183.74
Madhya Pradesh	441	Barwani	13.8342	18.236	18.236	35.2144	43.3892	74.8306	133.312	416.914	607.449	718.123	928.78	1139.44	1278.41	1333.75	1381.54	1489.07	1594.08	1711.67	1778.96	1857.56	1878.31	1912.9	1953.77	2183.29	3207.03	4440.16	5136.9	5292.22	5351.33	5359.51	5361.39	5363.28	5364.54	5364.54
Madhya Pradesh	442	Rajgarh	0	0.563941	0.563941	6.20335	26.5052	54.7023	85.1551	170.31	289.302	474.839	597.214	726.356	858.319	941.218	1121.12	1526.59	1787.69	2025.11	2131.7	2163.84	2180.76	2205.57	2224.75	2322.31	2890.2	4144.4	5236.2	5606.14	5717.8	5746	5756.15	5758.97	5762.92	5767.43
Madhya Pradesh	443	Vidisha	7.79156	7.79156	8.39091	16.1825	23.974	29.9676	66.528	180.405	324.848	543.012	780.954	1006.91	1168.14	1285.61	1391.69	1602.07	1754.3	2000.03	2143.28	2184.04	2191.23	2205.01	2250.56	2447.75	3202.33	5358.8	6738.5	7122.09	7193.41	7207.2	7210.19	7210.79	7211.39	7211.39
Madhya Pradesh	444	Bhopal	61.4084	187.925	342.555	542.688	826.794	1046.9	1399.08	2335.37	3050.81	3882.79	5048.07	6439.74	8032.66	9109.9	10189	11828.1	13426.6	14531.2	15312.5	16012.4	16293.9	16584.7	17122.2	19310.7	23783.2	33647	42327.4	45954.2	47302.2	47402.5	47445.4	47466.5	47479.8	47492
Madhya Pradesh	445	Sehore	0	0	3.31792	7.29942	7.29942	9.95376	40.4786	175.186	293.304	435.975	753.831	1024.57	1324.51	1398.17	1424.05	1471.17	1515.63	1556.1	1595.92	1627.11	1638.39	1658.96	1693.47	1826.18	2371.65	4215.75	5899.93	6459.99	6503.79	6510.42	6513.08	6513.74	6513.74	6513.74
Madhya Pradesh	446	Raisen	2.62307	36.723	43.2806	45.2479	56.396	73.4459	81.9709	220.338	312.145	438.052	655.111	821.676	1051.19	1163.99	1278.09	1414.49	1480.72	1560.73	1623.02	1657.12	1664.34	1674.83	1700.4	1840.08	2471.59	4176.58	5653.37	6096.67	6177.33	6192.41	6194.38	6197	6197.66	6199.62
Madhya Pradesh	447	Betul	0.554373	1.66312	1.66312	15.5224	22.1749	33.8168	77.0578	126.951	197.911	381.409	681.879	1008.96	1236.81	1417.53	1510.67	1624.87	1712.46	1777.32	1882.1	1989.09	2026.23	2091.65	2184.78	2609.99	3472.59	5146.24	6565.99	7054.95	7169.15	7196.32	7209.62	7209.62	7211.28	7211.28
Madhya Pradesh	448	Harda	0	1.53663	4.6099	4.6099	29.1961	47.6357	152.127	304.254	405.672	654.606	1023.4	1343.02	1859.33	2202	3703.29	5647.13	6879.51	7700.08	8199.48	8282.46	8305.51	8322.41	8357.76	8469.93	8897.12	10738	12380.7	12664.9	12790.9	12826.3	12829.4	12829.4	12829.4	12829.4
Madhya Pradesh	449	Hoshangabad	11.3429	24.8125	26.2304	26.2304	26.2304	29.0661	41.8268	142.495	253.088	387.075	689.079	1168.31	1873.7	2051.64	2199.81	2343.01	2404.69	2476.29	2525.2	2607.44	2636.51	2654.23	2698.18	2800.98	3354.65	5255.29	6902.13	7404.76	7460.06	7477.78	7482.74	7483.45	7485.58	7487
Madhya Pradesh	450	Katni	0	0	1.74067	1.74067	8.70335	18.277	39.1651	129.68	272.415	420.372	660.584	1059.2	1465.64	1523.96	1594.45	1750.24	1897.33	2095.77	2183.67	2223.7	2237.63	2248.94	2273.31	2403.86	3825.12	6436.99	7966.17	8396.12	8422.23	8423.97	8423.97	8425.71	8426.58	8426.58
Madhya Pradesh	451	Jabalpur	3.8278	27.1136	53.5892	75.9181	98.5659	129.188	205.106	380.228	723.136	1309.43	2119.01	3117.74	3806.11	4074.38	4569.44	6660.38	9010.96	10733.5	11379.1	11506.1	11573.7	11627.9	11765.7	12382.9	14047.1	17902.9	21259	22339.1	22608	22634.1	22644.6	22651	22659.9	22670.8
Madhya Pradesh	452	Narsimhapur	0	0	0	8.03307	15.2628	24.9025	33.7389	132.546	211.27	324.536	1079.64	1949.63	2340.03	2428.4	2501.5	2655.73	2749.72	2861.38	2916.81	2935.28	2952.96	2969.82	2987.5	3226.88	4255.12	6461	8608.23	9076.56	9140.02	9150.47	9151.27	9152.07	9152.07	9152.07
Madhya Pradesh	453	Dindori	0	4.02327	5.36436	29.504	42.9149	42.9149	44.256	53.6436	136.791	197.14	382.211	643.723	842.204	962.902	1111.76	1192.23	1239.17	1275.38	1299.52	1339.75	1378.64	1424.24	1438.99	1506.04	2155.13	3879.77	5533.34	6211.93	6301.78	6307.14	6309.83	6311.17	6312.51	6312.51
Madhya Pradesh	454	Mandla	0	0	0.800041	3.20016	4.0002	4.80024	8.00041	18.4009	72.8037	144.807	313.616	558.428	746.438	805.641	907.246	1042.45	1154.46	1320.87	1413.67	1428.87	1430.47	1440.87	1456.87	1509.68	2003.3	3458.58	4373.82	4596.23	4609.03	4609.03	4611.44	4611.44	4612.24	4612.24
Madhya Pradesh	455	Chhindwara	1.67242	3.34483	3.34483	5.43535	14.2155	27.5949	35.1207	71.9139	119.16	192.746	320.686	569.876	890.144	943.661	978.364	1043.59	1080.38	1116.76	1162.33	1194.52	1215.43	1260.17	1358.84	1555.77	2028.22	2409.95	2672.52	2791.26	2838.51	2846.45	2846.45	2846.45	2846.45	2846.45
Madhya Pradesh	456	Seoni	0	0	0.629597	1.25919	1.25919	8.81436	13.8511	26.4431	72.4037	154.881	292.763	616.376	722.148	785.737	856.882	902.213	949.433	995.393	1022.47	1038.21	1047.02	1057.09	1073.46	1158.46	1858.57	3183.24	3985.98	4261.74	4300.15	4309.59	4311.48	4313.37	4314	4314
Madhya Pradesh	457	Balaghat	0	0	0	3.62114	6.20767	15.0019	30.521	67.2497	96.7362	148.984	298.485	571.623	890.283	1097.21	1215.67	1352.24	1476.39	1560.71	1605.72	1640.38	1649.17	1664.69	1687.97	1786.26	2348.05	3402.84	4292.6	4667.13	4709.55	4713.69	4716.28	4717.83	4719.9	4719.9
Madhya Pradesh	458	Guna	0	0	0.703627	2.11088	7.03627	11.9617	28.1451	51.3648	99.915	236.419	358.85	527.72	599.49	657.188	702.22	808.468	886.57	958.34	1003.37	1025.89	1030.11	1036.44	1058.96	1162.39	1684.48	2697	3298.6	3520.95	3556.83	3560.35	3561.06	3561.06	3561.06	3561.06
Madhya Pradesh	459	Ashoknagar	0	1.03854	2.07708	12.4625	42.5801	47.7728	68.5436	90.3529	140.203	225.363	343.756	499.537	562.888	620.008	749.825	946.109	1058.27	1128.89	1166.28	1178.74	1179.78	1184.97	1193.28	1236.9	1749.94	3032.53	3532.07	3770.94	3890.37	3891.41	3906.98	3906.98	3906.98	3906.98
Madhya Pradesh	460	Shahdol	0	3.16311	3.16311	10.5437	17.9243	25.3049	50.6097	83.2952	209.819	597.827	1120.79	2080.27	2602.18	2728.71	2888.97	3118.82	3206.34	3368.71	3460.44	3483.64	3487.85	3489.96	3513.16	3704	4753.1	7724.31	10135.6	10941.2	11004.4	11007.6	11008.7	11008.7	11008.7	11008.7
Madhya Pradesh	461	Anuppur	0	0	3.03984	17.2258	29.3851	29.3851	32.425	72.9562	116.527	414.432	613.035	1111.57	1427.71	1656.71	1818.84	1931.31	1981.98	2035.68	2095.46	2122.82	2139.04	2150.18	2165.38	2240.36	2909.13	5529.47	8226.83	9296.85	9421.48	9424.52	9424.52	9424.52	9424.52	9424.52
Madhya Pradesh	462	Sidhi	0	0	3.77078	13.1977	17.9112	20.7393	41.4785	83.8998	197.023	298.834	516.596	815.43	1061.47	1287.72	1433.84	1556.39	1669.51	1755.3	1789.23	1814.69	1848.62	1904.24	1969.29	2028.68	2319.03	5045.3	7798.91	8580.4	8652.04	8654.87	8654.87	8654.87	8654.87	8654.87
Madhya Pradesh	463	Singrauli	0	0	0	6.89437	7.52113	10.0282	23.8169	55.7817	156.69	227.514	314.634	517.078	741.459	854.276	935.128	1014.73	1083.04	1163.9	1199.62	1208.4	1222.81	1246.63	1266.06	1293.64	1721.71	3533.68	5078.02	5515.5	5539.94	5541.82	5544.33	5544.96	5544.96	5545.58
Madhya Pradesh	464	Jhabua	0	0	6.1511	11.4235	13.1809	14.0597	48.3301	118.628	236.378	565.901	916.514	1243.4	1427.06	1503.5	2012.29	2763.6	3360.26	3912.1	4325.98	4377.83	4420.88	4461.31	4512.27	4622.99	5831.24	7881.32	8789.04	8925.25	8948.09	8950.73	8952.49	8953.37	8953.37	8953.37
Madhya Pradesh	465	Alirajpur	1.15306	6.91838	6.91838	6.91838	6.91838	8.07144	41.5103	194.868	319.399	679.154	1012.39	1121.93	1196.88	1218.79	1239.54	1300.66	1351.39	1441.33	1480.53	1498.98	1503.59	1510.51	1543.95	1677.71	2201.2	3438.43	3959.62	4047.25	4050.71	4054.17	4054.17	4054.17	4055.32	4057.63
Madhya Pradesh	466	East Nimar	10.6643	31.993	55.3213	161.298	187.959	212.62	303.934	421.908	503.89	625.197	815.822	1023.11	1132.42	1208.4	1257.73	1324.38	1382.37	1465.01	1517	1585.65	1594.99	1620.31	1671.64	1889.59	2173.53	2464.13	2748.07	3009.34	3155.98	3155.98	3155.98	3155.98	3155.98	3155.98
Madhya Pradesh	467	Burhanpur	0	3.46513	143.225	351.133	447.001	465.482	501.288	554.42	585.606	651.444	726.521	821.235	890.537	904.398	917.103	940.204	963.305	979.475	996.801	1149.27	1152.73	1211.64	1435.72	1769.52	2164.55	2487.96	3135.94	3789.69	4070.37	4070.37	4070.37	4070.37	4070.37	4070.37
Gujarat	468	Kachchh	1.68472	2.52707	5.8965	33.2731	42.5391	63.598	147.834	276.715	368.531	440.132	498.676	569.013	1074.43	1144.34	1468.65	1790.01	2136.22	2327.43	2403.25	2476.11	2500.54	2542.24	2607.1	2719.13	2995	4048.79	5203.24	5852.7	5984.11	6008.96	6011.91	6014.43	6014.86	6015.28
Gujarat	469	Banas Kantha	0.563885	7.8944	23.4012	31.2956	42.8553	50.1858	109.958	202.435	245.29	326.208	407.407	579.392	686.812	772.805	906.728	1095.91	1217.43	1287.91	1315.54	1338.38	1342.61	1345.71	1353.89	1383.77	1606.51	2562.3	3472.97	3853.59	3919.29	3930.56	3934.79	3936.48	3936.77	3936.77
Gujarat	470	Patan	10.123	12.2922	25.3075	57.1227	84.5994	148.953	220.537	432.397	553.873	733.195	1007.24	1300.81	1586.42	1827.93	1855.4	1880.71	1910.36	1932.05	1941.45	1989.17	1997.13	2006.53	2046.29	2240.8	3195.26	5117.18	6682.63	7384.01	7496.81	7501.87	7503.32	7504.77	7506.94	7509.83
Gujarat	471	Mahesana	1.76939	4.86583	32.2914	50.4277	82.7192	122.088	218.078	377.766	560.013	703.334	887.794	1196.55	1473.91	1719.41	1785.32	1860.96	1937.04	1985.7	2024.19	2093.64	2106.91	2132.56	2197.59	2347.54	3032.3	5860.23	9155.73	9805.1	9942.67	9951.96	9957.71	9960.36	9960.36	9960.81
Gujarat	472	Sabar Kantha	0.360792	7.93743	38.244	76.8488	103.547	138.184	190.498	266.626	339.145	412.747	500.058	607.214	730.605	882.859	1946.48	3320.01	4480.68	5401.78	6051.57	6146.82	6165.94	6191.92	6246.4	6343.09	6559.21	7488.97	9000.69	9901.95	10060.3	10074	10076.9	10079.1	10079.1	10079.1
Gujarat	473	Gandhinagar	8.68208	26.0462	85.1929	148.681	261.548	354.88	526.894	805.263	1044.02	1322.93	1633.86	1989.82	2333.31	2669.74	2938.34	3269.89	3641.05	3833.68	3982.9	4148.41	4213.52	4281.35	4388.79	4697.55	5391.57	7580.54	9985.48	10896	11222.7	11244.9	11263.4	11274.8	11280.2	11283.4
Gujarat	474	Ahmadabad	58.2766	386.722	916.451	1556.6	2168.38	2672.67	3015.43	3389.12	3686	4028.37	4354.64	4709.42	5068.15	5433.53	5795.07	6400.08	6958.56	7365.86	7629.51	8454.2	8552.86	8673.89	8937.41	9931.05	12447.7	22069.5	30453.1	33720.6	35292.9	35352.7	35377.1	35388.9	35399.6	35407.3
Gujarat	475	Surendranagar	0	0.560613	2.24245	21.3033	41.4854	79.607	212.472	435.036	584.159	660.402	821.858	994.527	1162.15	1337.62	1388.08	1426.76	1450.87	1468.25	1486.18	1500.76	1504.68	1507.49	1515.34	1590.46	1836.57	3028.99	3837.96	4091.91	4160.87	4166.47	4168.16	4170.4	4172.08	4172.64
Gujarat	476	Rajkot	5.50189	12.9845	17.6061	25.5288	35.8724	64.0421	185.304	458.418	821.763	1261.03	1824.87	2401.69	2896.64	3282.21	3362.98	3451.23	3548.5	3611.88	3651.06	3866.29	4001.64	4131.7	4359.04	4964.03	6590.83	8954.66	11229.6	12191.8	12420.4	12463.8	12475.9	12477.4	12477.6	12478.3
Gujarat	477	Jamnagar	0.413385	1.24015	19.8425	28.5235	42.1652	99.6257	176.929	318.719	616.356	1216.18	2000.78	2750.25	3362.47	3738.24	3903.18	4101.6	4292.59	4461.25	4595.6	4678.27	4718.78	4772.11	4848.17	5116.05	6451.28	10186.6	14463.5	15809.5	16055.4	16100.9	16120.8	16136.9	16144.3	16147.2
Gujarat	478	Porbandar	4.57008	4.57008	6.09344	15.2336	21.327	28.9438	50.2709	112.729	286.392	490.522	583.447	708.362	795.194	851.558	3610.36	7153.7	10729	13560.9	15527.6	15663.2	15669.3	15672.3	15681.5	15708.9	15810.9	16644.2	17715.1	19595	19825	19872.2	19924	19946.9	19977.3	19988
Gujarat	479	Junagadh	0.636799	0.955198	8.59678	23.88	30.8847	56.3567	176.393	394.497	645.396	873.051	1101.03	1336.96	1565.89	1746.74	1807.55	1932.05	2079.79	2184.54	2234.21	2307.76	2359.34	2400.41	2458.68	2535.41	2915.58	4295.21	7215.57	8644.86	9028.53	9108.13	9120.87	9122.14	9122.46	9125.33
Gujarat	480	Amreli	0	0	0.573399	5.73399	16.0552	48.739	104.359	260.897	491.977	737.965	971.339	1215.03	1445.54	1612.97	1728.23	1890.5	2075.71	2168.02	2203	2229.95	2252.89	2268.37	2300.48	2426.63	2742	3760.35	5215.07	6007.51	6174.94	6205.9	6219.09	6229.99	6233.43	6234
Gujarat	481	Bhavnagar	7.30406	18.1249	45.177	50.8579	66.0071	97.117	234.542	438.514	661.964	900.293	1130.78	1330.42	1445.39	1518.16	1574.97	1664.24	1767.04	1856.04	1898.52	1962.63	1976.97	1997.8	2052.71	2208.26	2654.89	4081.62	5920.08	6453.55	6518.47	6524.96	6530.37	6531.73	6532.54	6535.51
Gujarat	482	Anand	7.14395	31.0972	34.459	41.603	54.21	92.8713	137.416	198.35	260.544	331.984	395.439	457.213	531.174	606.395	673.632	795.92	873.663	950.986	1015.7	1069.49	1102.27	1132.95	1211.53	1307.34	1518.3	2139.4	3282.85	4000.19	4125.84	4145.59	4151.05	4156.52	4159.88	4161.14
Gujarat	483	Kheda	0.418966	3.35173	16.3397	32.2604	50.2759	79.1846	122.757	274.423	423.575	601.635	746.179	943.093	1064.59	1620.14	1705.61	1831.3	1986.74	2155.58	2260.74	2307.67	2327.78	2362.97	2434.61	2590.47	2823.83	3591.38	4676.08	5289.03	5418.07	5432.31	5435.25	5436.5	5438.6	5438.6
Gujarat	484	Panch Mahals	1.34916	12.9519	32.1099	55.5853	67.188	85.8064	125.202	223.151	364.542	553.694	723.418	895.031	1022.12	1107.93	1230.97	1396.92	1511.33	1549.64	1561.51	1608.73	1626.54	1654.61	1712.08	1842.41	2169.98	3139.22	4551.79	5312.17	5424.42	5434.4	5435.75	5436.02	5436.29	5436.29
Gujarat	485	Dohad	1.17591	2.93976	12.935	22.3422	29.3976	35.8651	112.887	335.133	520.926	704.368	863.115	971.298	1047.73	1135.92	1224.71	1404.62	1583.94	1775.03	1885.56	1948.48	1983.75	2020.79	2100.17	2253.62	2574.65	3943.4	5433.27	5953.61	5992.42	5995.94	5997.71	6008.88	6010.64	6017.11
Gujarat	486	Vadodara	26.8982	64.4703	136.839	229.702	349.463	495.695	718.566	1025.76	1385.47	1817.34	2241.3	2686.4	3102.9	3517.05	3919.45	4454.21	5010.96	5483.6	5875.55	6300.58	6519.82	6716.01	7037.51	7705.27	9034.38	11471.7	15186.4	17292.6	18038.7	18100.8	18120.6	18138.8	18153.3	18166.3
Gujarat	487	Narmada	2.56609	15.3966	16.6796	23.0949	41.0575	115.474	150.117	415.707	606.881	801.905	1012.32	1185.54	1393.39	1721.85	1783.44	1879.66	1955.36	2010.54	2069.56	2123.44	2194.01	2233.79	2301.79	2671.3	3221.73	4618.97	6343.39	7073.44	7165.82	7179.93	7190.2	7199.18	7206.88	7208.16
Gujarat	488	Bharuch	7.34016	17.5035	21.4559	25.9729	55.8982	132.123	277.797	498.566	667.955	885.901	1072.23	1270.98	1479.89	1645.33	1763.9	1902.8	2048.47	2185.67	2272.06	2351.11	2366.36	2388.38	2481.54	2619.31	3033.18	4354.41	5494.96	6282.05	6520.89	6549.12	6563.8	6570.01	6570.57	6571.14
Gujarat	489	The Dangs	0	7.25528	7.25528	7.25528	14.5106	14.5106	32.6488	72.5528	116.084	221.286	301.094	391.785	424.434	442.572	2887.6	6783.69	9997.77	12003.9	12990.6	13070.4	13070.4	13070.4	13099.4	13179.2	13603.6	14633.9	15247	15515.4	15555.3	15558.9	15573.5	15631.5	15642.4	15656.9
Gujarat	490	Navsari	0	3.89877	5.19836	16.2449	25.9918	63.0301	188.441	358.037	467.852	577.668	689.432	762.209	836.936	875.274	1069.56	1497.78	1815.53	2113.13	2223.6	2236.59	2241.79	2252.84	2278.18	2338.61	2661.56	3835.09	5074.9	5648.67	5833.21	5865.05	5878.05	5881.29	5881.29	5881.94
Gujarat	491	Valsad	0	2.78311	3.33973	21.7082	32.8407	83.4932	210.959	358.464	479.251	547.715	607.274	652.36	680.191	693.55	705.796	718.598	740.863	760.901	774.26	783.166	785.949	792.629	804.874	869.443	1074.84	1874.14	2828.75	3343.62	3501.7	3542.34	3555.7	3559.04	3559.59	3560.15
Gujarat	492	Surat	7.85818	98.4678	162.776	259.801	423.86	774.431	1394.1	2095.25	2675.31	3313.9	3979.93	4677.22	5320.79	5916.56	5961.79	6009.26	6056.73	6084.63	6099.07	6360.95	6451.4	6579.06	6943.58	8402.8	10997.8	16520.5	19865.1	21046	21697.1	21775.2	21801.3	21816.1	21825.4	21832.7
Gujarat	493	Tapi	0	0.630903	1.26181	3.78542	6.30903	7.57083	39.116	99.0517	131.859	195.58	308.511	394.314	473.808	506.615	507.877	512.924	521.756	525.542	540.684	548.885	550.147	557.718	566.551	616.392	771.594	1855.48	2517.3	2647.9	2675.66	2681.34	2682.6	2684.49	2684.49	2684.49
Daman & Diu	494	Diu	0	0	0	0	0	0	4955.4	9256.97	14900.6	17481.6	19666.8	21679.9	22505.8	22901.5	23125.2	23348.9	23469.3	23589.8	23641.4	23641.4	23641.4	23641.4	23641.4	23641.4	23641.4	26119.1	30575.5	35961.1	36941.8	37062.3	37079.5	37131.1	37131.1	37131.1
Daman & Diu	495	Daman	0	0	0	0	0	0	110.689	327.809	659.875	983.427	1217.58	1302.72	1315.49	1362.32	1375.09	1392.12	1404.9	1404.9	1413.41	1417.67	1426.18	1443.21	1528.36	1839.14	3099.28	6181.54	8825.3	9770.41	10098.2	10323.9	10357.9	10447.3	10455.8	10460.1
Dadara & Nagar Havelli	496	Dadra & Nagar Haveli	0	0	3.50344	3.50344	10.5103	21.0206	868.853	1804.27	2904.35	3937.86	4694.61	5150.05	5496.89	5630.02	5707.1	5791.18	5850.74	5903.29	5920.81	5945.33	5945.33	5952.34	6001.39	6467.35	8240.09	16087.8	19685.8	20316.4	20544.2	20638.8	20715.8	20838.4	20849	20873.5
Maharashtra	497	Nandurbar	0	5.80949	11.619	18.4847	127.281	201.748	272.518	441.521	730.411	1559.58	2286.83	2919	3255.43	3481.47	3628.82	3817.89	4153.26	4432.11	4886.84	5232.24	5376.42	5554.4	6297.49	9634.25	14240.1	18465.2	20094.5	20624.7	20942.2	20978.6	21169.8	21509.4	21513.6	21517.8
Maharashtra	498	Dhule	0.853423	11.5212	32.4301	60.5931	185.62	467.676	721.143	1307.02	2191.59	3355.66	4695.11	5309.15	5807.12	6061.87	6197.56	6289.3	6413.9	6548.32	6645.18	6760.82	6863.23	7148.27	8079.36	11002.8	13953.5	16058.9	17880.5	19112	19676.5	19819.5	19888.6	19990.6	20003.4	20007.7
Maharashtra	499	Jalgaon	0	8.26918	50.8555	127.345	368.599	705.982	1359.45	2238.05	3584.48	5671.42	7994.03	9852.94	10678.4	11072.4	11202.3	11378.8	11501.2	11604.6	11768.1	11913.8	12060.2	12694	14578.6	17708.3	21279.9	24554.1	27248.6	28599	29492	29592.5	29639	29702.7	29722.1	29733.1
Maharashtra	500	Buldana	6.9993	8.3325	9.999	21.9978	42.9957	82.9917	145.985	428.957	768.59	1127.22	1872.81	2586.74	3059.36	3509.98	3769.62	4000.94	4250.24	4510.55	4734.2	4970.17	5255.81	5863.75	7054.63	9239.08	12331.4	15058.2	22694.7	26972	27670.6	28059.9	28132.2	28135.2	28137.5	28142.5
Maharashtra	501	Akola	6.34872	19.5345	113.3	288.134	503.99	753.055	933.75	1269.25	1579.85	1892.41	2769.51	3533.3	3921.07	4193.57	4342.52	4657.03	4889	5168.34	5467.22	5862.31	6296.46	7719.06	10127.7	13963.3	16458.8	19986.7	24213.5	28175.1	29657.3	29928.8	29995.2	30030.4	30054.8	30066.5
Maharashtra	502	Washim	0.730487	1.46097	3.65244	7.30487	40.1768	75.9707	208.189	433.179	851.018	1248.4	2140.33	3142.56	3828.48	4204.68	4330.33	4531.21	4818.29	4977.54	5127.29	5354.47	5509.33	6588.26	8433.48	11847	15145.2	19762.6	25196	29169.8	30074.2	30311.6	30446	30499.3	30534.4	30554.1
Maharashtra	503	Amravati	1.81358	9.06789	30.2263	68.916	106.699	171.685	299.543	615.407	1040.99	1568.44	2686.21	4095.06	4756.41	5142.1	5334.64	5586.12	5864.81	6143.5	6427.02	6800.92	7999.99	10968.8	13308.3	14938.4	16478.8	19427.3	23617.6	27479	28502.2	28760	28886.7	28992.5	29217	29243
Maharashtra	504	Wardha	0	0	0.674524	8.09429	9.44334	12.816	33.0517	135.579	248.899	603.699	1591.88	2887.64	3894.7	4459.95	4923.35	5562.8	6018.11	6457.9	6925.34	7257.88	7784.01	8967.13	11168.1	14356.6	19397.3	28840.6	35968.3	39112.3	39396.9	39506.2	39566.2	39604.7	39621.6	39624.9
Maharashtra	505	Nagpur	9.40374	26.1424	62.817	107.955	128.267	157.23	304.681	790.478	2302.22	5155.13	10009.5	14550.8	16749	19097.9	20331.1	21296.8	22443	23434.1	24603	25493	26413.2	28477	33036.8	43229	58396.8	79150.7	89854.2	92256.3	92665.9	92812.4	92885.8	92917	92931.7	92943.3
Maharashtra	506	Bhandara	0	0.366059	0.366059	11.7139	18.303	29.2848	64.0604	89.6845	180.101	397.907	1154.55	2094.96	2755.7	3261.96	3717.7	4109.02	4346.59	4594.78	4803.07	4901.17	4950.22	5057.84	5321.41	6489.13	12378.7	18528.5	20984	21678.8	21930.6	21979.3	21984.8	21988.1	21990.7	21996.1
Maharashtra	507	Gondiya	0.576746	0.576746	0.576746	38.0652	40.949	70.9398	126.884	166.103	442.364	846.663	1986.31	4141.61	4848.7	5693.64	6299.8	7227.2	7637.27	7970.05	8170.76	8280.34	8336.29	8414.72	8598.71	9244.08	13387.4	18800.8	22242.8	23159.8	23391.7	23436.1	23458.6	23471.8	23473	23476.4
Maharashtra	508	Garhchiroli	0	0	0	28.6604	40.1245	54.0453	125.287	221.913	421.717	647.725	1074.35	1898.96	3139.54	4363.75	5260.41	6113.67	6641.84	6967.75	7163.46	7246.98	7283.01	7403.39	7650.68	8241.09	10216.2	16332.3	21124.3	23330.4	23954.3	24322	24699.5	24882.9	24998.4	25038.5
Maharashtra	509	Chandrapur	0	0.799543	1.99886	9.99429	19.9886	37.5785	76.7562	171.902	406.968	947.459	2409.82	4155.63	5326.96	6519.88	7286.64	8088.18	8868.54	9292.69	9533.36	9654.49	9738.44	9936.73	10441.2	11601	15503.9	24598	32152.4	34430.7	35048.8	35194.7	35273.1	35437.8	35472.9	35499.3
Maharashtra	510	Yavatmal	1.57068	24.8168	31.0996	40.8378	59.686	89.8432	149.843	296.231	631.101	1009.32	1707.02	2764.09	3112.15	3422.52	3622.31	3820.53	4069.96	4317.18	4593.94	4863.47	5140.85	5701.9	6983.58	8919.92	10268.8	15988	20338.5	23177.3	23897	23968.3	23998.2	24010.4	24017	24027.1
Maharashtra	511	Nanded	0	0.783599	14.8884	28.9932	272.954	363.067	453.704	715.948	1272.83	2145.23	3364.51	4436.74	4997.27	5291.9	5405.53	5589.15	5701.46	5846.95	5990.87	6112.59	6199.83	6403.83	7240.71	11587.9	17281.5	21513.7	23229.5	23741.5	24447	24530.3	24558	24587	24607.4	24627.2
Maharashtra	512	Hingoli	0.741354	11.1203	48.9294	110.462	179.408	203.872	276.525	411.452	728.751	1121.67	1634.69	2264.1	2533.21	2702.98	2823.08	2935.02	3016.57	3105.53	3198.2	3326.46	3372.42	3585.19	4038.9	5239.15	7439.49	10080.2	12250.9	13458.5	13895.9	13979.7	14007.9	14059	14089.4	14102
Maharashtra	513	Parbhani	0	0.95184	3.80736	30.9348	39.9773	48.5438	116.6	307.444	663.432	1254.52	2050.74	2589.96	2985.92	3164.87	3285.75	3389.03	3525.14	3617.94	3699.8	3778.8	3846.86	4082.92	4512.2	6739.98	11108	17175.5	22138.8	24190.5	24522.2	24730.7	24830.6	24913.9	24933.9	24948.2
Maharashtra	514	Jalna	0.451103	1.80441	10.3754	57.2901	127.211	249.911	492.153	876.042	1355.11	1961.4	2783.76	3505.52	3955.72	4709.51	5075.81	5297.3	5588.26	5778.18	5910.35	6035.31	6203.57	6552.72	7628.15	10388.4	14687.5	20041.6	24309.5	26373.3	26989.5	27252.9	27334.6	27392.8	27483.4	27506.9
Maharashtra	515	Aurangabad	5.41862	30.8626	183.291	353.624	656.36	1255.23	2078.16	3273.79	4319.11	5444.3	7134.67	8492.15	9328.51	9848.93	10249.4	10638.9	10941.6	11287.9	11470.3	11786.9	11961.7	12563.7	14349.2	19933.5	24737.9	29418.2	33105.6	35526.4	36719.6	37117.8	37486.5	37774.8	37916.9	37998.2
Maharashtra	516	Nashik	0.285345	28.1065	117.705	161.648	285.916	602.649	1131.39	2104.14	3660.98	5683.08	8137.33	10860.5	12538.6	13478.6	14283.7	14982.9	15814.3	16408.1	16904.7	17319.2	17726.8	18353.8	19894.6	25591.9	33842.9	44650.3	52308.8	55672.6	56887.3	57422.6	57760	58016.2	58229.7	58410.3
Maharashtra	517	Thane	155.631	217.786	385.678	795.878	1441.41	2793.77	4885.44	6786.64	8282.97	9792	11892.8	13868.7	15425.7	16435.9	16973.2	17636.1	18140.6	18482.1	19004	19799.6	20081.5	20560.5	21456.7	24468.6	30904.9	37107.3	40661.4	43009.5	45283.5	46153.7	46790.6	47214.9	47496.3	47738.3
Maharashtra	518	Mumbai Suburban	0	0	0	0	0	0	0	0	0	0	0	0	0	0	0	0	0	0	0	0	0	0	0	0	0	0	0	0	0	0	0	0	0	0
Maharashtra	519	Mumbai	186.209	693.472	1735.5	3897.62	5823.26	7626.91	9474.86	11224	12704.1	14480.6	17210	20320.6	23409.6	25450	26649.5	28000.6	28817	29705.1	30591.8	32725.2	33235.3	34349.8	36290.2	43076.5	56691.6	66187	72306.9	79031.2	85089.1	85898.9	86653	87278.4	87725.5	88199.3
Maharashtra	520	Raigarh	1.61963	22.9987	126.979	358.909	625.823	1377.98	3110.98	5357.07	7451.57	9809.1	13868.2	16645.5	18359.1	19295.9	19846.9	20470.8	20928.5	21315.9	21774.6	22182.7	22452.9	22856.5	23653	26065.6	31583.3	39328.4	44878.2	48856.6	52527	55825.9	58443.2	60381.6	61368.9	62084.1
Maharashtra	521	Pune	34.5425	115.885	323.233	735.329	1153.18	2073.2	4104.43	8285.66	11840.8	16259.6	22237.3	27212.8	29777.2	31010.5	31745.4	32786.3	33733.2	34589.2	35383.1	36338.7	36945.8	38316.8	41281.1	50057.6	64265.7	78554.4	90641.6	96113	99068.7	100673	102286	103830	105191	106579
Maharashtra	522	Ahmadnagar	1.83601	7.71126	13.4029	27.173	50.3068	84.273	194.067	875.411	2304.2	3744.55	5652.54	7750	9509.45	10308.1	10871.4	11601.6	12218.1	12632.1	12902.8	13184.6	13413.7	13814.5	14733.6	17233.6	22790.4	31386.8	40580.3	46160.7	48073.6	49243	50451.8	52488.5	54693.4	56702.7
Maharashtra	523	Bid	0.875087	0.875087	0.875087	41.1291	65.6315	103.26	217.021	662.44	2226.22	4209.17	6475.64	9092.15	10835.3	12153.2	13039.7	14179	14955.2	15418.1	15870.6	16375.5	16703.7	17221.7	18893.1	23220.4	32612.7	48639.9	65783.8	77089	80040.7	82195.1	84200.8	86683.4	88822.2	90174.2
Maharashtra	524	Latur	2.848	4.272	11.392	44.5	64.436	117.836	284.088	735.852	1773.59	2851.21	4641.17	6187.99	6965.86	7383.09	7610.57	7929.19	8148.49	8297.65	8490.6	8752.62	8914.24	9168.07	9665.05	11856.9	18072.3	25427.3	30158.9	31897.3	32359.7	32547.7	32685.1	32854.2	32986.6	33074.2
Maharashtra	525	Osmanabad	2.10346	2.62933	4.20692	39.4399	79.9315	114.113	226.648	511.667	1805.82	3109.97	4845.32	6582.78	7564.57	8064.67	8320.24	8604.2	8789.83	8943.91	9140.59	9305.18	9402.99	9556.54	9871.01	11337.6	14904.6	20837.9	25914.6	30468.6	32123	32800.8	33305.7	33995.6	34628.2	35113.1
Maharashtra	526	Solapur	0	20.0351	73.8668	181.53	382.286	536.496	952.578	1847.48	2839.93	3959.66	5735.71	7328.4	8269.03	8907.12	9451.1	10110.4	10512	10842.2	11162.2	11436.2	11590.6	11814.2	12211.9	13653	16545.6	21647.2	28138.2	33101.4	35062.4	36154.3	37355.8	38846.9	40704.2	42380.1
Maharashtra	527	Satara	1.74899	9.32792	36.7287	152.453	219.206	313.651	578.331	1128.68	2095.28	4070.18	7573.11	10731.8	12754.2	13855.5	14640.8	15303.9	15791	16099.4	16357.4	16679.5	16989.1	17361.6	17967.6	19313.2	22785.2	30154.6	39424.8	48739.9	53642.6	56981.7	60686.6	64487.7	67631.2	70317.7
Maharashtra	528	Ratnagiri	3.32907	4.43876	48.8263	147.589	242.467	331.242	539.864	944.346	1529.15	2312.59	3625.91	4681.78	5261.04	5551.22	5592.84	6055.58	6153.23	6274.74	6409.01	6532.74	6695.31	6884.51	7009.35	7439.36	8484.13	13173.1	19688.7	25058.5	30686.2	35017.4	38196.6	40351.6	41794.2	42716.4
Maharashtra	529	Sindhudurg	1.04581	2.09161	9.41226	36.6032	165.237	231.123	276.093	386.948	600.293	1345.95	2644.84	4082.83	4807.57	5255.18	5447.61	5674.55	6043.72	6304.12	6503.87	6723.49	6846.89	6930.56	7104.16	7655.3	9707.17	13173	20637.9	27803.8	37132.4	43701.1	47759.9	50760.3	52371.9	53311
Maharashtra	530	Kolhapur	0.228247	3.42371	6.61917	105.222	167.305	194.01	317.036	1155.84	3055.78	5131.69	7703.12	9898.18	10540.5	10780.6	10997.2	11075	11226.6	11275	11324.3	11375.9	11423.6	11503.9	11608.2	11865.4	12674.1	15183	20501	26423.5	31500	36264.4	41557.7	44809.3	46469.6	47135.6
Maharashtra	531	Sangli	8.02409	9.56718	14.1965	35.1825	76.5375	116.658	207.392	724.328	1877.02	4096.61	8224.07	11782.1	13585.1	14452.6	14775.1	15014.6	15199.5	15334	15455.9	15569.8	15642	15722.6	15889.2	16711.4	18827	24414.2	31970.1	38832.6	43478.5	47590.6	52260.6	56857.5	60125.7	62350.9
Andhra Pradesh	532	Adilabad	9.95037	15.728	29.5301	71.5785	150.218	453.544	1237.7	2210.91	3118.64	4358.26	5557.12	6606.4	7480.43	8190.12	8498.58	8715.56	8872.52	9011.18	9096.24	9195.75	9241.32	9283.37	9334.73	9454.45	9966.1	11609.8	13132.6	14124.4	14786.2	15080.6	15276.1	15456.8	15590	15694.6
Andhra Pradesh	533	Nizamabad	3.77721	28.8441	33.6515	49.4471	81.0383	203.626	521.598	900.349	1268.8	1770.48	2255.68	2681.13	3036.19	3323.26	3464.73	3563.63	3636.08	3700.64	3739.78	3783.73	3805.02	3825.97	3850.69	3906.67	4141.2	4939.9	5657.92	6081.31	6374.9	6510.19	6600.16	6685.66	6746.78	6796.23
Andhra Pradesh	534	Karimnagar	6.06255	9.327	20.9858	54.0966	117.987	364.686	995.424	1775.39	2505.23	3504.39	4469.73	5314.99	6019.65	6591.86	7173.4	7580.99	7872.69	8130.11	8286.11	8426.25	8504.83	8580.14	8669.21	8889.33	9866.57	13008.8	15909.8	17707.1	18767.3	19323	19689.3	20030.7	20276.9	20469.5
Andhra Pradesh	535	Medak	3.73497	4.80211	7.73672	17.8745	37.0829	113.65	307.335	534.901	757.932	1064.47	1360.33	1619.11	1834.94	2009.68	2335.69	2565.39	2729.73	2874.06	2962.1	3040.8	3085.35	3128.3	3178.46	3301.98	3849.42	5610.73	7224.5	8210	8766.24	9079.18	9284.87	9476.69	9615.95	9724.8
Andhra Pradesh	536	Hyderabad	68.3218	125.703	204.072	586.317	1401.27	3104.85	5579.39	8199.96	10933.9	14672	18287.7	21451.9	24087.9	26230.7	26273.3	26303.7	26325.8	26345.4	26392.3	26600	26606.7	26612.7	26620	26637.5	26709.4	27007.7	27379.6	28290.6	30290.9	30332.4	30359.9	30385.6	30404.5	30419.5
Andhra Pradesh	537	Rangareddy	12.474	13.9244	15.81	21.902	35.1012	113.716	224.386	357.104	484.454	659.235	828.068	976.015	1099.16	1199.1	1471.78	1663.1	1799.73	1918.82	1991.77	2073.14	2109.41	2144.22	2185.12	2288.1	2747.17	4237.38	5584.57	6406.69	6865.03	7126.12	7297.27	7457.4	7572.71	7662.06
Andhra Pradesh	538	Mahbubnagar	8.34231	16.4239	24.5055	47.7076	89.4191	247.402	652.525	1106.4	1574.87	2214.62	2833.78	3375.51	3827.29	4194.88	6276.8	7732.27	8768.02	9670.56	10209.2	10495.9	10650.3	10797.6	10971.4	11483.2	14017.4	22364.7	30029.2	34644.6	37151.9	38621	39557.9	40383.5	40964.9	41389
Andhra Pradesh	539	Nalgonda	8.76756	25.0502	29.3087	42.8358	67.886	168.337	425.352	732.968	1029.81	1435.12	1827.41	2170.85	2457.67	2689.39	2872.25	3000.76	3093.95	3176.61	3227.21	3288.08	3314.39	3339.19	3369	3440.64	3746.25	4758.28	5667.6	6218.45	6562.14	6736.99	6853.48	6962.44	7042.1	7104.23
Andhra Pradesh	540	Warangal	7.43124	15.6056	20.5598	37.4039	69.1106	209.561	519.196	889.768	1247.71	1736.93	2210.55	2625.71	2970.52	3250.92	3853.35	4276.68	4578.88	4843.44	5003.46	5146.63	5229.37	5308.63	5402.02	5629.41	6641.55	9914.52	12907.8	14721.3	15740.9	16317.3	16694.8	17048.8	17305.4	17504
Andhra Pradesh	541	Khammam	4.05412	5.8969	12.1623	31.6958	67.8143	210.445	580.844	1000.63	1427.42	2012.68	2578.79	3073.76	3485.43	3821.19	4515.18	5000.94	5347.38	5649.59	5832.03	5982.77	6074.17	6160.41	6263.24	6523.44	7691.76	11458.8	14923.9	17030.2	18204.5	18869.3	19302.4	19708.2	20000.8	20225.6
Andhra Pradesh	542	Srikakulam	0	1.62044	2.26862	4.53723	11.019	20.4176	515.948	2129.26	4523.62	7803.39	10832.6	12839.7	13678.1	14237.8	14590.1	14733.4	14825.1	14892.2	14923.3	14949.2	14961.2	14979	15009.2	15142.4	16101.3	22064.2	29872.5	35330.1	37335	38426.8	38833.5	39113.9	39379.9	39573.4
Andhra Pradesh	543	Vizianagaram	0	0	2.65308	3.03209	20.4666	60.2628	333.909	1593.36	4641	7731.46	10975.8	13322.6	14372.5	14895.2	15267.7	15421.6	15499.7	15547.8	15577.4	15592.5	15598.6	15604.3	15611.5	15674	16142.9	18927.8	23933.8	28181.8	29717.9	30438.4	30742	30911	31062.6	31280.6
Andhra Pradesh	544	Visakhapatnam	4.10904	4.7254	13.9707	15.6144	37.3923	111.355	331.189	2211.69	4991.67	7538.86	9227.27	10278.4	10925.5	11466.9	11771.4	11949.7	12054.9	12156.2	12227.9	12298	12331.4	12352.4	12399.4	12695.1	13666.7	16325.2	22688.7	28222.8	29995.4	30611.1	31021.6	31396	31669.4	31909.4
Andhra Pradesh	545	East Godavari	2.8234	6.97546	8.63628	9.46669	49.9908	187.507	558.369	3387.25	6546.63	9865.79	13227.3	16138.9	18009.3	19223	20003.1	20310.4	20438.6	20543.6	20602.5	20645.4	20662.5	20676.8	20714.6	20824.1	21192.8	23563.6	29947.1	37487.1	41504.6	43775.5	45201	46168.4	47053.6	47544.6
Andhra Pradesh	546	West Godavari	6.75346	12.1998	15.0319	15.6854	55.7705	216.764	486.467	2681.78	4942.88	8083.67	11441.7	14532.3	16871.7	18675.9	19663	20138.8	20360.6	20446	20497.4	20546	20557.1	20567.3	20578	20611.3	20689.1	21559.9	25703	30745.4	33419.8	35338	36403.5	37094.8	37617.2	38105
Andhra Pradesh	547	Krishna	8.89402	48.6207	71.1522	75.5004	124.912	289.945	563.683	1352.48	2387.75	3218.45	4323.09	5421	6587.7	7772.19	8537.67	8975.45	9249.39	9444.66	9547.63	9658.91	9690.73	9710.1	9757.73	9989.57	10699.7	12251.2	15116.9	17689.2	19290.5	20328.6	21012.8	21767.4	22330.5	22737.5
Andhra Pradesh	548	Guntur	21.4591	50.8334	71.4129	73.6996	103.074	237.633	672.97	2580.36	4494.27	6290.5	8204.93	9619.99	10790.9	11823.9	12488.1	12819.9	13020.5	13149.7	13240.8	13346.1	13366.5	13386.4	13421.4	13753.9	14863	18576.5	23298.4	26534	27990.9	28758.8	29335.8	29771.1	30226	30551
Andhra Pradesh	549	Prakasam	13.3548	17.9777	18.7481	19.5186	27.4802	84.2382	304.08	1255.1	2817.87	5791.38	9652.73	12319.6	14193.4	15183.7	15581.8	15710.7	15807.5	15858.6	15887.1	15924.6	15929.2	15932.3	15944.7	16022.2	16545.4	18307.9	23079.5	27473.5	29708.9	31126.5	32277.1	33274.9	33854.3	34309.4
Andhra Pradesh	550	Sri Potti Sriramulu Nellore	18.6148	26.421	43.2344	48.3385	109.887	199.058	475.579	2284.52	5114.27	9299.3	13583.7	15801	17342.4	17951	18367.7	18529.8	18652	18731	18775.7	18855.3	18878.4	18901.5	18921.4	19093.4	19966.2	24535.2	30806.6	35647.4	37476.4	38539.6	39525.3	40632.2	41607.7	42391.9
Andhra Pradesh	551	Y.s.r.	10.9458	22.1957	30.7091	31.6212	64.7627	285.807	636.681	2394.7	5023.52	7941.49	11296.1	13322.9	14940.7	15834.9	16301.7	16525.7	16627.6	16720.3	16770.2	16833.4	16851.4	16866.6	16897.9	17001.9	17564.1	19273.4	24804.1	28913.1	31250.6	32497.5	33194.4	33679	34072.5	34372
Andhra Pradesh	552	Kurnool	23.798	83.5093	129.591	133.052	183.677	422.955	914.275	3644.77	7084.44	9680.37	11310.5	12149.5	12664	12865.6	12968.2	13031.6	13072.7	13102.1	13135.8	13251.1	13257.9	13265	13283.4	13418	14013.3	16749.9	21857.6	25238.4	26296.1	26747.8	26925.9	27022.6	27108.3	27150.9
Andhra Pradesh	553	Anantapur	9.02046	17.8262	31.1421	72.5933	122.206	143.039	200.383	278.99	375.423	500.85	639.164	755.786	829.024	909.349	953.162	979.365	1004.71	1030.7	1042.08	1067.85	1008.36	1092.55	1107.37	1126.27	1195.64	986.237	1206.81	1245.47	1259.43	1265.23	3781.72	3793.96	3804.92	3821.67
Andhra Pradesh	554	Chittoor	4.83341	16.8119	34.6745	40.3485	69.5591	221.496	700.004	2180.92	4723.72	7701.73	10658.3	12999.4	15175.7	16463.4	17245.2	17584	17857.8	18103.2	18222.2	18318	18355.4	18411.9	18542.9	18899.3	20413.8	25126.6	32455.1	40255.6	44235.6	46343	47613.5	48688.7	49548.2	50195.2
Karnataka	555	Belgaum	2.31185	3.23659	3.23659	7.8603	18.4948	60.5706	190.034	1044.03	1580.38	3044.25	4030.49	5229.88	6928.63	8277.36	8655.12	8941.79	9110.55	9272.38	9413.87	9493.4	9543.33	9570.61	9625.17	9913.23	10608.2	14508.3	20793.7	25668.5	27615.6	28468.2	28839.9	29074.8	29237.5	29326.3
Karnataka	556	Bagalkot	1.28363	2.65896	7.15167	7.79349	10.5441	17.9709	50.9786	154.678	366.936	570.484	769.905	939.345	1115.39	1202.4	1225.32	1238.98	1249.07	1257.32	1262.73	1272.72	1273.36	1274.47	1276.67	1286.66	1331.22	1595.47	2640.53	3046.52	3216.24	3234.57	3239.07	3243.65	3247.5	3249.15
Karnataka	557	Bijapur	9.339	40.1577	48.5628	114.87	217.599	373.56	912.42	2699.91	4401.47	6232.85	7525.37	8869.25	10647.4	11750.3	12249	12618.9	12869.1	13082.1	13237.1	13326.8	13374.4	13451.9	13541.6	13922.6	14844.3	20097.5	27080.3	31122.2	33614.8	33948.2	34017.3	34092	34129.4	34158.3
Karnataka	558	Bidar	2.36982	2.9167	10.3908	30.0785	69.8186	111.017	207.815	403.416	630.737	827.979	1011.18	1151.92	1233.4	1257.28	1269.68	1290.28	1302.67	1322.72	1336.21	1359.18	1375.77	1387.62	1427.91	1662.52	2290.34	3213.11	4143.36	4413.15	4547.69	4567.19	4577.58	4582.87	4586.7	4589.07
Karnataka	559	Raichur	0	0	0	74.7959	138.907	168.205	280.571	783.461	1691.01	2469.3	3318.59	3883.87	4391.59	4571.86	5192.28	5604.52	5891.64	5959.55	5988.15	6000.91	6008.15	6012.63	6021.93	6073.29	6290.44	8441.6	11657.5	14347.7	15065.7	15146.7	15166.3	15177	15191.2	15198
Karnataka	560	Koppal	0	0	0	2.05102	8.71683	43.0714	183.053	552.749	1686.45	3308.8	4781.95	5898.73	6502.75	6845.27	7136	7262.65	7416.99	7472.37	7512.88	7518.52	7523.13	7527.75	7532.88	7593.89	7830.79	9311.11	13109.1	16617.3	17995.6	18284.3	18357.1	18382.8	18406.3	18421.7
Karnataka	561	Gadag	0.400407	2.00204	4.80489	14.8151	20.4208	71.2725	148.951	553.763	1192.81	2142.98	3080.73	3650.91	4034.9	4203.87	4371.64	4462.94	4560.64	4598.28	4620.3	4636.31	4643.12	4649.13	4663.94	4718.8	4830.11	5324.21	7195.72	9702.26	10473.4	10620.8	10663.6	10682.1	10701.3	10708.9
Karnataka	562	Dharwad	5.08794	7.63191	17.8078	40.7035	133.982	295.101	1188.03	3471.67	6265.8	9607.73	12451.9	14820.3	16483.2	17593.3	18008.8	18299.6	18480.3	18664.3	18808.4	18938.2	19024.7	19078.9	19222.2	19621.6	20802.9	25946	36652.7	47456.1	50492.7	51250	51528.1	51693.5	51823.2	51909.7
Karnataka	563	Uttara Kannada	6.85708	7.54279	28.7997	57.5995	79.5421	174.856	512.91	1449.59	2203.18	3388.08	5033.78	6504.63	7976.84	8805.86	9136.37	9366.08	9527.91	9705.51	9846.08	9977.74	10036	10064.8	10127.2	10263.7	10890.4	12876.9	21780.1	31115.4	34612.5	35725.4	36240.3	36762.9	37361.5	37814
Karnataka	564	Haveri	0	0	2.29237	13.7542	23.6878	93.9872	242.227	760.303	1843.07	3288.02	5337.4	6537.07	7375.32	7821.56	8173.06	8411.47	8627.71	8706.42	8731.64	8865.36	8979.21	9051.8	9145.79	9624.13	10924.7	17114.1	34622.4	51741.8	61075.6	64955.8	67292.5	68679.4	69862.3	70923.6
Karnataka	565	Bellary	3.14671	6.81788	8.91569	25.1737	103.317	437.393	1060.97	3358.07	7241.11	11192.3	14228.9	16535.5	18443.9	19520.6	19818.5	20032.5	20200.9	20372.9	20512.4	20714.8	20743.7	20782	20858.5	21075.6	21803.6	27259.5	38313.3	48197.2	50704.1	51278.9	51422.6	51490.7	51541.6	51568.9
Karnataka	566	Chitradurga	0	0.399058	3.59152	15.1642	16.7604	24.3425	52.6756	259.787	569.056	1131.73	2098.25	2933.87	4332.57	4930.76	5153.83	5265.57	5394.06	5554.48	5642.68	5730.07	5786.74	5813.87	5848.59	5910.04	6084.03	6748.07	7919.7	11640.9	13508.9	13926.7	14105.5	14223.6	14343.7	14420.7
Karnataka	567	Davanagere	1.57699	2.62831	46.7839	82.529	119.851	162.955	333.27	1104.94	2672.47	4987.48	7163.72	8460.01	9913.99	10921.2	11455.8	11804.8	12054	12171.2	12258.4	12377.2	12414	12435.1	12458.2	12521.8	12796.2	14310.1	17425.2	23084.5	25923	26923.4	27218.8	27357.6	27435.9	27554.2
Karnataka	568	Shimoga	0	0	4.25953	19.8778	44.4884	81.8777	264.564	815.464	1760.61	3932.02	6059.89	7739.57	9119.18	9747.7	9875.49	9947.9	9989.07	10094.6	10216.2	10280.1	10317.1	10350.2	10378.6	10494.1	10841	12722.7	18327.3	24458.2	28692.7	30131.5	30972.9	31496.9	31817.8	32151.4
Karnataka	569	Udupi	2.45185	2.45185	6.53826	153.649	840.984	986.46	1461.3	3560.08	6324.13	9479.66	11513.9	14012.3	16557.3	17876.4	19222.5	19982.6	20513.8	20672.3	20829.3	20941.2	21060.6	21172.5	21371.1	22504.7	23426.6	27647.8	39460	50155	56405.6	57992.7	59271.8	60722.5	62392.2	64089.7
Karnataka	570	Chikmagalur	0	0	0	6.06043	6.39712	26.9352	57.2374	334.334	712.774	1365.28	2199.6	2951.77	3760.83	4163.18	4346.68	4456.77	4605.93	4683.37	4747.67	4777.98	4794.81	4807.61	4819.05	4882.69	5076.62	6168.51	9049.23	12809.4	14682.4	15473.3	15973.9	16378.3	16698.5	16879.3
Karnataka	571	Tumkur	0.490959	2.4548	5.40055	15.7107	20.6203	46.6411	271.5	789.953	1573.03	2785.21	4714.19	6465.44	8933.49	10176.6	10489.3	10645	10766.2	11091.7	11318.1	11504.2	11646.5	11740.3	11915.1	12376.6	13811.7	21582.1	38092	49908.4	54444.9	55617.8	56462.7	57026.9	57419.1	57724.5
Karnataka	572	Bangalore	47.0614	89.1978	123.673	215.607	417.533	2513.96	12576.9	30416.4	48002.1	69702.9	96722.7	127341	162653	184146	195534	202349	207900	214493	218546	221058	222878	224752	228228	240726	283242	416929	573512	639637	659751	667640	671690	675181	678225	680926
Karnataka	573	Mandya	12.4645	28.0451	74.787	420.677	534.415	648.154	1226.19	2438.37	5083.96	8493	13352.6	17208.8	22420.5	26139.6	26498	26653.8	26822	27484.2	27842.6	28073.2	28207.2	28271	28353.6	28958.1	30901	45194.7	75545.8	93359.1	104451	108182	110004	111112	111962	112523
Karnataka	574	Hassan	0	0	10.019	92.5285	140.266	233.973	435.532	1258.27	2620.85	4745.47	7391.67	9939.45	13321.7	14707.3	14772.7	14854.1	14925.4	15230.7	15453.4	15623.2	15738.1	15848.3	16094.1	17004.6	19279.5	25978.1	35508	38468.3	39166.1	39370.6	39483.1	39546.2	39594.5	39649.9
Karnataka	575	Dakshina Kannada	7.53213	11.9259	28.8732	80.3427	184.537	466.992	1583.63	3584.67	5427.53	7981.55	11357.8	14404.6	17413	18984.1	19467.4	19746.1	20025.4	20338.6	20625.5	20925.5	21185.4	21335.4	21568.9	22123.8	23133.7	28020.8	39510.4	47686.6	53375.2	58382.2	60493.1	63101.1	66537	69161.9
Karnataka	576	Kodagu	0.486628	0.486628	0.486628	2.91977	2.91977	24.3314	107.545	203.897	455.971	697.825	996.615	1337.25	2028.75	2364.53	2460.39	2625.36	2688.13	2816.6	2890.57	2950.43	3000.55	3021.48	3053.11	3120.26	3276.95	5407.9	9878.07	12196.9	13745.8	14849.5	15599.4	16126.4	16724.4	17215.9
Karnataka	577	Mysore	16.819	26.3884	26.3884	28.1283	33.9279	78.5852	345.949	1223.73	2876.04	5205.76	7755	10010.5	12682.7	13828.4	14168.2	14346.6	14509	14737.5	14953.5	15124.3	15228.1	15316.3	15430.5	15813	16955	21920.3	31643.5	41061.5	45755.4	47964.5	49120.1	49815.2	50296.6	50720.8
Karnataka	578	Chamrajnagar	0	0	0	0	0.455315	15.0254	89.2418	304.606	704.828	1077.28	1417.85	1842.21	2444.13	2716.87	3028.76	3262.79	3352.94	3450.84	3515.95	3538.71	3551.92	3564.66	3581.51	3610.65	3844.23	5446.03	9683.65	12704.7	14090.6	14605.6	14905.2	15090.1	15254	15305.4
Karnataka	579	Gulbarga	0	38.468	62.4198	203.953	685.166	1042.26	1727.43	3854.06	6198.43	8500.7	10713	12410.6	13669.2	14294.8	15337.8	15794.4	16196.5	16437.4	16624.7	16677.7	16684.2	16692.2	16698	16715.4	16885.3	17628.5	20518.7	23411.8	25660.3	25896.9	25995.7	26048.6	26069	26089.3
Karnataka	580	Yadgir	0	0	0.853841	120.819	350.075	400.878	639.954	1001.13	1536.49	2301.96	3074.26	3598.09	4105.7	4299.94	4384.9	4429.73	4506.57	4558.23	4578.72	4595.8	4600.92	4608.18	4617.57	4659.41	4866.04	6100.27	9754.71	11648.1	12516.5	12569	12590.3	12600.1	12603.6	12614.2
Karnataka	581	Kolar	0	0	1.94826	8.44248	16.5602	40.5888	108.778	431.216	749.108	1125.12	1497.24	1900.86	2434.68	2704.84	2798.68	2848.36	2923.05	3001.95	3071.76	3102.94	3124.04	3141.9	3170.8	3273.73	3601.37	5877.91	9148.07	12406.9	13701.8	14201.2	14511	14672.7	14828.2	14940.6
Karnataka	582	Chikkaballapura	8.39204	15.1057	20.1409	114.132	127.559	179.59	411.21	1483.71	2348.09	3496.96	5015.09	6276.41	7886	9433.5	9629.87	9759.11	9959.68	10319.7	10721.7	10957.5	11022.1	11075.8	11158.1	11322.5	11988.9	16773.2	24944.5	31668.2	35130.8	36082.4	36338.4	36519.7	36620.4	36661.5
Karnataka	583	Bangalore Rural	11.802	42.2389	66.4641	100.007	189.454	204.362	374.559	2006.97	4545.03	7597.41	10426.8	12086.5	14459.4	15329	15755.7	15963.2	16158.9	16368.8	16521.6	16698.6	16758.3	16830.9	16922.9	17139.7	17740.9	20344.2	28215.6	41212.7	46247.2	47573.4	48500.8	49085.9	49417	49693.4
Karnataka	584	Ramanagara	0	0	0	2.28432	17.5132	124.876	300.008	799.514	1561.72	2502.86	3358.72	3919.9	4896.07	5188.46	5403.95	5596.6	5786.19	5847.87	5878.33	5887.47	5895.08	5901.17	5910.31	5958.28	6315.4	8329.41	13546.8	17217	18021.8	18294.4	18481.7	18544.1	18602	18637
Goa	585	North Goa	0	1.28876	1.28876	38.6628	350.543	761.657	1744.98	3526.05	6787.9	10445.4	15313	20066	23885.9	26203.1	27580.8	28828.3	29801.3	30713.7	31441.9	32139.1	32668.8	33105.7	33728.1	34961.5	38898.6	54830.3	80996	93781.8	98891.7	101088	102690	103784	104613	105490
Goa	586	South Goa	0	0	0	38.8698	358.974	770.536	1768.58	3574.88	6884.52	10589.7	15523.9	20347.2	24220.4	26573.2	27971.4	29236.9	30223.5	31147.3	31885.8	32596.9	33134.2	33574.3	34205.4	35453.8	39447.1	55606.7	82133	95101.8	100291	102522	104150	105262	106099	106995
Lakshadweep	587	Lakshadweep	0	0	0	0	0	0	0	0	0	0	0	0	0	0	0	0	0	0	0	1340.75	3606.17	5886.99	9354.46	11142.1	13885.3	42642.1	71661	124474	143276	150565	154772	157022	158548	159457
Kerala	588	Kasaragod	114.14	122.342	133.278	190.006	254.253	309.614	525.592	1123.63	2198.05	3515.11	5072.75	7153.24	10839.9	12740.6	13944.9	14968.8	15747.3	16515.5	17360.9	18402.6	19275.3	20338.2	21223.3	22366.7	24642.7	32849.8	42904.4	49392.7	53982.2	59271.6	65897.9	73939	80406.7	85437
Kerala	589	Kannur	27.4755	39.6482	42.0827	82.4265	109.554	165.896	278.581	482.386	689.67	1249.96	2265.16	3815.27	6465.44	8622.09	10141.2	11346	12491.6	13840.3	14997.1	16590.3	17782.9	18679.5	19530.6	20761.4	23001.9	31589.5	42666.7	49642	53052.4	56013.9	60183.5	65383.3	71317.4	79010.8
Kerala	590	Wayanad	3.23262	3.23262	22.6283	33.4037	61.4198	102.366	215.508	673.463	1166.98	1613.08	2317.79	3694.89	5768.07	7624.67	9455.42	11579.2	14770.9	18235.2	21322.4	25044.2	27402.9	29008.5	29884.5	30734.7	32889.8	43387.2	56064.4	62578.1	66212.7	70125.2	75486	83367.1	92840.9	105319
Kerala	591	Kozhikode	4.53661	6.80491	7.93906	18.7135	46.2167	74.2869	153.394	415.1	852.882	1581.29	2628.4	5068.81	9764.48	13569.8	16770.7	19447	21823.9	24463.4	26789.5	29735.5	32173.9	33951.1	35240.1	36466.4	39403.6	53640.6	71024.3	79318.3	83892.1	87973.3	93899	102906	112764	124734
Kerala	592	Malappuram	4.26582	5.11899	9.17152	21.3291	59.7215	106.859	237.393	439.167	1020.6	2005.36	2893.29	4599.84	8045.77	11069.6	12990.5	15365.9	17593.5	19371.1	20877.2	22469.2	24086.5	25094.1	25773.5	26291.8	27662.6	35760.2	49075.5	62239.9	67768.2	71822.6	77330.2	86468	96702	106051
Kerala	593	Palakkad	2.51179	4.08166	6.27948	48.666	91.3664	166.092	297.333	537.21	988.076	1469.08	2078.19	3526.56	6071.63	8271.02	10141.7	12043.7	13593.5	15071.4	16095.6	17259.8	18126.7	18672.3	19023.7	19419	20513.5	27377.3	40554.5	53498	60755.2	65719.2	70772.3	78109.8	87118.4	97362.7
Kerala	594	Thrissur	3.33136	3.33136	3.88658	17.4896	64.1286	111.6	187.944	404.205	654.889	1239.54	1976.88	3560.11	7001.68	11037.6	14201.6	16398.6	18487.1	20691.3	22437.5	24313.1	26097.6	27409.6	28216.6	28918.1	30469.7	41089.5	56046.5	65560	71236.9	76092.9	81784.6	90913.6	101403	113792
Kerala	595	Ernakulam	6.27612	6.27612	7.06063	13.0752	31.6421	66.4223	173.901	487.968	893.301	1611.92	2515.15	4492.39	8408.95	11963.9	14919.4	17070.5	19159.9	21838.5	24691	28259.3	30798.2	32391.8	33243.6	34128	36759.2	50928.1	69728.7	81505.6	88085.6	93368.5	98446.7	106195	115031	126546
Kerala	596	Idukki	8.42712	20.2251	21.0678	27.8095	53.0909	91.8556	225.004	677.541	1050.86	1470.53	1988.8	3063.26	4612.16	6068.37	7786.66	9915.35	11849.4	13931.7	16619.1	19785.2	21940	22931	23730.8	24752.1	26913.7	37264.7	49901.2	60374.4	66417.5	70062.2	73383.4	77743.6	83314.7	92447.2
Kerala	597	Kottayam	1.31626	8.77506	9.65257	19.3051	44.7528	96.5257	170.236	525.187	871.802	1762.47	2855.4	4508.19	7446.52	10369.1	13087.1	15606.4	18707.6	22485.2	25778.1	29640.4	32802.9	34797.1	35931.7	37022.9	39630.4	53312	69260.2	79100.6	83293.3	86749.4	90758.7	97003.9	103664	112868
Kerala	598	Alappuzha	2.03156	2.03156	2.84419	19.0967	54.4459	121.894	332.364	700.484	1300.2	2344.43	3400.03	5518.54	9262.72	13324.2	16861.6	19180.8	21114.5	23294.3	25370.2	27883.2	30158.6	31772.5	32676.1	33316	34784.5	43146	57849.2	70057.7	76623.3	81115.9	85658.1	91713.4	98233.5	106908
Kerala	599	Pathanamthitta	12.9969	12.9969	14.526	36.6972	107.798	220.948	493.119	1102.45	1532.11	2633.79	3782.87	5779.05	9039.75	11601.7	13496.2	15497.7	18370.8	23317.3	28471.7	34142.2	39539.7	43269.9	44922.8	46133.8	48318.8	58083.3	70496.9	80042.8	85499.2	90107	94636	100300	106677	117363
Kerala	600	Kollam	2.64067	6.60168	6.93176	19.475	49.1825	113.219	185.507	575.997	822.569	1433.88	2407.96	4354.14	8075.5	11047.9	13669.4	15695.5	17317.2	19609.3	21571	24504.8	27017.7	28695.5	29678.8	30518.9	31846.5	37230.8	49587.5	62006.3	70118.7	76210.4	82065.5	88991.6	95606.8	105229
Kerala	601	Thiruvananthapuram	3.65667	4.44024	4.44024	16.1938	33.4324	55.3724	304.026	1173.53	2340.79	4060.73	5819.07	8748.58	12465.1	15337.1	17361.9	18810.2	20066.2	21391	22641.3	24296	25817.9	26746.7	27387.1	28153.2	29725.6	38052.6	52732.8	65157.4	72865.9	78462.7	82537.8	86836	90703.4	96559.8
Tamil Nadu	602	Thiruvallur	8.71831	11.9079	109.936	201.797	408.91	814.63	1610.55	2942.32	4121.63	5266.71	6141.73	6882.57	7548.99	8044.45	8420.4	8704.91	8902.24	9064.91	9174.21	9371.12	9442.35	9516.35	9613.53	9905.49	10673.3	12723.4	17022.2	22041.4	23949.2	24514	24791.9	25027.5	25308	25532.3
Tamil Nadu	603	Chennai	42.2731	174.883	1149.48	2921.48	6536.7	11475.5	15910.7	19613.2	22679.4	26594.6	29499.1	32752.6	36469.7	39040.1	40729.5	42021.2	43025	43979.9	44614.7	46159.3	46583.2	46978.9	47673.7	49571.9	54546	65271.4	86336.8	104651	116947	118089	118710	119174	119762	120333
Tamil Nadu	604	Kancheepuram	13.5464	26.0894	157.038	397.362	942.23	1855.36	3260.18	5927.32	8539.52	10902.4	12752.5	14439.2	16178	17369.5	18223.2	18874.2	19334.8	19754	20033.2	20436.6	20620.4	20814.4	21095.1	21969.6	24366	29698.8	40660.4	52090.1	57535.2	59106.1	60075.9	60750	61336.3	61890.9
Tamil Nadu	605	Vellore	20.3436	27.0503	97.4705	150.677	230.934	628.64	1331.95	2845.65	4254.05	5532.57	6621.96	7541	8409.74	8940.23	9317.6	9563.96	9738.11	9870.68	9989.83	10175.2	10232.6	10269.7	10322	10473.8	11003.7	13085.9	17262.3	22746.8	25575.5	26440.2	26808.4	27083.4	27283.5	27474.2
Tamil Nadu	606	Tiruvannamalai	27.5471	30.6854	31.7315	36.6132	264.661	656.248	1188.01	2130.54	3026.69	3666.55	4721.01	5421.89	5927.85	6162.53	6384.65	6506.34	6622.46	6695.34	6743.11	6825.05	6849.46	6873.17	6892.7	6941.87	7234.42	8413.02	10631.1	14504.8	16855.7	17757.4	18339.7	18706.6	18954.5	19158.1
Tamil Nadu	607	Viluppuram	5.25592	10.7746	28.1192	97.4973	204.718	464.361	998.888	1973.86	2621.65	3551.43	4691.7	5489.28	5959.16	6309.99	6522.33	6647.16	6713.39	6779.35	6821.92	6876.06	6896.82	6906.54	6920.73	6981.7	7243.18	8306.72	10817.7	14835.6	17787.6	18751	19296.6	19641.6	19922	20169.1
Tamil Nadu	608	Salem	4.38194	8.24836	9.02164	45.366	62.8937	207.24	535.37	939.797	1484.96	2860.63	3889.62	5068.36	6310.25	7036.62	7100.55	7142.56	7172.2	7200.04	7218.34	7301.86	7345.68	7386.4	7428.16	7577.66	8002.2	9637.95	12104.5	15940.2	19954.1	21746	22690.2	23172	23538.2	23876.4
Tamil Nadu	609	Namakkal	5.14301	5.65731	8.22881	8.22881	12.8575	21.6006	80.2309	328.124	578.588	1073.86	1801.6	2794.2	3897.89	4642.59	5063.81	5326.61	5545.71	5732.91	5858.92	5968.98	6023.49	6055.38	6095.49	6212.75	6583.57	8206.7	11089.9	16601.1	20954.7	22964	23797.2	24275	24679.8	25115.4
Tamil Nadu	610	Erode	38.1036	38.1036	38.1036	39.1923	43.547	90.9043	256.927	400.632	740.843	1735.89	2620.98	3694.96	4799.42	5614.84	6320.3	6769.38	7152.05	7452.52	7684.95	7913.03	8056.19	8148.18	8257.59	8452.47	9043.07	11669	17428	30918.3	42999.4	48884.7	49965.8	51095.8	52491.5	53666.2
Tamil Nadu	611	The Nilgiris	53.6379	72.7091	91.7804	92.9723	104.892	191.904	418.375	997.664	1315.92	2009.63	3099.08	5059.84	7095.69	7971.78	8077.86	8093.36	8108.85	8114.81	8162.49	8393.73	8479.55	8564.18	8682.18	8938.45	9414.04	10375.9	13371.3	21406.3	29956.2	32467.6	34063.6	35055.3	35900.4	36526.2
Tamil Nadu	612	Dindigul	26.3558	32.4379	46.2241	56.3609	89.2043	204.764	445.616	1153.57	1896.81	2672.48	3257.58	3599.39	3854.84	3976.89	4090.42	4193.82	4328.44	4451.3	4515.77	4642.68	4689.71	4735.94	4784.19	4896.91	5285.36	6511.1	8428.59	11081.2	12600.5	13021	13141.4	13255	13322.3	13371.3
Tamil Nadu	613	Karur	31.3368	32.9036	43.8715	63.457	73.6414	109.679	164.518	388.576	769.318	1241.72	1786.98	2418.42	2908.05	3241.79	3579.44	3776.08	3920.23	4050.28	4170.14	4301.76	4359.73	4385.58	4413	4500.74	4819.6	6022.93	9053.98	13610.3	16454.2	17424.8	17733.5	17911.3	18116.6	18279.5
Tamil Nadu	614	Tiruchirappalli	0	1.30099	25.0442	95.2979	125.221	291.423	659.604	1418.08	1943.69	2501.81	3002.37	3493.5	3865.58	4136.84	4313.12	4434.77	4549.9	4682.61	4776.93	4867.35	4930.45	4966.87	5020.21	5172.1	5941.64	7671.97	11634.1	18893	21786.1	22911.8	23581.5	23945.5	24292.5	24573.8
Tamil Nadu	615	Perambalur	1.45051	13.0545	201.62	204.521	214.675	252.388	290.101	719.451	1317.06	1917.57	2320.81	2693.59	2950.33	3130.19	3629.16	3896.06	4131.04	4303.65	4429.84	4635.81	4654.67	4661.92	4679.33	4695.29	4782.32	4995.54	7961.82	13982.9	16804.1	17626.5	18034.1	18243	18421.4	18570.8
Tamil Nadu	616	Ariyalur	1.1393	7.97511	396.477	415.845	447.745	526.357	666.491	1045.88	1953.9	3128.52	3776.78	4275.8	4808.99	4983.3	5129.13	5197.49	5255.6	5279.52	5310.28	5735.24	5762.58	5792.21	5811.57	5877.65	6106.65	6406.29	9185.04	14100	16604.2	17848.3	18521.6	18882.8	19262.2	19540.2
Tamil Nadu	617	Cuddalore	6.83629	9.229	142.195	157.577	191.416	366.767	555.107	1055.52	2223.5	3913.44	5754.45	6869.11	7570.85	7929.42	8139.98	8280.12	8358.74	8436.33	8490.68	8669.45	8717.3	8747.72	8789.77	8933.33	9429.3	10330	13002.6	17103	19343.6	20204.3	20656.2	21060.9	21418.1	21689.9
Tamil Nadu	618	Nagappattinam	19.9739	23.1277	24.7046	31.5377	65.178	134.035	207.623	390.017	794.225	1416.04	2270.19	2759.03	3181.63	3536.43	3802.92	4028.95	4173.49	4307	4392.68	4504.11	4557.2	4586.11	4641.83	4880.99	5697.29	7141.72	9851.34	15380.4	19207.5	20115.8	20345	20561.5	20839.6	21095.1
Tamil Nadu	619	Thiruvarur	5.18399	9.71998	92.0158	272.807	369.359	574.775	795.094	1377	1740.52	2603.66	4519.14	5590.93	6586.91	7172.05	7501.88	7701.46	7867.35	8014.45	8099.98	8275.59	8335.85	8380.57	8467.4	8808.89	9606.58	10795	13655.9	20871.4	24791.8	25705.5	26056	26360.6	26788.9	27140.8
Tamil Nadu	620	Thanjavur	5.80612	40.6428	41.3686	41.3686	64.593	166.563	297.563	1001.19	1732.76	2402.64	3134.21	4066.1	5145.67	5571.69	5751.68	5864.54	5964.33	6053.96	6109.12	6185.33	6271.69	6344.63	6465.11	6935.41	7688.75	9112.34	12058.9	17008.7	21285.2	22958.5	23935.4	24514.5	25074.1	25603.5
Tamil Nadu	621	Pudukkottai	0	0.542636	3.25582	14.1085	35.814	111.24	440.078	1192.71	2181.94	3311.17	4134.34	4943.96	5494.19	5766.05	5831.17	5877.83	5908.76	5938.61	5967.91	6010.24	6041.17	6059.62	6093.8	6180.08	6445.43	7179.08	8912.26	12167.5	13812.3	14449.3	14838.9	15080.9	15359.9	15611.6
Tamil Nadu	622	Sivaganga	6.81972	7.43969	8.05967	20.4592	57.6576	172.973	707.391	1489.8	2081.87	2536.31	2866.14	3230.07	3483.02	3682.03	4103.61	4349.12	4566.73	4819.68	5011.25	5065.81	5103.01	5145.79	5180.51	5277.84	5607.05	6258.02	7758.36	9890.45	11281.7	12019.4	12457.1	12701.4	12895.5	13067.2
Tamil Nadu	623	Madurai	11.9804	24.5452	41.7853	78.6032	129.155	747.168	2142.16	3216.89	3694.35	4135.29	4522.46	4859.08	5205.93	5474.76	5644.82	5763.16	5892.02	5999.56	6077.87	6180.14	6224.85	6249.68	6289.13	6417.12	7020.81	9064.79	13555.1	19137.1	20896.5	21415.4	21661.5	21769.9	21859	21919.2
Tamil Nadu	624	Theni	30.4679	36.1363	47.4732	62.3528	111.952	498.114	1400.1	3563.32	6875.82	8982.35	9859.54	10553.9	11231.3	11502.7	11648.6	11754.9	11866.2	11971.7	12045.4	12171.6	12213.4	12228.9	12261.5	12330.3	12627.9	14418.4	18859.6	25935.2	29333.5	30224.8	30535.2	30679	30788.8	30877.4
Tamil Nadu	625	Virudunagar	7.66321	10.8186	16.228	21.6373	82.9429	231.248	1182.39	3598.55	5059.97	5783.47	6259.04	6550.24	6822.96	7011.83	7122.27	7216.94	7332.33	7420.69	7485.15	7541.04	7566.74	7586.12	7615.87	7681.24	7926.91	9067.83	11757.6	17049.3	19641.7	20300.3	20598.7	20732.1	20804.7	20848.4
Tamil Nadu	626	Ramanathapuram	4.72594	12.1524	20.9292	56.7113	107.346	568.463	1403.6	2199.59	2673.53	3187.31	3535	3743.62	3928.61	4055.53	5081.06	5798.73	6479.94	6966.04	7323.18	7375.17	7393.4	7415.68	7431.88	7471.04	7694.51	8739.61	11135.7	14481	16091.8	16523.9	16683.9	16804.1	16868.2	16908.1
Tamil Nadu	627	Thoothukkudi	21.8334	23.3929	41.5873	57.7024	226.131	489.691	1437.36	3694	5129.8	5930.35	6476.71	6992.39	7446.73	7829.34	8040.91	8151.12	8263.92	8355.42	8419.36	8522.81	8547.24	8564.39	8585.19	8667.84	9283.85	12236.6	17978.2	24962.3	27940.5	28712.4	28968.7	29115.8	29236.9	29331
Tamil Nadu	628	Tirunelveli	6.10489	25.8071	35.2419	48.5617	175.654	317.177	815.836	2010.18	3111.28	4149.39	4914.72	5564.61	5983.35	6157.06	6298.03	6399.04	6494.22	6580.24	6646.29	6723.15	6769.77	6802.79	6838.04	6949.59	7542.87	10209.3	14318.5	18400.2	20535.8	20840.2	20984.2	21151.5	21264.2	21369.9
Tamil Nadu	629	Kanniyakumari	7.5737	7.5737	17.5142	32.6616	61.0629	177.035	828.847	2224.3	3486.27	4527.18	5303.01	6017.78	6672.43	7057.27	7298.21	7441.16	7602.1	7737.01	7881.85	7994.51	8065.04	8113.8	8181.96	8331.54	8763.72	10254.8	15069.8	23185	27155.5	28053.5	28344.6	28588.8	28807.5	29011.1
Tamil Nadu	630	Dharmapuri	0	0.617898	3.08949	4.94319	17.3011	58.0824	171.776	479.489	619.134	781.023	1371.12	2368.4	3092.58	3471.97	3639.42	3757.44	3877.93	3971.23	4041.67	4078.75	4107.17	4123.23	4136.21	4201.71	4566.89	5875.59	8082.73	11531.2	14091.2	15185.5	15851.6	16176	16422.5	16635.1
Tamil Nadu	631	Krishnagiri	0	0	8.72087	12.2092	17.8778	64.9705	137.354	426.015	706.391	931.825	1454.64	2004.93	2538.21	2853.47	3094.17	3220.18	3349.25	3439.08	3491.84	3532.39	3552.45	3572.94	3599.54	3705.06	4220.03	6333.97	9721.16	14313.1	16448	17428.2	17870.4	18077.5	18244.5	18394.1
Tamil Nadu	632	Coimbatore	27.7996	31.1091	32.2122	32.2122	41.92	120.906	353.231	1065.87	1892.8	3419.79	5109.17	7077.42	8538	9544.97	10241.3	10752.5	11183.2	11549.2	11800.9	12058	12238	12360.4	12534.3	13067.6	14489.8	17391.7	24859.7	37684.8	45720	48515.6	49982.1	50688.6	51449.8	52172.1
Tamil Nadu	633	Tiruppur	0	5.71872	8.89579	10.4843	38.1248	60.0466	111.515	279.9	477.513	866.386	1654.62	2601.38	3368.33	4002.79	4496.18	4844.07	5139.22	5372.1	5515.39	5641.52	5726.98	5785.76	5892.51	6096.16	6764.29	8355.37	11310	19341	24209.2	26201.9	27412.7	27926.4	28343.9	28722
Puducherry	634	Yanam	0	0	0	0	0	23.7584	534.565	1722.49	5832.69	10501.2	16036.9	19802.6	21501.4	23615.9	24304.9	24542.5	24768.2	24934.5	25100.8	25172	25183.9	25267.1	25279	25480.9	27345.9	36635.5	59681.2	72570.1	76062.6	77404.9	77868.2	78355.3	78782.9	79163.1
Puducherry	635	Puducherry	5.22801	6.09934	8.71335	55.7654	162.068	593.379	1246.88	2717.69	5539.07	10963.1	15431.3	20107.8	23337.8	24955.9	25768	26082.5	26290.8	26551.3	26785.7	27035.8	27253.6	27372.1	27541.1	28377.6	31128.4	39858.3	56314.4	71412.8	77441.6	80249.9	81705	82678.3	83474.7	84155.2
Puducherry	636	Mahe	31.7475	31.7475	63.495	126.99	285.727	539.707	730.192	793.687	984.172	1746.11	3555.72	9079.78	22413.7	30414.1	37557.3	43049.6	50542	56415.3	60606	65336.4	68066.6	70289	71908.1	73781.2	79114.8	97147.3	115243	130165	138610	144419	149404	153721	161595	169309
Puducherry	637	Karaikal	0	0	0	10.2268	15.3402	214.763	521.568	966.435	2469.78	4586.73	7342.86	12890.9	16327.1	17554.3	18045.2	18505.4	18955.4	19384.9	19640.6	19886.1	20208.2	20433.2	20806.5	22790.5	27453.9	34582	47518.9	63595.5	71623.6	74374.6	75857.5	76962	77826.1	79022.7
Andaman & Nicobar Island	638	Nicobar	0	96.9944	96.9944	96.9944	145.492	533.469	1115.44	3637.29	15591.9	21193.3	24224.4	26018.8	27570.7	29365.1	30892.7	32226.4	33293.3	33778.3	33875.3	33972.3	34117.8	34166.3	34311.8	34748.3	35912.2	40422.4	44399.2	46896.8	48473	49394.4	49418.7	49539.9	49539.9	49564.2
Andaman & Nicobar Island	639	North & Middle Andaman	0	29.9456	29.9456	29.9456	41.9238	137.75	293.467	976.226	4144.47	5629.77	6426.32	6899.46	7312.71	7803.82	8217.06	8570.42	8845.92	9031.58	9091.48	9103.45	9109.44	9109.44	9109.44	9163.34	9474.78	10822.3	12002.2	12798.7	13361.7	13739	13822.9	13882.8	13906.7	13930.7
Andaman & Nicobar Island	640	South Andaman	49.3838	103.257	103.257	103.257	112.236	233.451	386.092	1095.42	4408.63	5966.46	6801.5	7290.85	7712.85	8224.65	8642.17	9005.81	9293.13	9535.56	9719.63	9818.4	9854.31	9885.74	9908.19	10020.4	10388.6	11784.8	13032.8	13840.9	14415.6	14801.7	14891.5	14985.7	15017.2	15075.5
