# Supplementary material for: Spatio-temporal epidemiology and associated indicators of COVID-19 (wave-I and II) in India
Source: Sci Rep. 2024 Jan 2;14:220. doi: 10.1038/s41598-023-50363-2 (PMC10761923; doi:10.1038/s41598-023-50363-2)
Supplement: Supplementary file 3 — Supplementary Information 3. [file 41598_2023_50363_MOESM3_ESM.xlsx]

## Sheet: Cumulative_TotalCOVID-19_Deaths
STATE	Cen_ID	DISTRICT	2020-04-15	2020-04-30	2020-05-15	2020-05-31	2020-06-15	2020-06-30	2020-07-15	2020-07-31	2020-08-15	2020-08-31	2020-09-15	2020-09-30	2020-10-15	2020-10-31	2020-11-15	2020-11-30	2020-12-15	2020-12-31	2021-01-15	2021-01-31	2021-02-15	2021-02-28	2021-03-15	2021-03-30	2021-04-15	2021-04-30	2021-05-15	2021-05-31	2021-06-15	2021-06-30	2021-07-15	2021-07-31	2021-08-15	2021-08-31
Jammu & Kashmir	1	Kupwara	0	0	0	0	5.93571	5.93571	13.0586	23.7428	39.1757	56.9828	68.8542	79.5385	83.0999	86.6613	92.597	98.5327	104.468	108.03	111.591	112.778	113.966	115.153	115.153	115.153	116.34	119.901	137.708	168.574	195.878	207.75	207.75	207.75	208.937	208.937
Jammu & Kashmir	2	Badgam	0	0	0	3.83403	7.66807	13.4191	28.7553	51.7595	72.8467	115.021	139.942	157.195	172.532	180.2	203.204	214.706	226.208	231.959	243.461	249.212	251.129	254.963	254.963	254.963	260.714	276.051	312.474	375.735	425.578	435.163	435.163	437.08	438.997	438.997
Jammu & Kashmir	3	Leh (ladakh)	0	0	0	0	4.83903	4.83903	4.83903	19.3561	29.0342	62.9074	87.1025	116.137	130.654	174.205	232.273	358.088	382.283	401.639	401.639	411.317	411.317	411.317	411.317	411.317	420.995	474.225	571.005	653.269	696.82	701.659	721.015	725.854	725.854	725.854
Jammu & Kashmir	4	Kargil	0	0	0	0	0	0	0	16.4367	21.9156	115.057	142.451	186.283	208.198	208.198	219.156	224.635	235.593	235.593	241.072	241.072	241.072	241.072	241.072	241.072	241.072	241.072	252.029	290.382	306.818	317.776	317.776	317.776	317.776	317.776
Jammu & Kashmir	5	Punch	0	0	0	0	0	2.80391	2.80391	2.80391	5.60781	11.2156	16.8234	42.0586	61.686	61.686	61.686	61.686	61.686	64.4899	67.2938	67.2938	67.2938	67.2938	67.2938	72.9016	78.5094	95.3329	165.431	218.705	241.136	255.156	263.567	266.371	271.979	271.979
Jammu & Kashmir	6	Rajouri	0	0	0	0	1.57824	1.57824	1.57824	3.15647	4.73471	7.89119	28.4083	50.5036	71.0207	74.1771	75.7554	77.3336	83.6466	85.2248	86.803	86.803	86.803	86.803	86.803	86.803	88.3813	104.164	189.388	290.396	328.273	350.369	355.103	358.26	364.573	374.042
Jammu & Kashmir	7	Kathua	0	0	0	0	0	1.27742	1.27742	1.27742	1.27742	3.83227	16.6065	28.1033	37.0453	39.6001	42.155	47.2647	60.0389	62.5938	65.1486	66.426	67.7035	67.7035	67.7035	67.7035	67.7035	80.4777	117.523	168.62	190.336	190.336	190.336	192.891	192.891	192.891
Jammu & Kashmir	8	Baramula	0	3.13084	3.13084	5.21807	11.4797	16.6978	44.8754	70.9657	90.7944	104.361	118.972	129.408	138.801	151.324	153.411	156.542	162.804	165.935	165.935	168.022	169.065	169.065	171.153	174.283	177.414	198.287	225.421	268.209	297.43	301.604	303.692	305.779	305.779	305.779
Jammu & Kashmir	9	Bandipore	0	2.78299	2.78299	2.78299	2.78299	2.78299	8.34896	36.1788	50.0938	69.5747	80.7066	102.97	116.885	128.017	133.583	147.498	158.63	166.979	169.762	169.762	172.545	172.545	172.545	172.545	175.328	183.677	214.29	258.818	278.299	283.865	283.865	283.865	283.865	286.648
Jammu & Kashmir	10	Srinagar	0	2.76756	5.53511	9.68645	19.3729	33.2107	67.8052	166.053	236.626	305.815	352.864	404.063	452.496	494.009	547.976	575.652	603.328	622.7	626.852	633.771	639.306	640.69	644.841	655.911	672.516	747.24	935.434	1089.03	1170.68	1188.67	1194.2	1194.2	1196.97	1198.35
Jammu & Kashmir	11	Ganderbal	0	0	0	0	0	0	2.74206	4.11309	8.22617	14.3958	17.8234	19.8799	20.5654	21.9365	24.6785	26.0496	28.1061	29.4771	31.5337	31.5337	32.2192	32.2192	32.2192	32.2192	33.5902	33.5902	42.5019	47.3005	50.7281	52.0991	52.7846	53.4701	53.4701	53.4701
Jammu & Kashmir	12	Pulwama	0	0	0	0	2.81926	5.63852	11.277	28.1926	49.3371	69.0719	87.3971	95.8549	105.722	114.18	118.409	121.228	124.048	124.048	124.048	124.048	124.048	126.867	129.686	129.686	129.686	142.373	190.3	238.228	263.601	276.288	277.697	279.107	279.107	279.107
Jammu & Kashmir	13	Shupiyan	0	0	0	2.82627	14.1314	33.9153	48.0467	65.0043	67.8306	79.1357	81.9619	90.4408	93.267	98.9196	101.746	104.572	104.572	107.398	110.225	110.225	113.051	113.051	113.051	113.051	113.051	118.704	124.356	161.098	195.013	195.013	195.013	195.013	195.013	195.013
Jammu & Kashmir	14	Anantnag	0	0.676039	0.676039	3.3802	3.3802	4.73227	10.1406	16.2249	25.0134	33.802	36.5061	43.9425	47.3227	50.0269	50.7029	52.731	55.4352	56.1112	56.7873	57.4633	58.1394	58.1394	61.5196	63.5477	66.9279	75.7164	93.2934	115.603	139.94	146.024	148.053	148.053	148.053	148.053
Jammu & Kashmir	15	Kulgam	0	0	0	8.4041	16.8082	27.3133	48.3236	58.8287	65.1318	73.5359	84.041	90.3441	90.3441	96.6472	100.849	107.152	111.354	111.354	113.455	113.455	113.455	113.455	113.455	113.455	119.758	132.365	168.082	231.113	271.032	283.638	287.841	287.841	287.841	287.841
Jammu & Kashmir	16	Doda	0	0	0	0	2.54985	2.54985	5.0997	5.0997	5.0997	10.1994	38.2478	71.3958	101.994	117.293	127.493	142.792	152.991	163.19	163.19	163.19	163.19	163.19	163.19	163.19	163.19	168.29	186.139	226.937	260.085	293.233	316.181	323.831	331.481	336.58
Jammu & Kashmir	17	Ramban	0	0	0	0	0	0	0	3.83321	3.83321	3.83321	11.4996	38.3321	42.1653	49.8317	68.9977	68.9977	80.4973	80.4973	80.4973	80.4973	80.4973	80.4973	80.4973	80.4973	88.1637	95.8301	157.161	203.16	226.159	245.325	252.992	252.992	256.825	256.825
Jammu & Kashmir	18	Kishtwar	0	0	0	0	0	0	0	0	0	1.72141	5.16424	12.0499	18.9355	24.0998	27.5426	30.9854	36.1497	36.1497	37.8711	37.8711	37.8711	37.8711	37.8711	37.8711	37.8711	37.8711	44.7567	58.528	67.1351	72.2993	74.0207	75.7421	75.7421	75.7421
Jammu & Kashmir	19	Udhampur	0	1.72399	1.72399	1.72399	1.72399	1.72399	1.72399	1.72399	3.44799	3.44799	10.344	31.0319	43.0998	55.1678	60.3398	84.4757	93.0957	98.2676	98.2676	98.2676	98.2676	98.2676	98.2676	98.2676	99.9916	115.508	165.503	217.223	229.291	229.291	232.739	236.187	239.635	239.635
Jammu & Kashmir	20	Reasi	0	0	0	0	0	0	0	0	0	0	6.64483	13.2897	13.2897	17.7195	17.7195	19.9345	24.3644	33.2241	33.2241	33.2241	35.4391	35.4391	35.4391	35.4391	35.4391	39.869	48.7287	79.7379	93.0276	95.2425	95.2425	95.2425	95.2425	95.2425
Jammu & Kashmir	21	Jammu	0	0	0.646833	1.29367	2.58733	4.52783	7.11516	12.2898	18.7582	28.4607	64.0365	119.017	150.065	166.236	181.113	194.05	215.395	229.626	237.388	240.622	241.916	241.916	244.503	247.09	256.146	309.186	520.054	693.405	728.334	738.683	741.918	742.564	743.858	744.505
Jammu & Kashmir	22	Samba	0	0	0	0	0	0	2.26294	2.26294	2.26294	4.52589	18.1035	45.2589	54.3106	56.5736	56.5736	72.4142	76.9401	85.9918	88.2548	90.5177	90.5177	90.5177	92.7807	92.7807	97.3066	117.673	181.035	251.187	267.027	269.29	269.29	269.29	271.553	271.553
Himachal Pradesh	23	Chamba	0	0	0	0	0	0	0	1.73775	1.73775	8.68875	10.4265	19.1152	22.5907	27.804	39.9682	57.3457	79.9365	86.8875	88.6252	90.3629	92.1007	92.1007	92.1007	92.1007	95.5762	106.003	156.397	210.268	241.547	248.498	253.711	262.4	265.876	274.564
Himachal Pradesh	24	Kangra	0	0.590347	0.590347	0.590347	0.590347	1.18069	1.18069	1.77104	2.36139	5.31312	11.2166	25.9753	33.0594	38.9629	50.7698	75.5644	96.8169	109.805	116.298	119.25	121.611	122.202	125.744	132.828	152.309	221.97	374.87	551.974	596.25	609.238	612.78	614.551	618.683	626.948
Himachal Pradesh	25	Lahul & Spiti	0	0	0	0	0	0	0	0	0	0	0	0	27.4334	27.4334	137.167	246.9	301.767	329.2	329.2	329.2	329.2	329.2	329.2	329.2	329.2	356.634	356.634	438.934	466.367	466.367	466.367	466.367	493.801	493.801
Himachal Pradesh	26	Kullu	0	0	0	0	0	0	0	0	0	0	1.97778	11.8667	35.6	55.3777	88.9999	136.467	156.244	162.178	164.155	164.155	164.155	164.155	166.133	170.089	174.044	185.911	213.6	280.844	304.578	304.578	304.578	304.578	306.555	308.533
Himachal Pradesh	27	Mandi	0	0	0.896653	1.79331	1.79331	1.79331	1.79331	2.68996	5.37992	6.27657	9.86318	22.4163	26.8996	35.8661	47.5226	71.7322	93.2519	105.805	107.598	112.082	112.978	112.978	114.772	117.462	128.221	162.294	234.026	310.242	344.315	353.281	360.454	364.938	368.524	381.077
Himachal Pradesh	28	Hamirpur	0	0	1.94396	1.94396	1.94396	3.88792	5.83188	5.83188	7.77584	9.71979	9.71979	13.6077	17.4956	27.2154	34.9913	50.5429	75.8144	87.4782	93.31	97.1979	97.1979	97.1979	97.1979	101.086	106.918	165.237	279.93	445.167	482.102	497.654	501.541	503.485	503.485	509.317
Himachal Pradesh	29	Una	0	0	0	0	0	0	0	0	0	1.6237	14.6133	19.4844	24.3554	24.3554	29.2265	38.9687	50.3346	60.0768	64.9479	68.1953	71.4426	71.4426	76.3137	94.1744	139.638	176.983	276.028	360.461	383.192	391.311	394.558	394.558	397.806	397.806
Himachal Pradesh	30	Bilaspur	0	0	0	0	0	0	0	0	0	0	2.31518	2.31518	11.5759	18.5214	25.467	37.0429	50.934	55.5643	55.5643	55.5643	55.5643	55.5643	57.8795	60.1947	64.825	76.4009	87.9768	157.432	175.954	180.584	180.584	182.899	185.214	189.845
Himachal Pradesh	31	Solan	0	0	0	0	0	0	0	0	1.55858	9.35148	28.0544	42.0816	54.5503	57.6674	68.5775	81.0461	99.7491	107.542	109.101	112.218	113.776	113.776	113.776	115.335	121.569	157.417	300.806	436.402	478.484	484.718	487.835	489.394	489.394	489.394
Himachal Pradesh	32	Sirmaur	0	0	0	0	0	0	0	1.59234	1.59234	3.18468	9.55403	22.2927	25.4774	28.6621	30.2544	33.4391	39.8084	46.1778	46.1778	46.1778	49.3625	49.3625	50.9548	54.1395	65.2858	106.687	186.303	296.175	328.022	334.391	334.391	334.391	334.391	335.983
Himachal Pradesh	33	Shimla	0	0	0	1.11786	2.23572	2.23572	4.47143	5.58929	5.58929	6.70715	17.8857	40.2429	63.7179	76.0144	120.729	187.8	255.99	288.407	296.232	297.35	300.704	300.704	301.822	306.293	326.415	391.25	508.626	629.354	668.479	678.54	678.54	681.894	691.954	703.133
Himachal Pradesh	34	Kinnaur	0	0	0	0	0	0	0	0	0	0	0	20.8787	41.7574	52.1968	93.9543	135.712	146.151	167.03	167.03	167.03	167.03	167.03	167.03	167.03	167.03	208.787	292.302	365.378	386.256	396.696	396.696	396.696	396.696	396.696
Punjab	35	Gurdaspur	0	0.760178	1.14027	1.90044	2.28053	4.56107	7.60178	17.4841	37.2487	80.959	133.791	177.121	208.669	219.311	221.212	222.732	223.492	224.633	225.393	225.773	225.773	225.773	225.773	228.433	232.234	274.044	347.781	423.419	451.166	462.188	464.849	464.849	466.369	467.129
Punjab	36	Kapurthala	0	1.042	2.084	3.126	3.126	5.21	6.252	10.42	21.882	50.016	110.452	143.796	169.846	174.014	210.484	270.92	319.894	355.322	367.826	389.708	406.38	422.01	488.698	640.83	732.525	776.289	848.187	931.547	973.227	996.151	1006.57	1010.74	1011.78	1012.82
Punjab	37	Jalandhar	0	1.60556	2.00695	2.80973	4.0139	8.4292	12.4431	21.2737	38.5335	64.6239	108.777	156.542	179.823	187.851	194.674	205.913	217.152	227.99	232.806	238.827	244.447	252.475	269.333	321.514	367.674	401.39	462	523.012	553.919	565.96	569.573	570.777	570.777	571.981
Punjab	38	Hoshiarpur	0	0.555777	2.22311	2.77888	2.77888	3.33466	3.89044	8.33665	12.7829	25.0099	54.4661	87.2569	105.598	117.269	128.384	142.279	159.508	169.512	180.072	188.964	192.299	196.745	201.747	228.98	275.109	320.127	381.818	430.727	449.067	457.404	461.295	462.962	465.185	466.296
Punjab	39	Shahid Bhagat Singh Nagar	0	1.43241	1.43241	1.43241	1.43241	1.43241	1.43241	4.29724	10.0269	25.7834	45.8372	68.7558	83.0799	90.242	110.296	128.917	134.647	141.809	146.106	150.403	151.836	153.268	160.43	191.943	233.483	282.185	336.617	403.94	434.021	444.048	454.075	469.831	472.696	479.858
Punjab	40	Fatehgarh Sahib	0	0	0	0	0	0	2.93333	2.93333	13.2	41.0667	88	120.267	143.733	146.667	154	158.4	161.333	162.8	164.267	167.2	174.533	176	176	187.733	202.4	222.933	281.6	357.867	387.2	403.334	410.667	412.134	415.067	415.067
Punjab	41	Ludhiana	0	0.997296	1.49594	2.24392	2.49324	5.2358	8.72634	22.1898	56.8459	102.971	151.34	184.749	202.451	209.183	212.175	212.923	213.92	216.413	216.912	218.158	218.906	220.652	222.896	231.622	241.346	277.747	360.772	436.317	453.52	459.255	460.003	460.501	461	461.499
Punjab	42	Moga	0	0	0	0	0	1.74269	3.48537	4.35672	6.97075	17.4269	43.5672	59.2514	67.9648	69.7075	69.7075	78.4209	81.0349	82.7776	83.649	84.5203	84.5203	86.263	86.263	87.1344	87.1344	97.5905	120.245	155.099	183.853	189.082	191.696	193.438	193.438	193.438
Punjab	43	Firozpur	0	0	0.435411	0.435411	0.870822	1.74164	2.17705	3.48329	7.40198	16.1102	44.8473	58.7805	70.5365	75.7615	82.2926	86.6467	89.2592	89.6946	90.13	91.8717	92.7425	94.9195	96.2258	102.322	117.125	163.714	296.95	457.181	519.01	554.278	568.211	572.13	574.307	576.048
Punjab	44	Muktsar	0	0	0	0	0	0	0.947564	0.947564	2.84269	8.52808	23.6891	37.9026	55.9063	59.6965	61.5917	69.1722	72.0149	78.6478	85.2808	87.1759	90.9661	106.127	131.711	183.827	204.674	232.153	376.183	523.055	575.171	583.699	587.49	589.385	589.385	589.385
Punjab	45	Faridkot	0	0	0	0	0	0	0	0	2.82264	16.9358	46.5735	62.098	76.2112	81.8565	88.9131	93.147	103.026	111.494	115.728	118.551	119.962	125.607	128.43	138.309	166.536	201.819	280.852	399.403	440.331	458.679	465.735	478.437	484.082	488.316
Punjab	46	Bathinda	0	0	0	0	0	1.26118	2.52236	3.15295	8.19767	15.1342	47.2943	71.2567	83.2379	95.2191	103.417	117.29	124.857	130.532	134.316	140.622	143.775	146.297	147.558	157.017	172.782	218.815	392.227	565.64	626.807	644.463	653.292	655.814	656.445	656.445
Punjab	47	Mansa	0	0	0	0	0	0	0	0	1.13916	13.6699	19.3657	34.1748	37.5922	41.0097	66.0712	117.333	157.204	183.405	198.214	225.553	239.223	257.45	285.929	388.453	481.864	519.456	575.275	668.686	722.227	750.706	776.906	779.185	789.437	853.23
Punjab	48	Patiala	0	0.529097	1.05819	1.05819	1.58729	4.23278	6.34917	14.8147	37.0368	86.2429	133.862	169.84	192.062	199.999	205.819	212.168	215.872	217.459	217.988	219.046	219.046	219.046	221.163	223.808	227.512	286.771	406.347	524.865	573.542	582.007	584.123	586.769	588.356	589.944
Punjab	49	Amritsar	0	0.755224	1.13284	2.26567	7.17463	15.8597	22.2791	29.8313	40.4045	60.4179	101.578	136.318	158.219	171.436	178.233	189.184	199.379	208.819	214.106	219.77	221.658	225.057	234.875	255.643	300.579	364.773	462.575	555.09	598.515	606.445	611.731	613.997	615.508	615.508
Punjab	50	Tarn Taran	0	0	0	0	0.670692	2.01208	3.35346	6.70692	14.7552	20.1208	30.8518	43.595	52.314	57.6795	62.3744	65.0571	68.4106	69.752	71.0934	72.4347	72.4347	75.7882	80.483	96.5796	116.7	144.199	175.721	207.244	232.059	247.485	250.168	252.18	253.522	254.863
Punjab	51	Rupnagar	0	0.909056	0.909056	0.909056	0.909056	0.909056	0.909056	3.63622	6.36339	9.99961	40.9075	68.1792	89.9965	103.632	124.541	149.994	176.357	193.629	206.356	218.173	218.173	227.264	245.445	291.807	352.714	394.53	447.255	489.072	519.98	533.616	534.525	535.434	535.434	535.434
Punjab	52	Sahibzada Ajit Singh Nagar	0	1.68996	2.53494	2.53494	2.53494	2.53494	7.60482	11.8297	27.0394	70.1333	117.452	161.391	182.516	201.105	212.935	228.99	237.439	243.354	245.889	248.424	252.649	253.494	256.874	275.463	295.743	385.311	517.128	696.263	752.877	769.777	776.536	777.381	777.381	779.916
Punjab	53	Sangrur	0	0	0	0	1.64388	7.12346	11.5071	14.2469	27.9459	48.2204	63.5632	80.002	88.2213	89.8652	98.6325	110.688	133.702	145.209	152.88	159.456	167.127	169.867	180.278	196.717	225.759	270.144	383.571	496.998	545.767	560.562	564.397	566.041	566.041	567.685
Punjab	54	Barnala	0	1.35472	1.35472	1.35472	1.35472	2.70944	2.70944	6.77361	14.9019	25.7397	43.3511	58.253	66.3813	70.4455	73.1549	77.2191	85.3474	86.7022	89.4116	89.4116	90.7663	90.7663	90.7663	97.5399	108.378	131.408	186.952	279.073	304.812	322.424	327.843	330.552	331.907	331.907
Chandigarh	55	Chandigarh	0	0	2.56868	3.42491	3.42491	8.56228	12.8434	16.2683	28.2555	51.3737	85.6228	142.134	175.527	196.076	215.769	240.6	263.718	274.849	285.98	291.974	302.248	307.386	312.523	330.504	354.478	412.702	543.705	657.583	693.545	702.963	703.819	705.532	705.532	707.244
Uttarakhand	56	Uttarkashi	0	0	0	0	0	2.65712	2.65712	2.65712	2.65712	5.31424	10.6285	15.9427	23.9141	23.9141	26.5712	31.8854	34.5425	42.5139	45.171	45.171	45.171	45.171	45.171	45.171	45.171	58.4566	124.885	193.97	196.627	196.627	196.627	196.627	196.627	196.627
Uttarakhand	57	Chamoli	0	0	0	0	0	0	0	0	0	0	0	0	0	2.32616	11.6308	27.9139	32.5662	34.8924	34.8924	34.8924	34.8924	34.8924	34.8924	34.8924	34.8924	53.5016	81.4155	130.265	139.569	139.569	141.896	144.222	144.222	144.222
Uttarakhand	58	Rudraprayag	0	0	0	0	0	2.89715	2.89715	2.89715	2.89715	2.89715	2.89715	2.89715	5.7943	5.7943	17.3829	23.1772	28.9715	28.9715	28.9715	28.9715	28.9715	28.9715	28.9715	28.9715	28.9715	63.7373	162.24	205.698	231.772	304.201	307.098	307.098	307.098	307.098
Uttarakhand	59	Tehri Garhwal	0	0	0	0	0	3.04635	3.04635	3.04635	3.04635	3.04635	3.04635	4.56953	6.09271	7.61588	7.61588	19.8013	22.8477	24.3708	24.3708	24.3708	24.3708	24.3708	24.3708	24.3708	25.894	31.9867	80.7284	100.53	123.377	161.457	162.98	162.98	162.98	162.98
Uttarakhand	60	Dehradun	0	0	0	1.50963	8.05134	12.077	14.0899	22.1412	42.2696	65.9204	107.687	147.943	219.399	296.39	312.493	343.692	385.458	425.212	455.404	469.494	481.571	484.59	488.616	492.642	520.318	744.246	1234.37	1597.69	1754.69	1775.32	1782.87	1783.37	1785.39	1786.39
Uttarakhand	61	Garhwal	0	0	0	1.41387	4.2416	4.2416	5.65547	5.65547	5.65547	7.06933	14.1387	28.2773	31.1051	41.0021	50.8992	74.9349	101.798	106.04	107.454	107.454	108.868	110.282	110.282	110.282	111.695	169.664	329.431	390.227	415.677	476.473	477.887	477.887	477.887	479.301
Uttarakhand	62	Pithoragarh	0	0	0	0	0	0	0	0	3.68428	3.68428	7.36856	9.2107	9.2107	11.0528	18.4214	40.5271	46.0535	70.0013	82.8963	82.8963	84.7385	88.4227	88.4227	88.4227	88.4227	97.6335	149.213	202.635	222.899	324.217	324.217	329.743	331.585	331.585
Uttarakhand	63	Bageshwar	0	0	0	0	0	3.31872	3.31872	3.31872	3.31872	3.31872	3.31872	13.2749	16.5936	26.5498	29.8685	29.8685	43.1434	59.737	59.737	59.737	59.737	59.737	59.737	59.737	59.737	63.0557	142.705	155.98	162.617	212.398	212.398	212.398	212.398	212.398
Uttarakhand	64	Almora	0	0	0	0	1.41283	2.82567	2.82567	2.82567	2.82567	2.82567	5.65134	11.3027	11.3027	12.7155	16.954	19.7797	29.6695	33.908	36.7337	36.7337	36.7337	36.7337	38.1465	38.1465	39.5594	56.5134	141.283	192.145	202.035	262.787	276.915	278.328	278.328	279.741
Uttarakhand	65	Champawat	0	0	0	0	2.61041	2.61041	2.61041	2.61041	5.22082	5.22082	5.22082	10.4416	13.0521	15.6625	15.6625	18.2729	18.2729	20.8833	23.4937	23.4937	23.4937	23.4937	23.4937	23.4937	23.4937	31.3249	73.0915	130.521	143.573	143.573	143.573	143.573	143.573	143.573
Uttarakhand	66	Nainital	0	0	0	0.905221	0.905221	2.71566	6.33655	13.5783	26.2514	47.0715	71.5125	101.385	118.584	131.257	135.783	143.93	149.361	163.845	175.613	185.57	190.096	191.907	191.907	192.812	199.149	331.311	620.076	768.533	799.31	823.751	829.183	833.709	833.709	834.614
Uttarakhand	67	Udham Singh Nagar	0	0	0	0	1.11345	1.67017	1.67017	3.89707	6.12396	13.3614	26.7227	34.5169	43.4244	51.7753	54.0022	57.3425	57.8993	60.6829	63.4665	65.1367	65.1367	65.1367	65.1367	65.6934	67.9203	104.107	202.091	390.82	419.77	425.894	425.894	425.894	425.894	425.894
Uttarakhand	68	Hardwar	0	0	0.457549	0.457549	0.457549	0.457549	0.457549	1.37265	5.94814	21.0473	32.0284	42.5521	49.8729	55.821	58.1088	62.6843	67.7173	70.9201	72.2928	73.6654	75.9532	76.4107	77.7834	79.156	86.4768	120.335	206.355	392.12	440.162	461.21	462.125	462.582	463.955	469.446
Haryana	69	Panchkula	0	0	0	0	0	0	0	3.31071	6.62142	33.1071	84.4231	142.361	173.812	187.055	193.677	210.23	223.473	235.06	240.027	243.337	243.337	246.648	246.648	254.925	264.857	332.726	458.533	562.821	589.307	605.86	617.448	619.103	619.103	619.103
Haryana	70	Ambala	0	0.830828	1.66166	1.66166	2.49248	2.49248	4.98497	13.2932	17.4474	26.5865	51.5113	75.6053	87.2369	92.2219	94.7144	102.192	113.823	118.808	118.808	120.47	120.47	121.301	123.793	132.932	148.718	201.891	324.854	400.459	419.568	427.876	427.876	427.876	427.876	427.876
Haryana	71	Yamunanagar	0	0	0	0	0	0	1.22454	1.83682	6.12272	11.6332	25.7154	44.0836	57.5536	66.1254	67.9622	71.0235	75.9217	85.1058	90.004	93.0653	94.9021	95.5144	96.1267	100.413	112.658	123.067	168.375	208.785	233.276	243.684	248.582	248.582	249.807	251.031
Haryana	72	Kurukshetra	0	0	0	0	0	0	1.01883	2.03765	14.2636	32.6025	66.2237	92.7132	97.8074	104.939	106.977	117.165	119.203	128.372	133.466	136.523	136.523	136.523	139.579	149.768	163.012	185.426	250.631	308.705	344.363	354.552	360.665	362.702	362.702	362.702
Haryana	73	Kaithal	0	0	0	0	0	0	0	0	1.6422	9.03208	22.9907	32.8439	33.665	35.3072	36.9494	36.9494	39.4127	41.0549	41.876	44.3393	44.3393	45.1604	45.9815	51.7292	63.2245	87.8575	165.862	220.875	250.435	265.215	275.068	276.71	277.531	278.352
Haryana	74	Karnal	0.563913	0.563913	0.563913	0.563913	1.12783	3.38348	4.5113	5.63913	7.33087	16.9174	43.9852	59.7748	63.1583	65.4139	69.3613	73.8726	80.0757	82.3313	85.7148	87.4065	87.4065	87.9704	90.2261	96.4291	106.58	138.723	216.543	282.52	296.618	307.333	309.588	310.152	310.152	311.28
Haryana	75	Panipat	0	0	2.17671	2.17671	3.62784	5.07898	5.80455	10.158	23.2182	34.1017	42.8086	55.8688	71.1057	73.2824	79.8126	90.6961	99.4029	106.659	109.561	113.189	113.189	113.914	116.817	121.17	126.249	143.663	259.028	329.408	365.687	398.337	409.946	416.476	417.928	417.928
Haryana	76	Sonipat	0	0	0.579919	0.579919	3.47951	10.4385	13.9181	18.5574	23.1968	23.7767	24.3566	25.5164	27.8361	30.1558	31.3156	37.1148	42.3341	45.8136	48.1333	49.2931	50.453	50.453	50.453	50.453	53.9325	78.869	107.285	138.601	151.939	154.258	154.258	154.258	154.258	154.258
Haryana	77	Jind	0	0	0	0.665664	1.99699	2.66266	2.66266	3.32832	3.99399	5.32532	7.98797	17.9729	29.2892	33.9489	41.9369	49.2592	58.5785	59.2441	61.9068	62.5725	62.5725	62.5725	63.2381	65.2351	71.2261	119.154	216.341	295.555	330.835	347.477	350.14	352.137	352.802	353.468
Haryana	78	Fatehabad	0	0	0	0	0	0	0.909962	1.81992	3.63985	8.18966	20.9291	32.7586	44.5882	53.6878	70.0671	90.9962	100.096	105.556	107.376	107.376	108.286	108.286	109.195	111.925	126.485	176.533	294.828	353.975	394.014	408.573	415.853	420.403	421.313	423.132
Haryana	79	Sirsa	0	0	0	0	0	0	0.677881	1.35576	5.42305	10.8461	24.4037	42.0286	49.4853	54.2305	63.043	73.2112	75.9227	76.6006	77.9564	78.6342	78.6342	78.6342	78.6342	79.3121	84.7352	111.85	174.893	236.581	284.032	304.369	311.825	315.215	316.571	317.248
Haryana	80	Hisar	0	0	0	0	0.500054	3.00032	3.50038	5.00054	5.00054	7.00076	16.5018	30.5033	48.0052	67.5073	87.0094	118.513	150.516	159.517	161.017	161.517	162.518	163.018	165.018	167.018	172.519	220.024	341.037	435.047	482.552	505.555	515.056	519.556	521.056	522.057
Haryana	81	Bhiwani	0	0	0	0	0.536587	2.14635	3.21952	3.21952	4.82928	6.97563	12.3415	20.3903	26.2928	34.3416	47.7562	68.6831	83.7075	88.5368	90.1466	91.2198	91.7564	91.7564	91.7564	91.7564	97.6588	128.244	222.147	275.806	309.611	326.245	334.83	338.586	340.196	341.269
Haryana	82	Rohtak	0	0.811392	0.811392	0.811392	4.86835	5.67974	12.9823	18.662	19.4734	25.1531	37.324	51.1177	58.4202	58.4202	68.9683	103.858	116.029	118.463	119.275	120.086	124.143	124.143	124.143	125.766	125.766	154.976	317.254	382.977	408.941	413.81	414.621	414.621	414.621	415.433
Haryana	83	Jhajjar	0	0	0	0	1.82407	3.64814	3.64814	9.12035	11.8565	15.5046	17.3287	21.8889	29.1851	31.9212	37.3935	50.1619	67.4906	83.9073	92.1156	93.0276	93.0276	93.0276	93.0276	93.0276	94.8517	98.4998	140.453	202.472	250.81	269.962	275.435	278.171	279.995	281.819
Haryana	84	Mahendragarh	0	0	0	0	0	0.947723	0.947723	0.947723	0.947723	0.947723	2.84317	6.63406	6.63406	6.63406	8.52951	9.47723	16.1113	18.0067	19.9022	19.9022	19.9022	19.9022	19.9022	19.9022	20.8499	20.8499	88.1383	117.518	133.629	138.368	144.054	145.002	145.002	145.002
Haryana	85	Rewari	0	0	0	0	0	4.25417	5.105	6.80667	11.9117	17.0167	22.1217	22.9725	28.9284	28.9284	38.2875	51.05	55.3042	62.1109	63.8126	64.6634	64.6634	64.6634	64.6634	64.6634	65.5142	79.1276	93.5918	157.404	177.824	177.824	177.824	177.824	177.824	177.824
Haryana	86	Gurgaon	0	0	0	1.42367	17.5586	43.1847	52.2013	58.3706	61.6925	63.1161	71.6582	82.0984	89.2168	100.606	114.368	138.571	158.028	162.773	165.621	167.993	168.942	169.417	170.841	172.739	176.535	225.889	318.428	388.663	450.83	463.643	471.236	472.659	473.134	473.608
Haryana	87	Mewat	0	0	0	0	0	0	4.58602	13.7581	13.7581	16.0511	20.6371	25.2231	28.6626	29.8091	29.8091	32.1021	34.3951	34.3951	34.3951	34.3951	34.3951	34.3951	34.3951	34.3951	34.3951	44.7137	68.7903	106.625	123.822	132.995	136.434	137.581	138.727	139.874
Haryana	88	Faridabad	0	0.461503	2.30751	3.69202	15.2296	35.5357	47.9963	60.4569	69.6869	78.4555	89.9931	101.069	108.915	113.53	127.375	157.372	178.14	185.524	189.216	192.908	193.37	193.37	195.216	197.062	201.215	237.212	297.208	335.974	361.357	362.28	362.28	362.28	362.28	362.28
Haryana	89	Palwal	0	0	0	0	0.98594	2.95782	5.91564	8.87346	9.8594	10.8453	13.8032	15.775	18.7329	20.7047	20.7047	20.7047	22.6766	25.6344	26.6204	30.5641	34.5079	34.5079	34.5079	34.5079	34.5079	50.2829	90.7065	128.172	145.919	148.877	150.849	152.821	152.821	152.821
NCT of Delhi	90	North West	0	4.14815	10.1399	41.0206	123.062	241.515	308.346	350.749	370.568	392.231	424.494	473.35	523.128	574.749	675.688	816.725	902.914	944.856	965.136	978.042	978.042	978.042	978.502	982.651	1034.73	1414.98	1853.3	2151.05	2365.37	2369.98	2375.97	2379.66	2381.04	2382.42
NCT of Delhi	91	North	0	2.98794	7.46984	29.5059	87.3972	171.806	218.866	248.746	262.938	279.372	301.782	336.516	371.998	409.347	481.805	582.274	643.9	673.78	688.719	700.671	701.418	701.418	701.418	705.153	741.008	1024.86	1356.9	1592.57	1767.74	1775.21	1781.18	1786.41	1789.77	1792.02
NCT of Delhi	92	North East	0	1.31622	2.63244	11.4072	35.538	71.0759	91.258	105.298	111.879	118.46	128.112	142.152	156.63	171.986	204.014	247.888	275.09	289.569	296.588	303.169	304.924	304.924	304.924	308.434	326.861	447.954	588.789	688.383	763.408	766.479	766.479	766.479	766.479	766.479
NCT of Delhi	93	East	0	2.88012	6.72027	28.8012	86.4035	168.967	215.049	246.73	262.091	277.451	299.532	332.173	367.695	405.136	482.899	587.544	653.786	688.348	705.628	721.949	724.829	725.789	727.709	733.469	777.631	1066.6	1402.62	1644.55	1823.11	1837.51	1843.27	1843.27	1843.27	1843.27
NCT of Delhi	94	New Delhi	0	2.91419	7.28548	32.0561	96.6541	190.394	242.849	276.363	291.905	309.876	336.104	373.988	413.33	454.614	535.726	648.408	717.377	751.376	767.89	778.089	779.547	779.547	780.518	783.918	824.231	1142.36	1513.92	1778.14	1974.37	1983.59	1984.57	1987.48	1988.94	1989.91
NCT of Delhi	95	Central	0	2.29919	5.74798	24.7163	74.149	145.424	185.085	210.376	221.297	234.518	254.636	283.375	313.265	344.304	406.957	497.2	551.806	578.247	593.192	605.262	612.735	619.058	627.105	636.876	671.364	916.228	1203.05	1406.53	1558.85	1569.2	1572.07	1572.07	1572.07	1572.07
NCT of Delhi	96	West	0	1.51588	3.7897	15.5378	45.0975	87.1632	110.659	125.06	131.882	140.598	152.346	170.158	187.969	206.539	244.815	297.871	330.841	347.516	356.99	364.19	368.738	370.254	373.665	377.833	399.056	544.58	715.875	838.282	929.993	933.783	934.541	934.541	934.541	934.541
NCT of Delhi	97	South West	0	3.67473	9.18682	38.5846	116.979	230.283	293.366	335.013	354.611	375.435	406.67	453.216	500.376	549.984	646.14	781.492	864.786	905.208	924.194	937.668	938.281	938.893	942.568	946.855	998.914	1378.02	1823.89	2138.69	2375.71	2387.96	2388.57	2390.41	2392.25	2393.47
NCT of Delhi	98	South	0	0.656083	1.64021	8.20104	26.2433	52.8147	67.2486	77.7459	82.6665	87.5871	94.8041	104.973	115.799	127.28	151.227	183.703	204.042	214.867	220.116	225.365	226.021	226.021	226.021	228.645	243.079	332.962	436.952	511.089	567.184	570.137	570.137	570.137	570.137	570.137
Rajasthan	99	Ganganagar	0	0	0	0	0	0	0	1.45005	2.41675	3.86681	4.35016	7.25026	9.66701	12.5671	14.5005	18.3673	19.8174	20.3007	20.3007	20.3007	20.3007	20.3007	20.3007	20.3007	20.7841	24.1675	36.7347	58.0021	68.6358	71.0526	71.5359	72.5026	72.5026	72.5026
Rajasthan	100	Hanumangarh	0	0	0	0	0	0	0	0.449064	0.449064	0.898127	0.898127	1.79625	3.59251	3.59251	3.59251	5.38876	5.38876	5.38876	5.38876	5.38876	5.38876	5.38876	5.38876	5.38876	5.83783	7.18502	11.6757	36.3742	47.1517	49.8461	49.8461	49.8461	49.8461	49.8461
Rajasthan	101	Bikaner	0	0	0	0	0	0	0	13.3706	17.1908	23.5578	30.5614	35.655	40.4302	44.2504	48.0706	51.2541	52.2091	52.8458	53.1641	53.1641	53.1641	53.1641	53.1641	53.1641	56.0293	75.4485	117.152	157.264	169.998	172.545	173.181	173.5	173.5	173.5
Rajasthan	102	Churu	0	0	0	0	0	0	0	1.54311	2.05748	2.57186	5.14371	6.68682	9.77305	12.3449	15.4311	18.003	19.5461	20.5748	21.0892	21.0892	21.0892	21.0892	21.0892	21.0892	22.6323	28.2904	34.4629	50.4084	55.0377	55.0377	55.0377	55.0377	55.0377	55.0377
Rajasthan	103	Jhunjhunun	0	0	0	0	0	0	0	2.04154	2.44985	2.44985	2.85816	4.89971	8.16618	11.4326	13.8825	15.5157	18.7822	21.2321	21.6404	21.6404	22.457	22.457	22.457	22.457	22.8653	28.1733	41.6475	62.0629	64.5128	64.5128	64.5128	64.5128	64.5128	64.5128
Rajasthan	104	Alwar	0	0	0	0	0	0	0	3.82334	5.49605	5.73501	7.40772	10.0363	11.709	13.3817	15.7713	17.6829	17.9219	18.6388	18.6388	18.6388	18.6388	18.6388	18.6388	18.6388	20.0725	28.4361	48.2696	67.6253	72.6434	72.8824	73.3603	73.3603	73.3603	73.3603
Rajasthan	105	Bharatpur	0	0	0	0	0	0	0	18.1201	22.2227	23.5903	24.9578	27.351	29.7442	32.1375	33.1631	35.8982	39.659	41.0265	41.0265	41.0265	41.0265	41.0265	41.0265	41.0265	41.0265	48.5481	65.9844	84.1044	87.8652	88.549	88.8908	88.8908	88.8908	88.8908
Rajasthan	106	Dhaulpur	0	0	0	0	0	0	0	10.8783	13.7791	15.2296	17.4052	17.4052	18.8557	21.0313	21.0313	21.0313	21.0313	21.0313	21.0313	21.0313	21.0313	21.0313	21.0313	21.0313	21.0313	23.207	29.0087	34.8104	34.8104	34.8104	34.8104	34.8104	34.8104	34.8104
Rajasthan	107	Karauli	0	0	0	0	0	0	0	3.72181	4.34211	4.34211	4.96241	6.20301	8.06391	8.68421	9.92481	11.7857	12.406	12.406	12.406	12.406	12.406	12.406	12.406	12.406	13.0263	20.4699	33.4962	40.3196	43.4211	43.4211	43.4211	43.4211	43.4211	43.4211
Rajasthan	108	Sawai Madhopur	0	0	0	0	0	0	0	7.35021	7.96272	7.96272	11.0253	11.6378	12.2503	13.4754	14.0879	14.7004	15.3129	15.9254	15.9254	16.538	16.538	16.538	16.538	16.538	17.1505	22.6631	27.5633	34.301	36.751	37.3636	37.3636	37.3636	37.3636	37.3636
Rajasthan	109	Dausa	0	0	0	0	0	0	0	2.22224	2.7778	3.33336	5.00005	5.00005	5.55561	6.66673	8.33341	9.44453	11.6668	13.3335	13.3335	13.3335	13.3335	13.3335	13.3335	13.889	14.4446	20.5557	26.1114	30.0003	32.7781	33.3336	34.4448	34.4448	34.4448	34.4448
Rajasthan	110	Jaipur	0	0	0	0	0	0	0	24.663	30.0416	36.0762	39.6182	42.1108	45.128	48.9324	51.9497	57.066	62.9694	65.7243	66.7738	67.4297	67.8233	68.0856	68.0856	68.4792	71.7588	100.095	196.517	247.155	257.65	258.437	258.437	258.437	258.437	258.437
Rajasthan	111	Sikar	0	0	0	0	0	0	0	2.60679	3.58434	5.86529	8.14623	11.0789	14.6632	18.5734	21.8319	25.7421	29.3264	31.6074	32.5849	32.9108	32.9108	32.9108	32.9108	32.9108	34.54	49.8549	86.6759	104.923	108.834	109.159	109.159	109.159	109.159	109.159
Rajasthan	112	Nagaur	0	0	0	0	0	0	0	6.85152	9.75023	11.3314	11.5949	12.1219	13.4395	14.7571	17.9194	20.0275	23.1897	23.7168	25.0344	25.0344	25.0344	25.0344	25.0344	25.0344	27.6696	32.6765	39.0009	45.0619	46.3795	46.3795	46.643	46.643	46.643	46.643
Rajasthan	113	Jodhpur	0	0	0	0	0	0	0	19.6837	20.6323	23.4781	29.6441	34.15	38.1816	43.399	48.3792	56.6796	64.9799	68.5372	70.9088	71.6202	72.3317	72.5688	73.0431	73.0431	79.6834	141.818	219.604	251.619	260.394	261.58	261.58	261.58	261.58	261.58
Rajasthan	114	Jaisalmer	0	0	0	0	0	0	0	0	2.63997	5.27994	7.91992	13.1999	15.8398	22.4398	25.0797	26.3997	30.3597	32.9996	32.9996	32.9996	32.9996	32.9996	32.9996	32.9996	32.9996	34.3196	43.5595	71.2792	87.1191	87.1191	87.1191	87.1191	87.1191	87.1191
Rajasthan	115	Barmer	0	0	0	0	0	0	0	4.06417	5.08022	6.43494	8.80571	9.82175	10.1604	11.8538	12.5312	12.8699	15.5793	16.9341	17.6114	17.9501	17.9501	17.9501	17.9501	17.9501	18.9661	27.0945	48.0927	59.9466	62.656	62.656	62.656	62.656	62.656	62.656
Rajasthan	116	Jalor	0	0	0	0	0	0	0	1.91449	4.30761	5.74348	6.22211	9.57247	15.316	17.7091	19.6236	20.5808	22.4953	23.9312	24.8884	24.8884	24.8884	24.8884	24.8884	24.8884	26.8029	31.1105	33.5037	33.9823	34.4609	34.4609	34.4609	34.4609	34.4609	34.4609
Rajasthan	117	Sirohi	0	0	0	0	0	0	0	9.2304	9.2304	10.0695	15.9434	17.6217	19.2999	21.8173	21.8173	21.8173	22.6564	23.4956	24.3347	24.3347	24.3347	24.3347	24.3347	24.3347	26.8521	39.439	52.865	63.7736	66.291	66.291	66.291	66.291	66.291	66.291
Rajasthan	118	Pali	0	0	0	0	0	0	0	12.8245	15.8169	18.8093	20.9467	26.504	31.2064	32.0613	33.3438	38.4736	44.0309	46.5958	46.5958	46.5958	46.5958	46.5958	46.5958	46.5958	50.4432	63.6952	91.9092	118.841	122.261	122.688	122.688	122.688	122.688	122.688
Rajasthan	119	Ajmer	0	0	0	0	0	0	0	15.0084	19.4427	24.2181	30.0168	35.8155	41.9553	48.0951	53.2116	63.7857	71.2899	74.7008	75.383	75.7241	75.7241	75.7241	75.7241	76.7474	80.8406	91.4147	117.679	136.44	139.851	139.851	139.851	139.851	139.851	139.851
Rajasthan	120	Tonk	0	0	0	0	0	0	0	1.83656	3.06093	7.34624	7.95843	11.6315	14.0803	15.9169	16.529	17.7534	18.9778	20.8143	22.0387	22.0387	22.0387	22.0387	22.0387	22.0387	23.2631	30.6093	40.4043	50.8115	56.3212	56.3212	56.3212	56.3212	56.3212	56.3212
Rajasthan	121	Bundi	0	0	0	0	0	0	0	0	0.772536	3.09014	3.86268	5.40775	6.95282	6.95282	6.95282	7.72536	10.043	14.6782	14.6782	14.6782	14.6782	14.6782	14.6782	14.6782	16.9958	20.8585	23.9486	33.9916	36.3092	36.3092	37.0817	37.0817	37.0817	37.0817
Rajasthan	122	Bhilwara	0	0	0	0	0	0	0	2.1812	2.90827	5.08947	6.18006	6.90713	10.5425	10.906	10.906	11.9966	12.7237	14.1778	14.1778	14.5413	14.5413	14.5413	14.5413	14.5413	15.2684	23.2661	42.5334	54.1665	55.9841	56.7112	56.7112	56.7112	56.7112	56.7112
Rajasthan	123	Rajsamand	0	0	0	0	0	0	0	3.62887	8.70928	10.1608	13.0639	17.4186	18.8701	22.499	23.9505	25.4021	29.0309	29.0309	30.4825	30.4825	30.4825	31.934	31.934	37.0144	42.8206	52.2557	76.2062	111.043	121.204	122.656	122.656	122.656	122.656	122.656
Rajasthan	124	Dungarpur	0	0	0	0	0	0	0	0.629943	4.4096	6.92937	8.18925	9.44914	12.5989	15.1186	17.6384	18.8983	21.418	21.418	21.418	21.418	21.418	21.418	21.418	22.6779	25.1977	39.6864	53.5451	73.7033	80.6327	82.5225	82.5225	82.5225	82.5225	82.5225
Rajasthan	125	Banswara	0	0	0	0	0	0	0	1.02375	1.02375	2.04749	3.58311	10.2375	13.3087	13.3087	13.3087	13.8206	14.8443	17.4037	17.4037	17.4037	17.4037	17.4037	17.9155	17.9155	22.0105	28.6649	38.3905	49.6517	52.211	52.7229	53.2348	53.2348	53.2348	53.2348
Rajasthan	126	Chittaurgarh	0	0	0	0	0	0	0	2.98879	2.98879	2.98879	5.97757	8.46823	10.9589	14.9439	15.9402	16.9365	17.4346	18.929	19.9252	19.9252	20.4234	20.4234	20.4234	21.9178	24.4084	33.3748	46.8243	59.7757	67.7458	68.2439	69.2402	69.2402	69.2402	69.2402
Rajasthan	127	Kota	0	0	0	0	0	0	0	15.3267	23.8916	32.9073	40.1199	45.5293	49.5864	52.2911	52.7419	60.856	72.1256	74.8304	75.7319	76.1827	76.1827	76.1827	76.1827	76.1827	86.5508	126.22	165.438	197.444	201.952	202.403	202.403	202.403	202.403	202.403
Rajasthan	128	Baran	0	0	0	0	0	0	0	3.56924	8.56616	8.56616	9.28001	15.7046	18.56	18.56	18.56	19.9877	22.8431	23.557	24.2708	25.6985	25.6985	25.6985	25.6985	25.6985	27.1262	31.4093	34.9785	41.4031	43.5447	43.5447	43.5447	43.5447	43.5447	43.5447
Rajasthan	129	Jhalawar	0	0	0	0	0	0	0	0	0	0.622574	5.60317	6.22574	8.09346	8.09346	8.71604	9.96118	12.4515	14.9418	14.9418	14.9418	14.9418	14.9418	14.9418	14.9418	20.5449	37.3544	74.7089	113.931	116.421	116.421	116.421	116.421	116.421	116.421
Rajasthan	130	Udaipur	0	0	0	0	0	0	0	3.91324	4.8163	8.42852	11.1377	15.0509	17.4591	21.3723	24.0815	28.5968	32.209	33.1121	33.7141	34.9182	36.7243	37.0253	37.0253	39.1324	49.0661	86.0914	152.617	197.769	217.035	222.152	225.764	226.667	226.667	226.667
Rajasthan	131	Pratapgarh	0	0	0	0	0	0	0	1.95276	3.90553	5.85829	7.81105	10.7402	13.6693	13.6693	13.6693	15.6221	18.5512	18.5512	19.5276	21.4804	21.4804	21.4804	21.4804	23.4332	24.4095	30.2678	39.0553	54.6774	58.5829	59.5593	60.5356	61.512	61.512	61.512
Uttar Pradesh	132	Saharanpur	0	0	0	0	0	0	1.01332	3.03996	6.33326	13.9332	20.5197	25.5864	28.8796	29.893	31.1596	32.9329	33.1863	33.6929	34.1996	34.1996	34.1996	34.1996	34.1996	34.1996	34.9596	43.0661	65.8659	97.0255	104.879	105.639	105.639	106.399	106.399	106.399
Uttar Pradesh	133	Muzaffarnagar	0	0	0	0.211704	0.423409	1.90534	4.23409	5.71602	6.56283	8.67988	13.7608	19.4768	20.9587	22.4407	23.2875	24.9811	26.6747	27.7333	29.0035	29.6386	30.062	30.062	30.062	30.4854	33.4493	42.1292	54.8314	62.6645	66.2635	67.1103	67.1103	67.322	67.5337	67.5337
Uttar Pradesh	134	Bijnor	0	0	0.236829	0.473657	0.947314	1.42097	1.42097	2.13146	2.84194	5.21023	6.6312	9.9468	10.8941	12.3151	12.7887	12.7887	13.4992	13.9729	14.9202	15.3939	15.3939	15.3939	15.3939	15.6307	16.1043	17.7621	21.3146	24.867	26.7616	27.4721	27.7089	27.7089	27.7089	27.7089
Uttar Pradesh	135	Moradabad	0	0	0.625561	0.938341	1.72029	3.1278	5.94283	10.1654	13.9187	19.3924	24.2405	27.9938	30.3397	31.278	31.4344	32.5292	32.9983	33.4675	34.2494	35.0314	35.5006	35.5006	35.657	35.657	38.3156	46.1351	55.0493	68.3425	72.8778	73.6598	73.8162	73.8162	73.8162	73.9725
Uttar Pradesh	136	Rampur	0	0	0	0	0.746864	1.1203	2.61402	5.60148	7.46864	10.0827	12.6967	15.6841	17.1779	17.9247	17.9247	17.9247	18.6716	19.4185	19.7919	21.2856	21.659	21.659	21.659	21.659	23.5262	28.7542	40.3306	53.4007	56.0148	56.0148	56.0148	56.0148	56.7616	56.7616
Uttar Pradesh	137	Jyotiba Phule Nagar	0	0.522126	0.522126	0.522126	0.522126	1.04425	4.17701	5.74339	7.30976	10.4425	12.0089	17.7523	21.4072	23.4957	23.4957	24.5399	25.062	26.1063	26.1063	26.1063	26.1063	26.1063	26.1063	26.1063	27.6727	41.248	68.3985	86.1508	107.036	107.036	107.036	107.036	107.036	107.036
Uttar Pradesh	138	Meerut	0	0	2.79262	5.58524	13.9631	20.0561	22.341	25.8952	29.7033	33.0037	45.4436	58.6451	70.5772	81.4938	91.3949	100.534	104.596	107.135	108.658	112.467	112.974	113.736	113.736	113.99	116.275	127.699	172.127	223.156	253.621	256.921	257.175	257.429	257.429	257.683
Uttar Pradesh	139	Baghpat	0	0	0	0.670206	1.34041	2.68082	4.69144	8.04247	9.38288	11.3935	14.0743	15.4147	16.0849	16.0849	16.7551	20.1062	20.7764	22.787	23.4572	23.4572	24.1274	24.1274	24.1274	24.1274	24.1274	40.8826	73.7226	90.4778	97.1798	97.1798	97.85	98.5203	98.5203	98.5203
Uttar Pradesh	140	Ghaziabad	0	0	0.575838	1.15168	5.37449	13.2443	15.3557	16.1235	16.8913	18.8107	20.7302	23.4174	25.1449	26.8724	28.2161	30.1355	31.4792	32.6308	32.6308	33.2067	33.2067	33.2067	33.2067	33.2067	33.5906	55.4724	102.499	124.957	140.505	141.272	141.272	141.464	141.464	141.464
Uttar Pradesh	141	Gautam Buddha Nagar	0	0	2.12234	3.1835	6.36701	11.6728	18.5704	22.2845	22.8151	23.8763	25.468	28.1209	33.9574	36.0797	38.7326	44.0385	45.6302	47.7525	48.2831	50.4055	50.4055	50.4055	50.4055	50.4055	54.1195	112.484	206.397	247.252	261.047	261.047	261.047	261.047	261.047	261.047
Uttar Pradesh	142	Bulandshahr	0	0	0	0.254301	3.05161	4.83171	5.84891	7.88332	9.40912	11.4435	12.4607	15.0037	17.2924	18.0553	19.3268	21.1069	22.1242	22.8871	23.1414	23.3957	23.3957	23.65	23.65	23.65	24.1586	27.7188	41.1967	53.4031	65.3553	66.3725	67.1354	67.3897	67.3897	67.644
Uttar Pradesh	143	Aligarh	0	0	0.489502	3.42651	4.40552	5.38452	5.87402	6.11877	6.36352	6.85302	7.34253	8.56628	10.0348	11.5033	11.9928	12.2375	12.4823	13.2165	13.2165	13.9508	13.9508	13.9508	13.9508	13.9508	14.4403	16.8878	21.0486	32.3071	37.4469	37.9364	37.9364	37.9364	37.9364	37.9364
Uttar Pradesh	144	Mahamaya Nagar	0	0	0	0	1.05887	1.58831	2.11775	3.17662	3.17662	3.70606	3.70606	3.70606	3.70606	3.70606	3.70606	3.70606	3.70606	3.70606	3.70606	3.70606	3.70606	3.70606	3.70606	3.70606	3.70606	5.82381	12.177	16.4125	21.7069	24.8835	24.8835	24.8835	24.8835	24.8835
Uttar Pradesh	145	Mathura	0	0.344413	1.37765	2.06648	2.7553	4.47736	8.61032	10.3324	13.0877	16.1874	21.0092	29.6195	33.408	34.0969	34.0969	35.8189	36.5077	37.541	37.8854	38.9186	39.6075	39.9519	40.2963	40.6407	43.0516	55.7949	85.7588	111.245	126.399	131.91	132.599	132.943	132.943	138.798
Uttar Pradesh	146	Agra	0	0.700085	2.4503	5.42566	9.80119	13.4766	14.8768	15.7519	16.102	16.9771	18.0272	20.4775	22.2277	23.6279	25.5531	27.1283	28.0034	28.0034	28.1784	30.1037	30.2787	30.4537	30.8037	31.1538	31.8539	39.5548	56.7069	84.1852	99.5871	100.287	100.812	100.987	100.987	100.987
Uttar Pradesh	147	Firozabad	0	0.465026	1.39508	5.58031	8.37046	11.1606	14.8808	18.601	19.0661	21.8562	23.2513	25.5764	27.4365	27.4365	28.3666	29.2966	30.6917	31.1567	31.1567	32.0868	32.0868	32.0868	32.0868	32.5518	33.4818	39.9922	53.943	73.4741	83.7046	83.7046	83.7046	83.7046	83.7046	83.7046
Uttar Pradesh	148	Mainpuri	0	0	0.957427	0.957427	2.39357	3.35099	5.26585	7.1807	9.09555	12.9253	18.1911	21.0634	23.457	23.9357	25.8505	30.1589	33.0312	34.9461	35.9035	37.3396	37.3396	37.3396	37.3396	37.3396	38.2971	44.0416	58.8817	82.3387	88.0833	88.562	89.0407	89.0407	91.913	91.913
Uttar Pradesh	149	Budaun	0	0	0	0	0.571097	0.571097	0.571097	0.856645	1.71329	3.42658	6.28207	8.56645	11.4219	11.7075	11.7075	11.993	12.5641	12.8497	12.8497	12.8497	12.8497	12.8497	12.8497	12.8497	12.8497	19.1317	23.7005	27.9838	29.1259	29.1259	29.1259	29.1259	29.1259	29.1259
Uttar Pradesh	150	Bareilly	0	0.19773	0.19773	0.395459	0.395459	1.9773	3.75686	11.2706	18.3889	23.1344	25.3094	27.089	29.6594	30.4504	30.4504	31.0435	31.2413	31.8345	32.6254	32.6254	32.6254	32.8231	32.8231	32.8231	33.2186	39.9414	49.4324	57.1438	74.9395	75.1372	75.335	75.335	75.335	75.5327
Uttar Pradesh	151	Pilibhit	0	0	0	0	0	0	0	1.72906	5.18718	13.4002	21.181	26.8004	31.1231	31.5553	31.9876	31.9876	33.2844	33.2844	33.7167	35.0134	35.4457	36.3102	36.7425	36.7425	38.4716	46.2523	56.6267	63.5429	73.0528	80.4013	83.4271	83.4271	83.4271	83.4271
Uttar Pradesh	152	Shahjahanpur	0	0	0	0	0	0	0.289142	2.02399	6.07197	12.1439	18.2159	22.8422	25.1553	26.8902	28.3359	29.7816	32.0947	32.0947	32.3839	32.673	32.673	32.9621	33.2513	33.5404	36.721	50.8889	74.8877	92.5253	107.272	123.463	130.403	130.403	130.403	130.403
Uttar Pradesh	153	Kheri	0	0	0	0	0	0	0	0.217533	2.82792	6.09091	9.13637	10.6591	13.487	15.6624	16.75	17.6201	18.4903	19.1429	21.1007	21.3182	21.5357	21.5357	21.5357	21.5357	22.6234	27.1916	43.0715	50.9026	58.0812	62.4319	62.8669	63.5195	63.5195	63.5195
Uttar Pradesh	154	Sitapur	0	0	0	0	0	0	0.196427	0.196427	0.589282	1.57142	5.10711	9.03565	10.6071	12.5713	12.9642	13.7499	14.5356	14.9285	15.7142	15.9106	15.9106	16.3035	16.3035	16.3035	17.2856	21.607	30.6427	33.7855	34.7676	35.3569	36.339	36.339	36.339	36.339
Uttar Pradesh	155	Hardoi	0	0	0	0	0.428383	0.856766	1.49934	2.35611	4.06964	6.42575	10.9238	16.0644	17.7779	19.9198	20.7766	21.6334	22.2759	22.7043	23.3469	23.3469	23.3469	23.7753	24.2037	24.2037	25.4888	34.9132	60.6162	71.1116	74.1103	75.1813	75.3954	75.3954	75.6096	75.6096
Uttar Pradesh	156	Unnao	0	0	0	0.561021	0.561021	0.841532	1.12204	3.92715	5.61021	10.9399	15.9891	19.3552	21.0383	21.0383	22.4409	22.4409	23.8434	24.4044	24.9654	25.246	25.246	25.246	25.5265	26.368	28.3316	37.0274	52.175	59.4683	66.481	70.6887	73.4938	74.0548	74.0548	74.0548
Uttar Pradesh	157	Lucknow	0	0	0	0.380014	1.52006	3.61013	7.41028	17.8607	37.8114	68.4026	102.224	133.385	151.816	166.636	177.847	188.867	201.598	210.908	218.508	223.828	225.348	225.348	225.918	230.099	267.91	341.823	423.336	463.807	479.958	506.369	507.129	507.129	507.129	507.129
Uttar Pradesh	158	Rae Bareli	0	0	0	0.361173	0.722345	1.08352	1.44469	3.9729	6.86228	13.3634	20.948	27.4491	32.1444	32.8667	35.0337	35.7561	36.8396	38.2843	39.3678	39.3678	40.0902	40.0902	40.0902	40.0902	45.8689	66.8169	86.3203	108.352	115.936	117.02	117.02	117.02	117.381	119.187
Uttar Pradesh	159	Farrukhabad	0	0	0	0.465917	0.465917	3.26142	4.19326	5.59101	7.9206	10.2502	14.9094	19.1026	23.7618	27.0232	29.8187	34.9438	36.8075	38.6711	40.0689	41.0007	41.0007	41.0007	41.0007	41.4667	45.6599	55.4442	63.8307	83.3992	91.3198	91.7857	91.7857	91.7857	91.7857	91.7857
Uttar Pradesh	160	Kannauj	0	0	0	0	0	0.532974	1.59892	3.73081	4.79676	6.39568	11.1924	15.9892	20.253	21.8519	22.3849	22.9179	24.5168	25.0498	26.1157	26.1157	26.6487	26.6487	26.6487	26.6487	29.8465	42.1049	53.2974	57.5611	59.1601	60.759	60.759	61.292	61.292	61.292
Uttar Pradesh	161	Etawah	0	0	0	0.529193	0.529193	7.4087	9.52548	12.1714	15.8758	19.5801	24.3429	33.3392	36.5143	39.6895	44.4522	50.8025	53.4485	55.0361	55.5653	56.0945	56.0945	56.0945	56.0945	56.6237	58.7404	98.4299	127.536	149.232	155.054	156.112	156.641	156.641	156.641	156.641
Uttar Pradesh	162	Auraiya	0	0	0	0	1.35462	1.35462	1.35462	1.35462	4.06387	6.09581	13.5462	21.674	23.7059	25.7378	27.0925	29.8017	31.1563	31.1563	31.1563	31.8336	31.8336	31.8336	32.511	33.1883	33.8656	54.8622	98.2102	117.175	132.076	136.14	136.817	140.204	140.204	140.204
Uttar Pradesh	163	Kanpur Dehat	0	0	0.767701	0.767701	0.767701	0.767701	0.767701	1.5354	4.60621	8.44471	13.8186	16.1217	19.9602	20.7279	20.7279	23.031	25.3341	26.1018	27.6372	28.4049	28.4049	28.4049	28.4049	29.9403	34.5466	42.2236	59.8807	78.3055	81.3763	85.9825	85.9825	85.9825	85.9825	85.9825
Uttar Pradesh	164	Kanpur Nagar	0	0.166775	0.500324	1.3342	4.00259	7.83841	15.0097	32.6878	48.6982	71.8799	88.8909	108.904	117.409	121.745	125.081	129.25	133.086	136.588	138.256	139.257	139.59	139.59	139.757	141.258	151.932	192.124	262.837	284.851	316.705	325.044	325.211	326.211	326.211	326.878
Uttar Pradesh	165	Jalaun	0	0	0.522686	1.04537	2.61343	3.13612	4.18149	4.70418	5.22686	7.8403	8.88567	15.6806	16.726	18.8167	19.3394	21.9528	23.5209	24.0436	24.5663	25.0889	25.0889	25.0889	25.0889	25.0889	28.2251	61.677	86.7659	98.7877	105.583	110.287	110.287	111.332	111.332	111.332
Uttar Pradesh	166	Jhansi	0	0	0.868003	2.17001	3.90601	7.81203	18.2281	29.0781	36.8901	43.8341	51.6462	69.0062	71.6102	73.3462	75.5162	75.9502	76.8183	77.2523	77.2523	78.1203	78.1203	78.1203	78.1203	78.1203	78.9883	113.708	202.245	259.533	292.951	296.423	296.857	296.857	296.857	296.857
Uttar Pradesh	167	Lalitpur	0	0	0.715011	0.715011	0.715011	2.14503	2.14503	2.86004	7.15011	12.8702	21.4503	27.8854	30.0305	30.7455	32.1755	32.8905	32.8905	32.8905	33.6055	34.3205	34.3205	34.3205	34.3205	34.3205	35.7506	50.7658	75.0762	85.8013	90.0914	91.5214	92.9514	92.9514	92.9514	92.9514
Uttar Pradesh	168	Hamirpur	0	0	0	0	0	0.789693	1.57939	5.52785	7.89693	10.266	11.8454	14.2145	15.0042	15.0042	15.0042	16.5836	16.5836	16.5836	16.5836	16.5836	16.5836	16.5836	16.5836	16.5836	16.5836	37.9053	68.7033	76.6002	79.759	80.5487	80.5487	80.5487	80.5487	80.5487
Uttar Pradesh	169	Mahoba	0	0	0.991843	0.991843	0.991843	0.991843	1.98369	2.97553	2.97553	4.95922	5.95106	7.93474	8.92659	8.92659	8.92659	8.92659	9.91843	10.9103	11.9021	12.894	12.894	12.894	12.894	12.894	13.8858	22.8124	61.4943	85.2985	87.2822	87.2822	87.2822	87.2822	87.2822	87.2822
Uttar Pradesh	170	Banda	0	0	0	0	0.485369	0.485369	0.485369	1.45611	2.91222	4.36832	7.76591	9.70739	12.6196	15.5318	16.5026	17.9587	18.444	19.9001	21.3562	21.3562	21.3562	21.3562	21.3562	21.3562	23.7831	52.9052	66.4956	72.32	73.7761	74.7469	74.7469	75.7176	75.7176	76.203
Uttar Pradesh	171	Chitrakoot	0	0	0	1.77058	1.77058	1.77058	1.77058	1.77058	1.77058	2.65587	4.42645	8.8529	8.8529	10.6235	10.6235	11.5088	11.5088	12.3941	13.2793	13.2793	13.2793	13.2793	13.2793	13.2793	15.0499	36.2969	59.3144	70.8232	72.5937	75.2496	75.2496	75.2496	75.2496	75.2496
Uttar Pradesh	172	Fatehpur	0	0	0	0	0	0	1.66972	2.67155	4.67521	6.67888	9.01648	14.0256	16.6972	16.6972	17.0311	20.3706	21.7064	22.0403	22.3742	22.3742	22.7082	22.7082	23.3761	23.3761	24.044	37.0678	39.7393	42.7448	43.7466	46.0843	46.4182	46.4182	46.4182	46.4182
Uttar Pradesh	173	Pratapgarh	0	0	0.547049	0.820574	1.36762	1.91467	2.73525	3.55582	5.19697	7.38516	10.1204	11.7616	12.5821	15.0438	16.1379	17.7791	17.7791	18.3261	19.4202	20.2408	20.5143	20.7879	20.7879	21.0614	22.7025	24.3437	35.8317	43.4904	46.4992	47.0462	47.0462	47.0462	47.0462	47.0462
Uttar Pradesh	174	Kaushambi	0	0	0	0	0	0	0.768275	3.0731	4.60965	9.2193	11.5241	15.3655	16.9021	17.6703	18.4386	19.9752	19.9752	19.9752	20.7434	20.7434	20.7434	20.7434	20.7434	20.7434	21.5117	28.4262	48.4013	51.4744	51.4744	52.2427	52.2427	52.2427	53.7793	53.7793
Uttar Pradesh	175	Allahabad	0	0	0.13669	0.410069	0.820138	1.23021	3.28055	6.97118	13.1222	22.1437	30.4818	37.7264	41.417	44.4242	46.0644	48.3882	50.9853	52.7622	54.5392	55.6327	55.9061	56.0428	56.0428	56.5895	66.7046	91.3087	109.352	122.201	130.402	146.941	147.215	148.035	148.992	150.222
Uttar Pradesh	176	Bara Banki	0	0	0	0.304083	0.304083	0.304083	0.91225	3.04083	5.16942	8.21025	13.0756	20.3736	22.8062	24.0226	24.9348	26.7593	28.8879	30.4083	30.7124	31.0165	31.0165	31.0165	31.0165	31.0165	34.9696	41.3553	52.9105	63.8575	67.2024	68.7228	68.7228	69.331	69.331	69.331
Uttar Pradesh	177	Faizabad	0	0	0	0.914214	1.21895	1.21895	1.82843	4.26633	7.92319	13.1037	17.3701	22.2459	26.2075	28.6454	30.7786	31.9975	32.9117	33.8259	35.6544	37.4828	37.7875	37.7875	37.7875	38.0923	40.8349	45.7107	52.1102	73.7466	88.0693	91.7262	91.7262	91.7262	91.7262	91.7262
Uttar Pradesh	178	Ambedkar Nagar	0	0	0	1.0931	1.0931	1.45747	1.82184	3.64368	5.10115	7.28736	8.74483	9.83794	12.3885	13.1173	13.4816	14.2104	14.9391	16.0322	16.3966	16.3966	16.3966	16.3966	16.3966	16.3966	17.1253	26.2345	42.2667	55.384	56.4771	57.5702	57.5702	58.6633	58.6633	58.6633
Uttar Pradesh	179	Sultanpur	0	0	0	0	0.365477	0.913692	1.64465	3.47203	5.11668	7.30954	10.4161	12.9744	15.35	16.6292	17.5429	18.6393	19.9185	20.6494	21.0149	21.1977	21.1977	21.1977	21.3804	21.5631	23.3905	33.2584	39.106	44.7709	46.2328	48.4257	50.6185	52.0805	52.0805	52.0805
Uttar Pradesh	180	Bahraich	0	0	0	0	0	0.231125	0.231125	1.38675	3.92913	6.70263	10.1695	12.7119	14.5609	15.0231	15.9476	16.8721	17.3344	17.3344	17.3344	17.5655	17.7966	17.7966	18.0278	18.0278	18.49	20.339	34.6688	39.5224	40.678	41.3714	41.3714	41.3714	41.3714	41.3714
Uttar Pradesh	181	Shrawasti	0	1.10086	1.10086	1.10086	1.10086	1.10086	2.20172	2.20172	6.60516	12.1095	12.1095	13.2103	14.3112	14.3112	14.3112	16.5129	18.7146	19.8155	19.8155	19.8155	19.8155	19.8155	19.8155	19.8155	19.8155	29.7232	38.5301	40.7318	40.7318	41.8327	41.8327	41.8327	41.8327	41.8327
Uttar Pradesh	182	Balrampur	0	0	0	0	0.412894	0.825788	1.23868	2.89026	3.71604	6.6063	8.67077	9.49656	10.7352	11.1481	11.9739	12.7997	13.6255	13.6255	14.0384	14.8642	14.8642	14.8642	14.8642	14.8642	15.69	26.4252	45.4183	53.6762	56.5665	57.3922	57.8051	57.8051	57.8051	57.8051
Uttar Pradesh	183	Gonda	0	0	0	0	0	1.26623	1.77272	3.03895	5.06491	6.83763	8.35711	11.3961	11.9025	12.9155	14.435	15.448	16.7142	16.9675	17.2207	17.2207	17.7272	17.7272	17.7272	17.7272	20.0064	29.6297	44.0648	57.9933	62.8049	65.3374	65.5906	65.8439	66.3504	66.3504
Uttar Pradesh	184	Siddharth Nagar	0	0	0	0.829379	2.07345	3.73221	4.1469	4.97628	5.80566	8.70848	11.1966	12.8554	16.5876	18.2463	19.9051	20.7345	21.1492	21.1492	21.9786	21.9786	21.9786	21.9786	21.9786	21.9786	22.3932	25.2961	32.7605	41.0543	45.6159	46.0306	46.4453	46.4453	46.4453	46.4453
Uttar Pradesh	185	Basti	0	0	0	0.960812	3.52298	4.48379	5.12433	8.32704	12.4906	18.5757	18.896	22.4189	24.6608	27.8635	29.4649	30.1054	30.746	30.746	30.746	31.0663	31.3865	31.3865	31.3865	31.3865	31.7068	49.642	73.9825	102.166	111.774	113.376	113.376	113.376	113.376	113.376
Uttar Pradesh	186	Sant Kabir Nagar	0	0	0.461646	2.76988	3.23152	3.23152	3.23152	4.61646	6.46305	9.69457	12.9261	17.0809	18.4659	18.9275	19.8508	20.3124	20.3124	20.3124	20.3124	20.7741	20.7741	20.7741	20.7741	20.7741	21.2357	29.0837	33.2385	44.7797	50.7811	53.551	54.0126	54.0126	54.0126	54.0126
Uttar Pradesh	187	Maharajganj	0	0	0	0.370022	1.11007	1.11007	1.11007	2.59016	6.29038	12.9508	20.3512	26.6416	31.0819	31.8219	32.1919	32.932	33.302	33.302	33.672	33.672	33.672	33.672	33.672	33.672	34.042	38.8523	40.7024	44.7727	50.323	52.1731	52.9132	52.9132	53.6532	53.6532
Uttar Pradesh	188	Gorakhpur	0	0	0	1.10831	1.47775	2.40135	3.32494	9.05123	15.147	24.5676	36.2049	46.5492	53.0144	56.8935	58.3712	59.6643	61.3267	62.9892	65.3905	66.1294	67.2377	67.6072	67.7919	67.7919	69.8238	81.0917	103.258	130.042	157.196	159.782	160.706	160.89	160.89	161.075
Uttar Pradesh	189	Kushinagar	0	0	0	0.497214	0.497214	0.74582	1.74025	1.74025	2.48607	6.21517	6.46378	11.1873	12.6789	13.922	14.4192	14.9164	14.9164	15.165	15.165	15.165	15.4136	15.4136	15.4136	15.4136	16.1594	20.6344	23.1204	51.7102	56.1851	57.4282	57.9254	58.174	58.174	58.174
Uttar Pradesh	190	Deoria	0	0	0	0.281324	0.843971	1.1253	1.1253	2.53191	4.7825	10.6903	15.7541	19.974	21.6619	23.6312	24.7565	25.3191	25.3191	25.8818	26.7258	26.7258	26.7258	26.7258	26.7258	26.7258	27.8511	35.4468	43.6052	54.0142	62.1726	63.2978	63.2978	63.2978	63.2978	63.5792
Uttar Pradesh	191	Azamgarh	0	0	0	0.350217	1.05065	1.22576	1.57598	2.1013	5.77858	9.10565	10.8567	11.2069	14.1838	15.2344	15.9349	16.2851	16.2851	16.6353	16.9855	16.9855	16.9855	16.9855	16.9855	16.9855	16.9855	19.7873	29.9436	38.3488	41.3256	42.3763	42.7265	42.7265	42.7265	42.7265
Uttar Pradesh	192	Mau	0	0	0	0	0.484781	1.93912	1.93912	2.90868	3.39346	6.30215	10.1804	11.6347	15.9978	17.4521	17.4521	17.4521	18.4217	18.9064	18.9064	18.9064	18.9064	18.9064	18.9064	18.9064	18.9064	21.8151	28.1173	33.9346	37.8129	39.752	39.752	39.752	39.752	39.752
Uttar Pradesh	193	Ballia	0	0	0	0	0	0	0.824538	4.39754	7.146	12.6429	17.0405	21.9877	23.6368	25.011	25.5607	26.6601	27.4846	28.584	29.1337	29.1337	29.1337	29.1337	29.1337	29.4085	32.7067	44.7999	57.4428	62.6649	63.2146	63.7643	64.0391	64.0391	64.0391	64.0391
Uttar Pradesh	194	Jaunpur	0	0	0	0.581759	0.969598	1.74528	1.74528	2.90879	7.36895	9.30814	11.0534	12.6048	14.7379	16.0953	17.4528	17.6467	18.6163	18.8102	19.0041	19.198	19.198	19.392	19.392	19.5859	20.3616	29.4758	39.7535	44.7954	47.1225	47.5103	47.7042	47.7042	48.0921	48.0921
Uttar Pradesh	195	Ghazipur	0	0	0	0	0	0.723859	1.44772	2.41286	3.6193	6.03216	8.68631	11.5817	14.4772	16.1662	16.6488	17.6139	18.579	20.0268	21.4745	22.1983	22.1983	22.1983	22.1983	22.1983	23.8873	29.4369	48.016	58.6326	61.7693	65.3886	66.595	67.5602	67.8015	68.0428
Uttar Pradesh	196	Chandauli	0	0	0	0	0.453227	0.453227	1.81291	3.62582	5.43873	6.79841	10.8775	14.0501	18.5823	20.8485	21.3017	21.7549	23.5678	26.7404	27.6469	29.4598	29.913	30.3662	30.3662	30.8195	34.4453	62.0922	127.81	154.551	160.443	161.349	161.802	161.802	162.255	162.255
Uttar Pradesh	197	Varanasi	0	0	0	0.715525	1.19254	4.53166	8.34779	16.9341	28.144	39.3539	50.0867	61.2966	72.745	79.9003	84.1934	89.6791	97.5499	103.274	107.567	108.521	108.521	108.521	108.521	109.237	117.108	156.938	190.091	226.583	233.261	234.215	234.454	234.454	234.454	234.454
Uttar Pradesh	198	Sant Ravi Das Nagar(bhadohi)	0	0	0	0	0	0.564288	0.564288	3.38573	3.95002	5.64288	6.20717	6.77146	9.02861	10.1572	10.1572	10.1572	11.2858	11.85	12.4143	12.4143	12.9786	12.9786	15.2358	15.8001	17.4929	20.3144	62.0717	86.9004	90.8504	91.979	92.5432	92.5432	92.5432	92.5432
Uttar Pradesh	199	Mirzapur	0	0	0	0	0	0.351867	1.0556	4.92614	8.09294	8.09294	9.14854	9.14854	9.5004	11.6116	13.7228	14.0747	14.7784	14.7784	14.7784	15.834	16.1859	16.1859	16.1859	16.1859	16.1859	21.112	29.2049	32.0199	37.6498	39.0572	39.761	40.8166	40.8166	40.8166
Uttar Pradesh	200	Sonbhadra	0	0	0	0	0	0	0.475368	0.475368	3.32758	7.60589	10.4581	14.7364	20.4408	25.1945	29.4728	31.3743	34.2265	34.7019	35.1772	36.128	36.128	36.128	36.6033	37.0787	39.4555	59.8964	104.581	115.99	118.842	119.793	119.793	119.793	119.793	119.793
Uttar Pradesh	201	Etah	0	0	0.476176	1.9047	2.38088	3.33323	4.76176	4.76176	4.76176	5.23793	5.71411	6.19029	8.57117	9.52352	10.952	11.9044	12.3806	12.8567	12.8567	13.3329	13.3329	14.2853	14.2853	14.2853	14.7615	19.9994	27.142	46.6652	50.9508	50.9508	52.8555	52.8555	52.8555	53.3317
Uttar Pradesh	202	Kansiram Nagar	0	0	0	0	0	0	0	0.635125	0.635125	1.27025	1.27025	1.90538	1.90538	3.17563	3.17563	3.17563	3.81075	3.81075	3.81075	3.81075	3.81075	3.81075	3.81075	3.81075	3.81075	13.3376	25.405	33.6616	33.6616	33.6616	33.6616	33.6616	33.6616	33.6616
Bihar	203	Pashchim Champaran	0	0	0	0	0	0.31527	1.57635	3.1527	4.09852	4.72906	5.04433	5.04433	5.3596	5.3596	5.99014	6.93595	7.88176	7.88176	8.19703	8.19703	8.19703	8.19703	8.19703	8.19703	9.14284	24.5911	59.5861	101.517	112.867	113.182	113.497	113.813	113.813	113.813
Bihar	204	Purba Champaran	0	0	1.22682	1.22682	1.22682	2.45365	7.36094	14.7219	23.3097	28.2169	40.4852	44.1657	45.3925	52.7534	53.9802	58.8875	65.0217	65.0217	65.0217	69.929	69.929	69.929	71.1558	71.1558	72.3826	89.5581	114.095	157.033	531.215	533.668	533.668	533.668	533.668	533.668
Bihar	205	Sheohar	0	0	0	0	0.346669	0.346669	0.346669	0.346669	0.346669	0.346669	0.346669	0.346669	0.346669	0.346669	0.346669	0.346669	0.693337	0.693337	0.693337	0.693337	0.693337	0.693337	0.693337	0.693337	0.693337	1.73334	3.12002	6.24003	13.5201	13.5201	13.5201	13.5201	13.5201	13.5201
Bihar	206	Sitamarhi	0	0	0.426291	0.426291	0.852582	0.852582	1.27887	1.70516	2.13145	3.83662	4.26291	4.6892	4.6892	5.11549	5.11549	5.11549	5.11549	5.54178	5.54178	6.82065	6.82065	6.82065	6.82065	7.24695	7.24695	8.95211	26.0037	35.8084	53.2864	54.5652	54.9915	54.9915	54.9915	54.9915
Bihar	207	Madhubani	0	0	0	0	0.295726	0.591452	0.591452	0.591452	1.1829	1.77436	4.73162	5.02734	5.91452	6.8017	7.9846	8.87178	9.46323	10.0547	10.3504	10.3504	10.3504	10.3504	10.6461	10.9419	11.2376	15.082	26.9111	41.6974	96.111	98.7725	99.0682	100.547	100.843	100.843
Bihar	208	Supaul	0	0	0	0	0	0	0	0.291496	2.04047	2.04047	2.33197	2.62346	3.20645	4.08094	4.66393	5.24692	5.82992	6.12141	6.12141	6.41291	6.41291	6.41291	6.41291	6.41291	6.41291	10.7853	13.4088	21.2792	36.7285	37.603	37.8945	38.1859	38.1859	38.4774
Bihar	209	Araria	0	0	0	0	0.324088	0.324088	0.648177	1.94453	2.9168	3.24088	4.53724	4.53724	5.5095	5.5095	6.48177	7.12995	7.12995	7.12995	7.12995	7.12995	7.12995	7.12995	7.12995	7.12995	7.45403	8.75039	12.3154	22.6862	37.5943	38.2424	38.2424	38.2424	38.2424	38.2424
Bihar	210	Kishanganj	0	0	0	0	0	0	1.01531	2.03063	2.53829	3.04594	5.07657	5.07657	5.07657	5.07657	5.07657	5.07657	5.58423	5.58423	5.58423	5.58423	5.58423	5.58423	5.58423	5.58423	5.58423	6.59955	7.1072	12.6914	31.9824	32.4901	32.4901	32.4901	32.4901	32.4901
Bihar	211	Purnia	0	0	0	0	0	0	0.222199	0.888797	0.888797	1.111	1.99979	1.99979	1.99979	3.11079	3.55519	4.44398	4.66618	5.33278	5.77718	5.77718	5.77718	5.77718	5.77718	5.77718	5.77718	7.11037	9.11016	14.8873	39.3292	39.9958	40.218	40.218	40.218	40.218
Bihar	212	Katihar	0	0	0	0	0	0.19966	0.19966	0.59898	0.79864	1.59728	2.19626	2.19626	2.19626	2.19626	2.19626	2.19626	2.19626	2.19626	2.19626	2.19626	2.19626	2.19626	2.19626	2.39592	3.39422	4.59218	7.18776	8.78504	18.5684	18.5684	18.5684	18.5684	18.5684	18.5684
Bihar	213	Madhepura	0	0	0	0.342451	0.342451	0.342451	0.342451	0.342451	1.3698	2.39715	3.08206	3.08206	3.42451	4.10941	4.45186	5.47921	6.50656	6.84901	6.84901	6.84901	6.84901	6.84901	6.84901	6.84901	7.19146	11.6433	23.2866	30.8206	39.7243	40.0667	40.0667	40.0667	40.0667	40.0667
Bihar	214	Saharsa	0	0	0	0	0	0	0.506629	0.506629	0.506629	1.01326	3.5464	3.5464	4.05303	4.05303	5.06629	5.57292	6.07955	6.58618	6.58618	6.58618	6.58618	6.58618	6.58618	6.58618	7.09281	10.6392	15.1989	20.2652	66.3684	67.3817	67.3817	67.8883	68.3949	68.3949
Bihar	215	Darbhanga	0	0	0	0	1.56556	3.91389	7.82778	7.82778	9.39333	14.8728	15.6556	15.6556	18.0039	24.2661	24.2661	25.0489	25.0489	25.0489	25.8317	28.9628	30.5283	30.5283	30.5283	30.5283	33.6594	72.7983	114.286	143.248	277.103	283.366	286.497	288.062	289.628	290.411
Bihar	216	Muzaffarpur	0	0	0	0	1.06529	1.06529	3.19587	5.8591	11.1856	14.3814	16.512	17.0447	18.1099	20.7732	23.4364	24.5017	24.5017	24.5017	24.5017	26.0996	27.6976	27.6976	28.2302	28.2302	29.2955	68.7113	129.433	154.467	328.642	331.306	332.903	333.436	333.436	333.436
Bihar	217	Gopalganj	0	0	0	0	0	0	0.284865	0.284865	0.284865	0.56973	0.56973	0.56973	0.854595	1.99406	1.99406	2.56379	2.84865	2.84865	2.84865	2.84865	2.84865	2.84865	2.84865	2.84865	2.84865	4.27298	5.41244	10.2551	25.353	25.353	25.353	25.353	25.353	25.353
Bihar	218	Siwan	0	0	0	1.06915	1.06915	1.06915	3.20745	3.74203	6.41491	8.01864	10.1569	10.1569	10.1569	11.7607	12.8298	12.8298	12.8298	14.4335	16.5718	16.5718	16.5718	17.1064	17.1064	17.1064	18.7102	27.2634	34.7474	74.8406	88.205	89.8087	90.8779	91.947	91.947	91.947
Bihar	219	Saran (chhapra)	0	0	0	0.517567	1.03513	2.58784	3.1054	5.17567	8.28108	12.4216	13.9743	16.5622	17.0797	19.6676	19.6676	19.6676	19.6676	20.7027	22.773	25.8784	25.8784	26.3959	26.3959	26.3959	26.3959	31.054	47.0986	93.6797	123.181	125.769	127.322	127.322	127.322	127.322
Bihar	220	Vaishali	0	0.944063	0.944063	1.88813	2.83219	2.83219	3.77625	6.60844	19.8253	23.6016	25.4897	29.266	33.0422	33.9863	33.9863	34.9303	36.8185	38.7066	38.7066	41.5388	41.5388	41.5388	41.5388	42.4828	44.371	58.5319	82.1335	115.176	182.204	182.204	183.148	183.148	183.148	183.148
Bihar	221	Samastipur	0	0	0	0.438225	0.438225	0.87645	3.06758	4.38225	6.57338	9.64096	11.3939	12.7085	12.7085	14.8997	15.3379	16.2143	16.2143	16.2143	16.6526	16.6526	16.6526	16.6526	16.6526	16.6526	17.0908	21.9113	33.3051	46.0137	67.9249	68.8014	69.6778	70.116	70.116	70.5543
Bihar	222	Begusarai	0	0	0	0.3944	0.5916	0.788801	1.3804	1.972	2.5636	4.3384	4.5356	4.93	5.1272	5.7188	6.3104	6.3104	6.3104	6.7048	6.902	7.0992	7.0992	7.2964	7.2964	7.2964	7.69081	8.28241	9.46561	26.622	91.1065	91.3037	91.5009	91.6981	91.6981	91.6981
Bihar	223	Khagaria	0	0	0	1.856	1.856	1.856	2.47467	3.09334	3.71201	4.94934	5.56801	6.18668	6.80534	6.80534	7.42401	8.04268	8.66135	9.28001	9.89868	10.5173	10.5173	10.5173	10.5173	10.5173	11.136	12.992	14.848	29.696	60.0108	60.6294	61.8668	61.8668	61.8668	61.8668
Bihar	224	Bhagalpur	0	0	0	0.182659	0.182659	0.182659	2.37457	5.11445	7.30635	8.76762	10.0462	11.3248	11.8728	12.4208	12.6035	13.5168	13.6994	13.8821	14.2474	14.6127	14.6127	14.7954	15.1607	15.1607	17.5352	34.3399	43.8381	48.5873	56.4416	56.8069	56.8069	56.9896	56.9896	56.9896
Bihar	225	Banka	0	0	0	0	0	0	0	0.610685	1.22137	1.52671	2.44274	2.74808	3.35877	3.96946	4.88548	5.19083	5.80151	5.80151	6.10685	6.10685	6.10685	6.10685	6.10685	6.10685	7.63357	13.7404	19.5419	25.6488	33.2824	33.893	34.1984	34.1984	34.1984	34.1984
Bihar	226	Munger	0.397436	0.397436	0.397436	0.397436	0.397436	0.397436	1.98718	4.76923	9.9359	11.1282	14.3077	14.3077	15.5	16.2949	17.8846	18.6795	18.6795	19.0769	20.6667	22.2564	22.6539	22.6539	23.0513	23.0513	24.2436	32.9872	43.3205	54.4487	62	62.3974	62.7949	62.7949	62.7949	62.7949
Bihar	227	Lakhisarai	0	0	0	0	0	0	0	0.453852	0.605136	0.605136	1.05899	1.21027	1.21027	1.21027	1.51284	1.66413	1.81541	1.81541	1.81541	1.81541	1.81541	1.81541	1.81541	1.81541	1.81541	2.42055	3.63082	6.50522	15.7335	15.7335	15.8848	15.8848	15.8848	15.8848
Bihar	228	Sheikhpura	0	0	0	0	0	0	0	0.223119	0.669357	0.669357	1.1156	1.33871	1.56183	2.00807	3.56991	4.23926	5.13174	5.8011	5.8011	5.8011	5.8011	5.8011	5.8011	5.8011	6.02422	8.25541	9.14788	10.9328	19.4114	19.6345	19.6345	19.6345	19.6345	19.6345
Bihar	229	Nalanda	0	0	0	0.172409	0.172409	0.689637	1.20686	2.75855	3.96541	4.99987	6.55155	6.72396	7.586	8.27564	8.44805	8.62046	9.13769	9.3101	9.48251	9.65492	9.65492	9.82732	9.82732	9.99973	10.517	18.103	32.0681	40.5162	80.3427	80.8599	80.8599	80.8599	80.8599	80.8599
Bihar	230	Patna	0	0	0.535968	0.535968	0.535968	1.87589	6.16363	10.9873	25.7264	43.4134	50.381	56.8126	62.9762	71.8197	79.8592	87.3627	92.4544	101.834	107.462	112.017	116.841	119.253	120.057	124.344	130.776	196.968	280.847	323.992	621.454	623.33	625.206	625.474	625.742	626.01
Bihar	231	Bhojpur	0	0	0	0.592962	0.592962	0.592962	1.18592	3.55777	5.63314	7.41203	8.59795	9.78388	10.0804	10.6733	11.5628	12.1557	12.4522	12.4522	13.0452	13.9346	14.2311	14.2311	14.2311	14.2311	15.1205	18.3818	23.422	31.427	48.3264	48.6229	48.6229	48.9194	48.9194	48.9194
Bihar	232	Buxar	0	0	0	0	0	0	0	1.3764	2.29401	3.21161	4.58801	5.50562	5.50562	6.42322	7.34082	7.34082	7.79962	8.25842	8.25842	9.17603	9.17603	9.17603	9.17603	9.17603	9.17603	11.47	11.9288	36.2453	82.5842	83.5018	83.5018	83.5018	83.5018	83.5018
Bihar	233	Kaimur (bhabua)	0	0	0	0	0	0	0.625643	0.834191	1.87693	1.87693	1.87693	1.87693	1.87693	1.87693	1.87693	1.87693	2.08548	2.08548	2.08548	2.08548	2.08548	2.08548	2.08548	2.08548	2.08548	2.29402	2.50257	8.55045	30.448	30.448	30.6565	30.6565	30.6565	30.6565
Bihar	234	Rohtas	0	0	0.22361	0.22361	0.22361	0.89444	1.34166	3.57776	5.81386	6.93191	7.60274	8.04996	8.04996	8.9444	9.39162	9.83884	10.2861	10.5097	10.5097	10.7333	10.7333	10.7333	10.7333	10.9569	11.1805	12.0749	12.9694	32.1998	61.0455	61.0455	61.0455	61.0455	61.2691	61.2691
Bihar	235	Aurangabad	0	0	0	0	1.25408	1.25408	2.50816	5.01632	7.52449	8.77857	10.0326	12.5408	12.5408	13.7949	15.049	16.3031	18.8112	18.8112	20.0653	20.0653	20.0653	20.0653	20.0653	20.0653	20.0653	32.6061	42.6388	47.6551	96.5643	96.5643	96.5643	96.5643	96.5643	96.5643
Bihar	236	Gaya	0	0	0	0	0	5.48088	16.4426	38.3661	60.2896	76.7323	80.3862	82.2131	84.0401	87.694	98.6558	98.6558	102.31	102.31	104.137	104.137	104.137	104.137	104.137	105.964	122.406	208.273	286.832	334.333	500.587	502.414	504.241	504.241	504.241	504.241
Bihar	237	Nawada	0	0	0	0	0.245787	0.737361	0.983148	1.72051	2.70366	3.19523	3.93259	3.93259	4.17838	4.17838	4.66995	4.91574	5.40731	5.6531	5.89889	5.89889	6.14467	6.14467	6.39046	6.39046	7.37361	10.5688	17.2051	24.5787	43.7501	43.9959	44.2416	44.2416	44.2416	44.2416
Bihar	238	Jamui	0	0	0	0	0.263933	0.263933	0.263933	0.263933	1.5836	1.5836	1.5836	1.5836	1.5836	2.11146	2.11146	2.3754	2.63933	2.63933	2.63933	2.63933	2.63933	2.63933	2.63933	2.63933	3.1672	4.22293	5.54259	11.0852	27.9769	28.2408	28.5048	28.5048	28.5048	28.5048
Bihar	239	Jehanabad	0	0	0	0.392372	0.784743	1.17712	1.17712	1.96186	2.7466	2.7466	3.13897	3.13897	3.92372	5.4932	5.4932	5.88558	5.88558	7.45506	8.63218	9.41692	9.41692	9.41692	9.80929	10.2017	11.3788	18.8338	20.4033	26.2889	44.338	44.338	44.338	44.338	44.338	44.338
Bihar	240	Arwal	0	0	0	0	0	0.249784	0.249784	0.499567	1.24892	1.24892	1.74849	1.74849	1.99827	2.24805	2.49784	2.49784	2.49784	2.74762	2.9974	2.9974	2.9974	2.9974	2.9974	2.9974	2.9974	4.4961	5.49524	12.2394	18.484	18.484	18.484	18.484	18.484	18.484
Sikkim	241	North	0	0	0	0	0	0	0	0	0	0	0	0	0	0	0	0	0	0	0	0	0	0	0	0	0	0	0	0	0	0	0	0	0	0
Sikkim	242	West	0	0	0	0	0	0	0	0	0	0	0	0	0	0	69.6603	132.988	170.984	170.984	170.984	170.984	170.984	170.984	170.984	170.984	170.984	177.317	221.647	278.641	341.969	392.631	398.964	398.964	398.964	398.964
Sikkim	243	South	0	0	0	0	0	0	0	0	0	0	16.6772	27.7953	44.4725	50.0316	111.181	166.772	200.126	200.126	200.126	200.126	205.685	205.685	205.685	205.685	205.685	222.363	300.19	389.135	455.843	533.67	567.025	605.938	628.174	639.293
Sikkim	244	East	0	0	0	0	0	0	0	0	3.24267	9.72802	51.8828	97.2802	165.376	191.318	256.171	321.025	350.209	379.393	389.121	398.849	402.092	402.092	402.092	402.092	405.334	428.033	541.527	622.594	651.778	655.02	667.991	729.602	771.757	794.455
Arunanchal Pradesh	245	Tawang	0	0	0	0	0	0	0	0	0	0	0	0	17.6935	35.387	35.387	35.387	35.387	53.0805	53.0805	53.0805	53.0805	53.0805	53.0805	53.0805	53.0805	53.0805	70.7739	176.935	247.709	247.709	247.709	300.789	318.483	336.176
Arunanchal Pradesh	246	West Kameng	0	0	0	0	0	0	34.2366	34.2366	34.2366	45.6488	91.2976	125.534	194.007	205.42	216.832	216.832	216.832	216.832	216.832	216.832	216.832	216.832	216.832	216.832	216.832	216.832	228.244	239.656	262.481	273.893	285.305	296.717	319.542	319.542
Arunanchal Pradesh	247	East Kameng	0	0	0	0	0	0	0	0	0	0	0	0	0	0	0	0	0	0	0	0	0	0	0	0	0	0	19.7659	69.1807	138.361	148.244	148.244	148.244	148.244	148.244
Arunanchal Pradesh	248	Papum Pare	0	0	0	0	0	0	0	0	0	0	0	0	9.38305	9.38305	37.5322	56.2983	60.9898	60.9898	60.9898	60.9898	60.9898	60.9898	60.9898	60.9898	60.9898	65.6814	89.139	140.746	201.736	225.193	267.417	314.332	337.79	356.556
Arunanchal Pradesh	249	Upper Subansiri	0	0	0	0	0	10.7068	10.7068	10.7068	10.7068	10.7068	10.7068	10.7068	10.7068	21.4137	32.1205	32.1205	32.1205	32.1205	32.1205	32.1205	32.1205	32.1205	32.1205	32.1205	32.1205	32.1205	32.1205	42.8274	42.8274	42.8274	42.8274	64.2411	74.9479	74.9479
Arunanchal Pradesh	250	West Siang	0	0	0	0	0	0	0	0	0	0	0	0	12.1344	24.2688	36.4032	36.4032	36.4032	36.4032	36.4032	36.4032	36.4032	36.4032	36.4032	36.4032	36.4032	36.4032	60.672	60.672	72.8063	72.8063	72.8063	97.0751	97.0751	97.0751
Arunanchal Pradesh	251	East Siang	0	0	0	0	0	0	0	0	5.8369	5.8369	11.6738	11.6738	29.1845	35.0214	35.0214	40.8583	40.8583	40.8583	40.8583	40.8583	40.8583	40.8583	40.8583	40.8583	40.8583	40.8583	52.5321	93.3905	134.249	175.107	204.292	215.965	233.476	233.476
Arunanchal Pradesh	252	Upper Siang	0	0	0	0	0	0	0	0	0	0	0	0	0	0	0	0	0	0	0	0	0	0	0	0	0	0	0	0	0	26.1033	26.1033	26.1033	26.1033	26.1033
Arunanchal Pradesh	253	Changlang	0	0	0	0	0	0	0	0	0	0	0	0	5.88619	5.88619	5.88619	11.7724	11.7724	11.7724	11.7724	11.7724	11.7724	11.7724	11.7724	11.7724	11.7724	11.7724	17.6586	29.4309	47.0895	58.8619	82.4066	105.951	105.951	111.838
Arunanchal Pradesh	254	Tirap	0	0	0	0	0	0	0	0	0	0	0	0	0	0	16.5323	16.5323	16.5323	16.5323	16.5323	16.5323	16.5323	16.5323	16.5323	16.5323	16.5323	16.5323	16.5323	24.7984	24.7984	24.7984	33.0646	41.3307	41.3307	41.3307
Arunanchal Pradesh	255	Lower Subansiri	0	0	0	0	0	0	0	0	0	0	0	0	12.8932	12.8932	12.8932	12.8932	12.8932	12.8932	12.8932	12.8932	12.8932	12.8932	12.8932	12.8932	12.8932	12.8932	12.8932	25.7864	25.7864	25.7864	25.7864	51.5727	90.2523	90.2523
Arunanchal Pradesh	256	Kurung Kumey	0	0	0	0	0	0	0	0	0	0	0	0	0	0	0	0	0	0	0	0	0	0	0	0	0	17.3862	43.4656	60.8518	60.8518	60.8518	78.238	78.238	78.238	78.238
Arunanchal Pradesh	257	Dibang Valley	0	0	0	0	0	0	0	0	0	0	0	0	0	0	0	0	0	0	0	0	0	0	0	0	0	0	0	0	0	0	0	0	72.5653	72.5653
Arunanchal Pradesh	258	Lower Dibang Valley	0	0	0	0	0	0	0	0	0	0	0	0	0	0	0	0	0	0	0	0	0	0	0	0	0	0	0	0	0	0	0	16.4796	16.4796	32.9592
Arunanchal Pradesh	259	Lohit	0	0	0	0	0	0	0	0	13.0876	19.6314	26.1753	26.1753	32.7191	45.8067	45.8067	45.8067	45.8067	45.8067	45.8067	45.8067	45.8067	45.8067	45.8067	45.8067	45.8067	45.8067	58.8943	58.8943	78.5258	78.5258	91.6134	117.789	150.508	157.052
Arunanchal Pradesh	260	Anjaw	0	0	0	0	0	0	0	0	0	0	0	0	0	0	0	0	0	0	0	0	0	0	0	0	0	0	0	0	0	0	26.4343	26.4343	79.3028	79.3028
Nagaland	261	Mon	0	0	0	0	0	0	0	0	0	0	3.5934	7.18679	7.18679	7.18679	7.18679	7.18679	7.18679	7.18679	7.18679	7.18679	7.18679	7.18679	7.18679	7.18679	7.18679	7.18679	10.7802	17.967	28.7472	32.3406	39.5274	43.1208	46.7142	46.7142
Nagaland	262	Mokokchung	0	0	0	0	0	0	0	0	0	0	0	0	4.52703	4.52703	4.52703	4.52703	4.52703	9.05406	13.5811	13.5811	13.5811	13.5811	13.5811	13.5811	18.1081	18.1081	31.6892	72.4325	122.23	140.338	153.919	199.189	217.297	221.824
Nagaland	263	Zunheboto	0	0	0	0	0	0	0	0	0	0	0	0	0	6.33648	6.33648	6.33648	6.33648	6.33648	6.33648	6.33648	6.33648	6.33648	6.33648	6.33648	6.33648	6.33648	38.0189	50.6918	82.3742	88.7107	95.0472	95.0472	95.0472	95.0472
Nagaland	264	Wokha	0	0	0	0	0	0	0	0	0	0	0	0	0	0	0	0	0	0	0	0	0	0	0	0	0	0	0	10.9252	16.3879	27.3131	43.7009	54.6262	54.6262	54.6262
Nagaland	265	Dimapur	0	0	0	0	0	0	0	0	19.8343	22.3135	22.3135	34.7099	54.5442	76.8577	91.7334	101.651	111.568	126.443	146.278	146.278	146.278	153.715	153.715	153.715	156.195	178.508	352.058	654.53	756.181	790.891	808.246	872.707	912.376	937.168
Nagaland	266	Phek	0	0	0	0	0	0	0	0	0	0	0	0	0	0	0	0	0	0	0	0	0	0	0	0	0	0	10.6943	42.7774	80.2076	90.9019	90.9019	90.9019	90.9019	90.9019
Nagaland	267	Tuensang	0	0	0	0	0	0	0	0	0	0	0	0	0	0	5.10585	5.10585	5.10585	5.10585	5.10585	5.10585	5.10585	5.10585	5.10585	5.10585	5.10585	10.2117	10.2117	15.3176	30.6351	35.741	35.741	45.9527	56.1644	56.1644
Nagaland	268	Longleng	0	0	0	0	0	0	0	0	0	0	0	0	0	0	0	0	0	0	0	0	0	0	0	0	0	0	0	0	28.5529	28.5529	28.5529	28.5529	28.5529	28.5529
Nagaland	269	Kiphire	0	0	0	0	0	0	0	0	0	0	0	0	0	0	0	10.3667	10.3667	10.3667	10.3667	10.3667	10.3667	10.3667	10.3667	10.3667	10.3667	10.3667	10.3667	20.7334	51.8335	72.5669	72.5669	82.9336	82.9336	82.9336
Nagaland	270	Kohima	0	0	0	0	0	0	0	0	0	0	0	3.22948	6.45896	19.3769	45.2127	64.5896	67.8191	67.8191	67.8191	67.8191	67.8191	67.8191	67.8191	67.8191	67.8191	71.0486	106.573	177.621	242.211	268.047	280.965	306.801	342.325	364.931
Nagaland	271	Peren	0	0	0	0	0	0	0	0	0	0	0	0	0	0	0	0	0	0	0	0	0	0	0	0	0	0	0	0	0	8.19618	16.3924	16.3924	24.5885	32.7847
Manipur	272	Senapati	0	0	0	0	0	0	0	0	9.88016	14.8202	24.7004	32.1105	51.8709	83.9814	103.742	123.502	133.382	143.262	145.732	148.202	148.202	148.202	148.202	148.202	148.202	148.202	195.133	279.115	335.926	382.856	439.667	494.008	531.059	558.229
Manipur	273	Tamenglong	0	0	0	0	0	0	0	0	11.2939	22.5879	28.2349	50.8228	73.4107	95.9986	129.88	163.762	175.056	180.703	191.997	197.644	197.644	197.644	197.644	197.644	197.644	208.938	304.937	451.758	570.344	671.99	790.576	943.045	1055.98	1084.22
Manipur	274	Churachandpur	0	0	0	0	0	0	0	0	0	6.77463	23.7112	30.4858	44.0351	71.1336	84.6828	94.8448	101.619	101.619	101.619	105.007	105.007	105.007	105.007	105.007	105.007	105.007	149.042	243.887	304.858	359.055	423.414	535.195	623.266	640.202
Manipur	275	Bishnupur	0	0	0	0	0	0	0	0	0	0	0	0	0	0	25.9832	48.2546	81.6616	122.492	129.916	133.628	133.628	133.628	133.628	133.628	133.628	133.628	174.459	233.849	289.527	341.494	389.748	430.579	449.139	449.139
Manipur	276	Thoubal	0	0	0	0	0	0	0	6.33774	6.33774	14.7881	21.1258	25.351	42.2516	67.6025	84.5032	105.629	118.304	122.53	126.755	130.98	130.98	130.98	130.98	130.98	130.98	145.768	190.132	259.847	310.549	344.35	403.503	454.205	485.893	488.006
Manipur	277	Imphal West	0	0	0	0	0	0	0	1.64825	3.29651	3.29651	4.94476	4.94476	8.24127	26.3721	34.6133	44.5029	49.4476	49.4476	51.0959	52.7441	54.3924	54.3924	54.3924	54.3924	54.3924	60.9854	90.654	140.102	182.956	209.328	253.831	301.631	342.837	369.209
Manipur	278	Imphal East	0	0	0	0	0	0	0	0	3.9646	5.9469	11.8938	13.8761	25.7699	43.6106	43.6106	47.5752	51.5398	53.5221	53.5221	55.5044	55.5044	55.5044	55.5044	55.5044	55.5044	55.5044	83.2566	132.814	174.442	212.106	257.699	309.239	344.92	374.655
Manipur	279	Ukhrul	0	0	0	0	0	0	0	0	4.79119	4.79119	9.58238	33.5383	47.9119	81.4502	143.736	229.977	306.636	340.174	368.922	392.878	397.669	397.669	397.669	402.46	412.042	479.119	618.063	804.92	958.238	1101.97	1216.96	1351.12	1422.98	1451.73
Manipur	280	Chandel	0	0	0	0	0	0	0	0	12.4769	37.4308	43.6692	62.3846	74.8615	74.8615	87.3385	93.5769	99.8154	106.054	106.054	112.292	112.292	112.292	112.292	112.292	112.292	124.769	218.346	305.685	374.308	399.262	474.123	573.938	667.515	748.615
Mizoram	281	Mamit	0	0	0	0	0	0	0	0	0	0	0	0	0	0	0	0	0	0	0	0	0	0	0	0	0	0	0	10.2069	20.4138	20.4138	20.4138	20.4138	20.4138	30.6207
Mizoram	282	Kolasib	0	0	0	0	0	0	0	0	0	0	0	0	0	0	0	0	0	0	0	0	0	0	0	0	0	0	0	9.20601	27.618	55.236	82.8541	147.296	156.502	184.12
Mizoram	283	Aizawl	0	0	0	0	0	0	0	0	0	0	0	0	0	2.0289	6.0867	10.1445	14.2023	14.2023	16.2312	16.2312	18.2601	18.2601	18.2601	20.289	22.3179	28.4046	44.6358	71.0115	123.763	164.341	196.803	239.41	294.191	344.913
Mizoram	284	Champhai	0	0	0	0	0	0	0	0	0	0	0	0	0	0	0	0	0	0	0	0	0	0	0	0	0	0	0	7.10141	7.10141	7.10141	7.10141	7.10141	7.10141	7.10141
Mizoram	285	Serchhip	0	0	0	0	0	0	0	0	0	0	0	0	0	0	0	0	0	15.7014	15.7014	15.7014	15.7014	15.7014	15.7014	15.7014	15.7014	15.7014	15.7014	31.4029	47.1043	47.1043	47.1043	47.1043	47.1043	47.1043
Mizoram	286	Lunglei	0	0	0	0	0	0	0	0	0	0	0	0	0	0	0	0	0	0	0	0	0	0	0	0	0	0	0	0	0	0	7.2312	14.4624	21.6936	28.9248
Mizoram	287	Lawangtlai	0	0	0	0	0	0	0	0	0	0	0	0	0	0	0	0	0	0	0	0	0	0	0	0	0	0	0	0	0	0	20.2844	33.8073	60.8532	101.422
Mizoram	288	Saiha	0	0	0	0	0	0	0	0	0	0	0	0	0	0	0	0	0	0	0	0	0	0	0	0	0	0	0	0	0	0	0	21.193	21.193	21.193
Tripura	289	West Tripura	0	0	0	0	0.512265	0.512265	1.5368	4.61039	17.9293	42.0058	79.9134	102.453	115.26	120.382	126.017	126.53	129.603	132.164	135.238	135.238	135.238	135.238	135.238	135.75	136.775	137.799	150.094	185.952	224.372	243.326	255.108	266.378	273.037	276.623
Tripura	290	South Tripura	0	0	0	0	0	0	0	9.22091	16.3927	20.4909	33.81	44.0554	53.2763	59.4236	64.5463	68.6445	68.6445	68.6445	68.6445	68.6445	68.6445	68.6445	68.6445	68.6445	68.6445	68.6445	71.7182	76.8409	96.3072	103.479	109.626	115.774	121.921	129.093
Tripura	291	Dhalai	0	0	0	0	0	0	0	4.60731	4.60731	6.91097	18.4292	23.0366	27.6439	36.8585	39.1621	41.4658	41.4658	41.4658	41.4658	41.4658	41.4658	41.4658	41.4658	41.4658	41.4658	41.4658	46.0731	52.9841	69.1097	71.4133	76.0206	78.3243	80.628	80.628
Tripura	292	North Tripura	0	0	0	0	0	0	0	1.28827	2.57653	10.3061	25.7653	34.7832	39.9363	43.8011	43.8011	45.0894	47.6659	50.2424	50.2424	50.2424	50.2424	50.2424	50.2424	50.2424	50.2424	50.2424	55.3955	63.1251	78.5843	88.8904	105.638	112.079	118.521	126.25
Meghalaya	293	West Garo Hills	0	0	0	0	0	0	0	0	0	1.29354	1.29354	2.58708	3.88061	3.88061	3.88061	3.88061	3.88061	5.17415	5.17415	5.17415	5.17415	5.17415	5.17415	5.17415	5.17415	5.17415	9.05477	20.6966	38.8061	49.1545	55.6221	75.0252	90.5477	97.0154
Meghalaya	294	East Garo Hills	0	0	0	0	0	0	0	0	0	0	0	0	3.29838	6.59675	6.59675	6.59675	6.59675	6.59675	6.59675	6.59675	6.59675	6.59675	6.59675	6.59675	6.59675	6.59675	6.59675	19.7903	26.387	36.2821	39.5805	42.8789	42.8789	42.8789
Meghalaya	295	South Garo Hills	0	0	0	0	0	0	0	0	0	0	0	0	0	0	5.80119	5.80119	5.80119	5.80119	5.80119	5.80119	5.80119	5.80119	5.80119	5.80119	5.80119	17.4036	17.4036	29.006	29.006	29.006	40.6083	58.0119	69.6143	75.4155
Meghalaya	296	West Khasi Hills	0	0	0	0	0	0	0	0	0	0	2.26971	2.26971	2.26971	2.26971	2.26971	2.26971	2.26971	2.26971	2.26971	2.26971	2.26971	2.26971	2.26971	2.26971	2.26971	2.26971	2.26971	15.888	31.7759	43.1244	59.0124	86.2489	124.834	154.34
Meghalaya	297	Ri Bhoi	0	0	0	0	0	0	0	0	9.77788	9.77788	9.77788	9.77788	9.77788	9.77788	29.3337	55.408	104.297	123.853	140.15	140.15	140.15	140.15	140.15	140.15	140.15	140.15	156.446	179.261	205.336	241.188	260.744	306.374	361.782	374.819
Meghalaya	298	East Khasi Hills	0	1.0824	1.0824	1.0824	1.0824	1.0824	2.1648	5.412	5.412	8.6592	27.06	48.708	72.5208	87.6744	87.6744	87.6744	88.7568	88.7568	88.7568	90.9216	93.0864	93.0864	93.0864	95.2512	96.3336	117.982	239.21	470.844	590.99	636.451	692.736	802.058	891.897	947.1
Meghalaya	299	Jaintia Hills	0	0	0	0	0	0	0	0	0	0	0	0	0	0	15.6293	22.3276	31.2586	33.4914	35.7241	35.7241	35.7241	35.7241	35.7241	35.7241	35.7241	35.7241	60.2845	136.198	203.181	245.603	279.095	308.121	332.681	355.008
Assam	300	Kokrajhar	0	0	0	0	0	0	0	0	0	5.41807	20.7693	41.5385	52.3746	55.0837	55.0837	55.9867	57.7927	58.6957	59.5987	60.5017	60.5017	60.5017	60.5017	60.5017	60.5017	60.5017	74.0469	103.846	117.391	127.325	129.131	129.131	129.131	129.131
Assam	301	Dhubri	0	0	0	0	0	0	0	0	0	0	0	0	0	0	0	0	0	0.523086	0.523086	0.523086	0.523086	0.523086	0.523086	0.523086	0.523086	0.523086	4.18469	17.7849	26.1543	34.0006	41.3238	48.1239	50.7393	50.7393
Assam	302	Goalpara	0	0	0	0	0	0	0	0	0	0	0	0	0	0	5.0409	5.0409	5.0409	5.88105	10.0818	10.0818	10.0818	10.0818	10.0818	10.0818	10.0818	10.0818	14.2826	26.8848	39.4871	52.0893	63.8514	74.7734	78.9741	78.9741
Assam	303	Barpeta	0	0	0	0	0	0	0	0	0	0	0	0	0	0	0	0	0	1.31332	1.31332	1.31332	1.31332	1.31332	1.31332	1.31332	1.31332	1.96998	6.56659	17.0731	26.923	36.7729	45.9661	54.5027	57.786	58.4427
Assam	304	Marigaon	0	0	0	0	0	0	0	0	0	0	0	0	0	1.81577	1.81577	1.81577	1.81577	3.63153	4.53941	4.53941	4.53941	4.53941	4.53941	4.53941	4.53941	4.53941	10.8946	25.4207	39.039	49.9336	51.7493	52.6572	52.6572	52.6572
Assam	305	Nagaon	0	0	0	0	0	0	0	0	0	0.933988	4.04728	9.65121	12.1418	13.6985	14.9438	14.9438	14.9438	15.2551	16.1891	16.1891	16.1891	16.1891	16.1891	16.1891	16.1891	22.1044	38.6048	54.794	64.1338	69.7378	74.4077	77.521	82.1909	86.8609
Assam	306	Sonitpur	0	0	0	0	0	0	0	0	0	0	0.461568	0.461568	0.461568	0.923136	0.923136	1.3847	1.84627	3.69255	3.69255	3.69255	3.69255	3.69255	3.69255	3.69255	3.69255	3.69255	8.30823	21.2321	28.6172	32.7713	36.9255	39.2333	39.2333	39.6949
Assam	307	Lakhimpur	0	0	0	0	0	0	0	0	0	0	0	0	0	0.85119	0.85119	0.85119	0.85119	2.55357	2.55357	3.40476	3.40476	3.40476	3.40476	3.40476	3.40476	3.40476	9.36309	27.2381	35.75	41.7083	51.9226	62.9881	67.244	67.244
Assam	308	Dhemaji	0	0	0	0	0	0	0	0	0	0	0	0	0	0	0	0	0	1.24257	1.24257	1.24257	1.24257	1.24257	1.24257	1.24257	1.24257	1.24257	7.45543	36.0346	42.2474	43.49	43.49	44.7326	44.7326	44.7326
Assam	309	Tinsukia	0	0	0	0	0	0	0	0	0	0	0.665656	0.665656	0.665656	0.665656	1.33131	3.32828	4.65959	5.99091	5.99091	5.99091	5.99091	5.99091	5.99091	5.99091	5.99091	5.99091	11.9818	31.9515	39.2737	43.9333	47.9272	47.9272	48.5929	48.5929
Assam	310	Dibrugarh	0	0	0	0	0	0	5.23055	10.4611	20.2684	30.7295	43.1521	57.5361	66.6896	72.5739	72.5739	73.2277	73.2277	73.8816	74.5354	74.5354	74.5354	74.5354	74.5354	74.5354	75.843	88.9194	134.033	181.108	209.876	233.413	245.182	255.643	265.451	275.912
Assam	311	Sivasagar	0	0	0	0	0	0	0	0	0	0	0	0	0.764784	0.764784	3.82392	4.5887	4.5887	6.11827	6.11827	6.11827	6.11827	6.11827	6.11827	6.11827	6.11827	6.11827	10.707	28.297	39.7688	51.2405	61.1827	68.8306	71.1249	71.1249
Assam	312	Jorhat	0	0	0	0	0	0	0	0	0	0	5.6365	10.4678	11.273	11.273	12.0782	12.0782	12.8834	16.1043	16.9095	16.9095	16.9095	16.9095	16.9095	16.9095	16.9095	31.4034	78.911	114.34	130.445	144.133	157.822	172.316	190.031	202.914
Assam	313	Golaghat	0	0	0	0	0	0	0	0	1.6419	1.6419	1.6419	1.6419	1.6419	1.6419	4.9257	5.74666	5.74666	6.56761	8.20951	8.20951	8.20951	8.20951	8.20951	8.20951	8.20951	8.20951	13.9562	29.5542	37.7637	43.5104	47.6151	47.6151	47.6151	47.6151
Assam	314	Karbi Anglong	0	0	0	0	0	0	0	0	0	0	0	0	0	0	0.898482	2.69545	3.59393	4.49241	5.39089	5.39089	5.39089	5.39089	5.39089	5.39089	5.39089	5.39089	10.7818	25.1575	38.6347	47.6196	49.4165	50.315	50.315	50.315
Assam	315	Dima Hasao	0	0	0	0	0	0	0	0	0	0	0	0	0	0	4.09323	4.09323	4.09323	8.18646	8.18646	12.2797	12.2797	12.2797	12.2797	12.2797	12.2797	12.2797	45.0255	110.517	151.449	167.822	171.916	171.916	171.916	171.916
Assam	316	Cachar	0	0	0	0	0	0	1.50448	3.00895	7.02089	14.0418	23.0686	31.0925	38.1134	42.1254	42.1254	42.1254	42.1254	42.6268	42.6268	42.6268	42.6268	42.6268	42.6268	42.6268	42.6268	52.1552	81.2418	115.845	137.91	157.469	168.501	177.528	188.561	196.585
Assam	317	Karimganj	0	0	0	0	0	0	0	0	0	0	0	0	0.724108	0.724108	1.44822	3.62054	4.34465	5.79286	7.96519	7.96519	7.96519	7.96519	7.96519	7.96519	7.96519	7.96519	12.3098	30.4125	41.2741	52.1358	62.2733	71.6867	75.3072	75.3072
Assam	318	Hailakandi	0	0	0	0	0	0	0	0	0	0	0	0	0	0	1.33614	5.34456	13.3614	16.0337	16.0337	16.0337	16.0337	16.0337	16.0337	16.0337	16.0337	16.0337	26.7228	58.7902	78.8323	98.8744	116.244	133.614	140.295	140.295
Assam	319	Bongaigaon	0	0	0	0	0	0	0	0	0	0	0	0	0	1.30687	1.30687	1.30687	1.30687	2.61375	2.61375	2.61375	2.61375	2.61375	2.61375	2.61375	2.61375	2.61375	9.14811	28.7512	35.2856	36.5924	39.2062	39.2062	39.2062	39.2062
Assam	320	Chirang	0	0	0	0	0	0	0	0	0	0	0	0	0	1.2385	1.2385	1.2385	1.2385	2.477	2.477	2.477	2.477	2.477	2.477	2.477	2.477	2.477	9.90798	29.7239	48.3014	66.8789	84.2178	100.318	106.511	106.511
Assam	321	Kamrup	0	0	0	0	0	0.534758	1.60427	2.13903	4.81282	12.8342	23.5294	34.2245	43.8502	47.5935	49.7325	50.2672	51.3368	55.6148	56.1496	58.2886	58.8234	58.8234	59.3581	59.3581	62.5667	81.818	140.107	193.048	219.251	238.502	257.753	275.935	295.721	312.833
Assam	322	Kamrup Metropolitan	0	0	0	0	2.55468	2.55468	28.9531	61.3123	107.297	166.906	246.101	331.257	396.827	438.554	439.405	441.108	441.96	449.624	449.624	456.436	461.546	464.1	469.21	474.319	482.835	543.295	818.349	1214.33	1399.97	1537.07	1649.47	1738.89	1801.05	1856.4
Assam	323	Nalbari	0	0	0	0	0	0	0	0	0	0	0	0	0	0	2.81473	2.81473	3.75297	5.62945	8.44418	8.44418	8.44418	8.44418	8.44418	8.44418	8.44418	8.44418	14.0736	36.5914	46.9121	53.4798	58.171	58.171	59.1092	59.1092
Assam	324	Baksa	0	0	0	0	0	0	0	0	0	0	0	0	0	0	0.696532	0.696532	2.78613	7.66185	9.75144	10.448	10.448	10.448	10.448	10.448	10.448	10.448	13.2341	22.9855	29.9509	32.737	32.737	32.737	32.737	32.737
Assam	325	Darrang	0	0	0	0	0	0	0	0	0	0	0	0	0	0	0	0	0	3.96973	3.96973	3.96973	3.96973	3.96973	3.96973	3.96973	3.96973	3.96973	10.9168	37.7124	53.5913	68.4778	75.4249	75.4249	75.4249	75.4249
Assam	326	Udalguri	0	0	0	0	0	0	0	0	0	0	0	0	0	0	0	0	4.91229	9.82458	11.7895	11.7895	11.7895	11.7895	11.7895	11.7895	11.7895	11.7895	15.7193	29.4737	44.2106	58.9475	71.7194	84.4913	92.351	98.2458
West Bengal	327	Darjiling	0	0	0.942059	0.942059	2.35515	5.18132	6.59441	10.8337	21.6673	36.7403	45.2188	55.1104	63.589	73.0095	98.4451	113.518	131.417	159.208	170.984	173.81	174.281	174.752	175.223	175.223	175.223	185.586	223.739	258.124	283.56	302.401	311.821	313.706	317.474	320.771
West Bengal	328	Jalpaiguri	0	0	0	0	0	0	0.690531	2.9923	5.9846	10.8183	17.2633	25.0893	32.2248	37.5188	38.8999	40.5111	41.4318	42.3526	42.3526	43.0431	43.7336	43.9638	43.9638	43.9638	44.194	50.4087	68.3625	94.1424	113.477	123.605	127.058	127.518	127.518	127.518
West Bengal	329	Koch Bihar	0	0	0	0	0	0	0	0	0.311848	2.80663	7.48434	12.1621	14.0331	15.9042	16.2161	17.4635	19.6464	21.8293	22.1412	22.1412	22.1412	22.1412	22.1412	22.1412	22.1412	22.453	23.0767	25.8834	26.8189	27.7544	28.0663	28.3781	28.3781	28.3781
West Bengal	330	Uttar Dinajpur	0	0	0	0	0	0.31143	0.31143	2.18001	4.67145	6.22859	8.4086	11.2115	13.3915	16.8172	17.1286	19.6201	21.1772	22.4229	22.4229	23.0458	23.6687	24.2915	24.2915	24.2915	24.2915	26.4715	41.7316	59.4831	67.2688	71.6288	72.5631	72.5631	72.5631	73.186
West Bengal	331	Dakshin Dinajpur	0	0	0	0	0	0	0.995364	3.48377	8.95828	12.442	14.4328	16.4235	21.4003	26.8748	37.3261	49.7682	57.2334	60.2195	61.2149	61.7126	61.7126	61.7126	61.7126	61.7126	61.7126	65.1963	79.6291	96.0526	105.011	107.997	112.476	119.941	128.9	135.867
West Bengal	332	Maldah	0	0	0	0	0	0.220522	1.54365	2.64627	4.41044	8.60036	11.0261	12.3492	14.3339	18.3033	20.288	21.8317	24.0369	24.478	24.919	24.919	25.1395	25.1395	25.1395	25.1395	25.8011	33.9604	38.5914	39.4735	39.9145	40.135	40.135	40.5761	40.7966	40.7966
West Bengal	333	Murshidabad	0	0	0.124532	0.249064	0.373596	0.498128	0.62266	1.36985	2.98877	4.98128	6.72473	7.84552	10.2116	11.9551	13.4495	15.1929	17.1854	18.3062	18.4307	18.6798	18.6798	18.6798	18.6798	18.6798	19.3025	22.0422	24.1592	34.9935	39.9748	40.971	40.971	40.971	40.971	41.3446
West Bengal	334	Birbhum	0	0	0	0	0.247734	0.743203	0.743203	1.48641	1.73414	3.46828	5.45016	7.67976	9.66164	13.1299	15.855	18.5801	19.571	20.8097	21.8006	22.0484	22.0484	22.0484	22.0484	22.0484	22.5438	29.9759	45.8309	62.4291	68.3747	70.3565	71.0998	71.0998	71.0998	71.0998
West Bengal	335	Barddhaman	0	0	0.226016	0.226016	0.226016	0.452032	1.13008	1.4691	3.05122	5.6504	8.70161	13.2219	16.2731	19.5504	21.5845	23.8447	25.7658	28.139	29.4951	30.3991	30.7382	30.9642	30.9642	31.0772	32.3203	34.2414	39.5528	48.2544	55.8259	57.9731	58.9902	59.8942	60.4593	61.1373
West Bengal	336	Nadia	0	0	0	0.171527	0.686108	0.857635	1.37222	1.71527	3.94512	7.0326	11.4923	15.7805	18.5249	25.9006	33.1047	39.4512	44.2539	49.0567	52.4872	54.374	54.5456	54.7171	54.8886	54.8886	55.4032	58.3192	64.8372	81.9899	99.6571	111.492	116.81	119.897	126.072	129.674
West Bengal	337	North 24 Parganas	0	0	2.83105	3.80423	6.54681	8.93551	16.4555	30.1684	49.1011	65.3796	80.862	97.8483	117.046	139.341	157.477	175.879	192.158	206.402	214.718	221.53	223.742	224.626	225.777	226.927	230.465	244.444	293.456	357.155	395.905	410.326	415.369	417.934	421.208	423.862
West Bengal	338	Hugli	0	0	0.635804	1.74846	2.22531	3.65587	5.24538	9.69601	13.3519	21.2994	28.2933	35.1282	42.4399	50.0695	61.673	72.4816	82.8134	86.3103	89.6483	92.0326	92.8273	93.1452	93.1452	93.3042	93.94	102.046	116.829	136.698	149.573	157.52	160.381	164.673	166.263	168.329
West Bengal	339	Bankura	0	0	0	0	0	0.242229	0.242229	0.242229	0.242229	4.36012	7.99355	14.0493	16.956	18.1672	20.5895	21.0739	21.3161	22.0428	22.2851	22.5273	22.5273	22.5273	22.5273	22.5273	22.5273	25.1918	36.8188	53.2904	60.7995	62.4951	62.7373	62.9795	63.464	64.4329
West Bengal	340	Puruliya	0	0	0	0	0	0	0	0	0.299523	0.599046	3.29475	5.39141	7.48807	8.38664	10.1838	11.3819	12.8795	14.0776	14.3771	14.3771	14.3771	14.6766	14.6766	14.6766	14.9761	19.1695	23.9618	31.7494	33.247	33.5466	33.5466	33.5466	33.5466	33.8461
West Bengal	341	Haora	0	0	5.22507	6.84665	11.351	17.477	24.684	35.8548	51.3499	66.4846	84.3219	101.438	117.474	132.609	137.654	142.518	145.401	146.482	147.023	154.59	154.77	155.131	155.851	156.392	158.194	163.779	189.364	222.696	243.957	249.722	252.785	256.029	258.191	259.092
West Bengal	342	Kolkata	0	0	30.5905	42.4644	60.3759	76.8787	106.262	153.556	213.328	259.616	302.483	344.747	391.638	444.568	487.837	525.472	566.527	594.3	612.413	649.846	653.066	655.28	656.89	659.708	671.582	692.109	845.867	1012.91	1096.83	1122.39	1130.24	1134.06	1137.08	1141.1
West Bengal	343	South 24 Parganas	0	0	0.206225	0.618676	1.54669	2.68093	4.74318	8.9708	13.5077	21.2412	26.603	32.7898	40.4201	47.4318	52.6905	58.6711	65.064	69.8072	72.2819	73.6224	73.8286	73.8286	73.8286	73.9317	74.9629	81.0465	96.1009	114.661	127.55	132.087	133.84	134.665	135.49	136.109
West Bengal	344	Pashchim Medinipur	0	0	0	0	0.292897	0.732242	1.31804	2.19673	3.36831	6.29728	12.4481	20.5028	27.8252	32.0722	36.7586	40.1269	43.2023	47.0099	48.1815	48.4744	48.4744	48.7673	48.7673	48.9138	49.0602	51.4034	56.5291	62.8264	69.7094	72.1991	74.2493	75.7138	76.739	77.9106
West Bengal	345	Purba Medinipur	0	0	0.172843	0.172843	0.345687	0.691373	1.38275	2.24696	5.35814	10.7163	15.9016	22.2968	28.0006	33.1859	37.507	41.1367	44.4207	47.1862	48.0505	48.3961	48.3961	48.3961	48.3961	48.3961	48.569	50.2974	53.5814	56.5198	61.5322	62.5693	63.952	64.6434	66.0262	66.7175
Jharkhand	346	Garhwa	0	0	0	0	0	0	0	0.657535	2.63014	3.94521	4.60274	5.91781	5.91781	6.57535	6.57535	6.57535	7.89042	7.89042	8.54795	8.54795	8.54795	9.20549	9.20549	9.20549	9.20549	20.3836	49.3151	59.8357	61.8083	61.8083	61.8083	61.8083	61.8083	61.8083
Jharkhand	347	Chatra	0	0	0	0	0	0	0	0	0.843342	2.53002	4.21671	5.90339	8.43342	8.43342	9.27676	9.27676	9.27676	9.27676	9.27676	9.27676	9.27676	9.27676	9.27676	9.27676	12.6501	23.6136	41.3237	44.6971	44.6971	44.6971	44.6971	44.6971	44.6971	44.6971
Jharkhand	348	Kodarma	0	0	0	1.12097	1.12097	1.12097	2.24193	5.60483	6.72579	15.6935	19.0564	25.7822	28.0241	31.387	31.387	31.387	31.387	31.387	31.387	31.387	31.387	31.387	31.387	31.387	36.9919	98.645	145.726	154.693	155.814	155.814	155.814	155.814	155.814	155.814
Jharkhand	349	Giridih	0	0	0	0.357479	0.357479	0.357479	1.07244	1.42992	2.14487	2.85983	3.21731	3.57479	4.28975	4.64722	5.0047	5.0047	5.0047	5.0047	5.0047	5.0047	5.0047	5.0047	5.0047	5.0047	6.43462	13.9417	44.3274	46.8297	47.5447	47.5447	47.5447	47.5447	47.5447	47.5447
Jharkhand	350	Deoghar	0	0	0	0	0	0	0.590433	1.18087	4.13303	6.49477	8.26607	8.8565	8.8565	11.2182	11.8087	13.58	13.58	13.58	13.58	13.58	13.58	13.58	13.58	14.7608	15.3513	31.293	56.6816	64.9477	66.1285	66.719	66.719	66.719	66.719	66.719
Jharkhand	351	Godda	0	0	0	0	0	0	0.677656	1.35531	2.03297	2.03297	4.06594	4.74359	4.74359	6.0989	6.0989	6.77656	6.77656	6.77656	6.77656	6.77656	6.77656	6.77656	6.77656	6.77656	8.80953	28.4616	50.8242	58.2784	58.2784	58.9561	58.9561	58.9561	58.9561	58.9561
Jharkhand	352	Sahibganj	0	0	0	0	0	0.757498	1.515	1.515	3.78749	5.30249	6.81748	6.81748	6.81748	6.81748	6.81748	6.81748	6.81748	6.81748	6.81748	6.81748	6.81748	6.81748	6.81748	8.33248	10.605	22.7249	30.2999	31.8149	31.8149	31.8149	31.8149	31.8149	31.8149	31.8149
Jharkhand	353	Pakur	0	0	0	0	0	0	0	0	0	0.952741	0.952741	1.90548	1.90548	1.90548	1.90548	1.90548	1.90548	1.90548	1.90548	3.81096	3.81096	3.81096	3.81096	3.81096	4.7637	10.4801	11.4329	11.4329	16.1966	16.1966	16.1966	16.1966	16.1966	16.1966
Jharkhand	354	Dhanbad	0	0	0	0	0	0	2.25398	4.18596	7.08394	10.3039	15.4559	19.9638	24.1498	26.4038	27.0478	29.3017	31.5557	33.4877	35.0977	36.3857	37.3517	37.3517	37.3517	37.6737	48.2996	73.4154	112.699	119.139	121.715	122.037	122.037	122.037	122.037	122.359
Jharkhand	355	Bokaro	0	0.432709	0.432709	0.432709	0.865417	0.865417	0.865417	0.865417	1.29813	6.05792	8.65417	12.9813	16.8756	19.9046	21.6354	23.3663	25.5298	25.9625	26.3952	28.1261	28.5588	28.5588	28.5588	28.9915	32.8858	51.0596	92.5996	117.264	120.293	122.024	122.457	124.62	125.485	125.485
Jharkhand	356	Lohardaga	0	0	0	0	0	0	0	3.75606	3.75606	5.63409	9.39015	13.1462	15.0242	16.9023	18.7803	18.7803	18.7803	18.7803	18.7803	18.7803	18.7803	18.7803	18.7803	18.7803	22.5363	63.853	138.974	157.754	165.267	165.267	165.267	165.267	165.267	165.267
Jharkhand	357	Purbi Singhbhum	0	0	0	0	0	0	1.09585	6.57512	24.1088	51.2311	67.9429	81.641	86.8463	90.6818	93.9694	95.6131	96.709	96.709	96.709	96.983	96.983	96.983	96.983	97.2569	106.846	162.46	244.375	275.333	281.908	283.278	284.374	285.196	285.196	285.196
Jharkhand	358	Palamu	0	0	0	0	0	0	0	0.456304	1.36891	2.73783	3.65043	4.56304	5.93195	6.84456	7.30087	7.75717	8.66978	9.12608	10.0387	10.9513	10.9513	10.9513	10.9513	10.9513	11.4076	24.1841	42.8926	49.7372	50.1935	50.1935	50.1935	50.1935	50.1935	50.1935
Jharkhand	359	Latehar	0	0	0	0	0	0	0	0	0	1.19952	1.19952	2.39903	5.99759	5.99759	7.1971	7.1971	7.1971	8.39662	8.39662	8.39662	8.39662	8.39662	8.39662	8.39662	8.39662	35.9855	64.7739	67.173	68.3725	68.3725	68.3725	68.3725	68.3725	68.3725
Jharkhand	360	Hazaribagh	0	0	0	0	0	1.67232	2.50848	7.52545	12.5424	15.8871	17.5594	19.2317	20.904	21.7402	24.2487	26.7572	28.4295	30.1018	30.938	30.938	30.938	31.7741	31.7741	31.7741	35.9549	66.0567	122.08	148.837	153.854	155.526	155.526	155.526	155.526	155.526
Jharkhand	361	Ramgarh	0	0	0	0	0	0	0	2.7429	10.9716	16.4574	20.5717	34.2862	37.0291	38.4005	39.772	39.772	42.5149	42.5149	43.8863	43.8863	43.8863	43.8863	43.8863	43.8863	50.7436	152.231	249.603	271.547	274.29	274.29	274.29	274.29	275.661	275.661
Jharkhand	362	Dumka	0	0	0	0	0	0	0	0	0	1.98703	3.97407	4.63641	5.9611	5.9611	5.9611	6.62344	6.62344	9.27282	9.27282	9.27282	9.27282	9.27282	9.27282	9.93517	13.2469	21.8574	27.1561	29.8055	29.8055	31.1302	31.1302	31.1302	31.1302	31.1302
Jharkhand	363	Jamtara	0	0	0	0	0	0	0	0	0	0	0.67089	1.34178	1.34178	1.34178	1.34178	2.68356	2.68356	2.68356	2.68356	2.68356	2.68356	2.68356	2.68356	2.68356	4.02534	12.7469	33.5445	39.5825	39.5825	40.2534	40.2534	40.2534	40.2534	40.2534
Jharkhand	364	Ranchi	0	0.755967	0.755967	0.755967	1.51193	1.51193	3.02387	9.0716	14.3634	23.057	34.7745	42.7121	59.3434	66.1471	69.9269	73.7068	78.2426	82.4004	84.6683	88.8261	91.472	92.9839	94.1179	97.8977	126.624	323.554	528.799	589.276	600.616	601.749	602.127	602.127	602.127	602.127
Jharkhand	365	Khunti	0	0	0	0	0	0	1.46364	1.46364	2.92728	2.92728	4.39091	5.85455	5.85455	7.31819	7.31819	7.31819	7.31819	10.2455	10.2455	10.2455	10.2455	10.2455	10.2455	10.2455	11.7091	60.0091	112.7	136.118	137.582	140.509	140.509	140.509	140.509	140.509
Jharkhand	366	Gumla	0	0	0	0	0	0.850805	0.850805	0.850805	0.850805	1.70161	1.70161	1.70161	1.70161	1.70161	1.70161	2.55241	2.55241	3.40322	5.10483	5.10483	5.10483	5.10483	5.10483	6.80644	8.50805	17.8669	23.8225	30.629	30.629	31.4798	32.3306	32.3306	32.3306	32.3306
Jharkhand	367	Simdega	0	0	0	0	1.46333	2.92665	2.92665	2.92665	5.8533	7.31663	7.31663	7.31663	7.31663	7.31663	8.77995	8.77995	8.77995	8.77995	8.77995	8.77995	10.2433	10.2433	10.2433	10.2433	19.0232	42.4364	105.359	130.236	137.553	139.016	139.016	139.016	139.016	139.016
Jharkhand	368	Pashchimi Singhbhum	0	0	0	0	0	0	0	1.1667	3.5001	7.00019	11.667	18.6672	21.0006	21.0006	21.5839	22.1673	22.1673	22.1673	22.1673	22.7506	22.7506	22.7506	22.7506	22.7506	24.5007	44.3346	67.0852	74.6687	77.5855	77.5855	77.5855	77.5855	77.5855	77.5855
Jharkhand	369	Saraikela-kharsawan	0	0	0	0	0	0	0	3.15337	3.15337	3.15337	5.51839	6.30673	7.09507	8.67176	8.67176	8.67176	9.4601	9.4601	9.4601	9.4601	9.4601	9.4601	9.4601	9.4601	9.4601	24.4386	46.5121	52.0305	52.8189	52.8189	52.8189	52.8189	52.8189	52.8189
Odisha	370	Bargarh	0	0	0	0	0	0.594004	0.594004	0.594004	1.78201	5.34604	5.34604	7.12805	8.31606	11.2861	18.4141	23.1662	23.7602	23.7602	23.7602	24.9482	24.9482	24.9482	24.9482	24.9482	24.9482	26.1362	26.7302	28.5122	46.9263	81.9725	133.057	170.479	191.269	198.397
Odisha	371	Jharsuguda	0	0	0	0	0	0	0	1.51146	1.51146	1.51146	1.51146	3.02291	6.04582	22.6718	25.6948	34.7635	39.2979	39.2979	39.2979	39.2979	39.2979	39.2979	39.2979	39.2979	39.2979	42.3208	46.8551	77.0843	137.543	184.398	205.558	231.253	256.948	262.993
Odisha	372	Sambalpur	0	0	0	0	0	0	0	0.839027	5.87319	11.7464	14.2635	18.4586	20.9757	27.6879	45.3075	60.4099	62.927	63.766	64.6051	64.6051	65.4441	65.4441	65.4441	65.4441	65.4441	67.9612	71.3173	74.6734	83.9027	99.8442	124.176	147.669	182.069	201.366
Odisha	373	Debagarh	0	0	0	0	0	0	0	0	0	0	0	0	2.83445	2.83445	8.50335	14.1723	14.1723	14.1723	14.1723	14.1723	14.1723	14.1723	14.1723	14.1723	14.1723	14.1723	28.3445	42.5168	82.1991	90.7024	99.2058	107.709	133.219	141.723
Odisha	374	Sundargarh	0	0	0	0	0	0	1.25841	4.19471	10.4868	16.7788	17.6178	18.4567	23.9099	29.7825	41.1082	64.1791	66.6959	71.3101	72.988	74.2464	74.2464	74.2464	74.2464	74.6659	74.6659	81.3774	94.381	113.677	132.553	149.751	177.856	219.803	239.938	241.615
Odisha	375	Kendujhar	0	0	0	0	0	0	0.482654	0.482654	3.37858	3.86124	4.82654	5.79185	6.75716	11.1011	13.997	16.4103	17.8582	17.8582	17.8582	17.8582	17.8582	18.3409	18.3409	18.3409	18.8235	21.2368	23.1674	28.4766	32.3378	33.7858	45.3695	63.2277	71.4329	78.6727
Odisha	376	Mayurbhanj	0	0	0	0	0	0.348325	0.69665	0.69665	2.08995	2.08995	4.87655	9.05644	13.933	20.8995	27.1693	28.5626	31.3492	32.0459	32.0459	32.0459	32.0459	32.3942	32.3942	32.3942	32.3942	32.7425	32.7425	33.4392	39.0124	45.6305	60.6085	73.8448	83.5979	95.441
Odisha	377	Baleshwar	0	0	0	0	0	0	0.375796	1.87898	4.13375	5.63694	7.14012	12.0255	24.4267	27.0573	31.1911	33.07	34.5732	36.828	37.2038	37.2038	37.5796	37.5796	37.5796	37.5796	37.5796	38.3312	39.8344	40.9617	47.3503	50.7324	57.121	72.1528	87.5604	107.102
Odisha	378	Bhadrak	0	0	0	0.590658	0.590658	0.590658	0.590658	0.590658	0.590658	0.590658	1.18132	1.18132	5.31592	5.90658	7.08789	7.08789	7.08789	7.08789	7.08789	7.08789	7.08789	7.08789	7.08789	7.08789	7.08789	8.26921	12.9945	26.5796	44.2993	51.3872	54.9312	64.3817	65.563	67.9256
Odisha	379	Kendrapara	0	0	0	0	0	0	1.24401	1.86602	2.48803	2.48803	2.48803	6.84208	11.1961	12.4401	15.5502	17.4162	17.4162	18.0382	18.0382	18.0382	18.0382	18.0382	18.0382	18.0382	18.6602	18.6602	21.7703	30.4784	42.2965	51.0046	66.5548	83.349	105.119	148.66
Odisha	380	Jagatsinghapur	0	0	0	0	0	0	0	1.53824	1.53824	3.07649	4.61473	6.15297	12.3059	16.9207	19.9972	23.8428	26.9193	29.2266	29.2266	29.2266	29.2266	29.2266	29.2266	29.2266	29.2266	29.2266	31.534	33.8413	46.9164	56.915	65.3753	75.3739	90.7563	219.969
Odisha	381	Cuttack	0	0	0	0.343069	0.343069	1.71534	3.77376	4.80296	6.86137	12.0074	19.898	25.3871	33.6207	39.1098	43.9128	47.3435	48.3727	48.7158	49.4019	49.745	50.088	50.088	50.088	50.088	50.088	51.4603	53.1756	57.2925	76.8474	100.176	109.096	118.702	178.053	277.543
Odisha	382	Jajapur	0	0	0	0	0	0	0.481865	0.96373	1.92746	3.37306	3.85492	5.30052	8.67357	9.6373	10.601	12.0466	12.0466	12.5285	12.5285	12.5285	12.5285	12.5285	12.5285	12.5285	13.0104	13.0104	13.9741	14.456	18.7927	20.2383	27.4663	35.1762	46.7409	73.7254
Odisha	383	Dhenkanal	0	0	0	0	0	0	0	0	0.734159	1.46832	1.46832	3.67079	8.80991	13.2149	16.8857	19.8223	20.5564	21.2906	21.2906	21.2906	21.2906	21.2906	21.2906	21.2906	21.2906	21.2906	24.2272	26.4297	38.9104	46.9862	74.15	85.8966	103.516	174.73
Odisha	384	Anugul	0	0	0	0	0	0	0.680709	1.36142	2.04213	2.72284	2.72284	3.40355	5.44568	14.9756	17.0177	24.5055	24.5055	25.1862	25.1862	25.1862	25.1862	25.1862	25.1862	25.1862	25.1862	25.867	40.1619	74.1973	106.871	119.124	134.1	173.581	196.725	254.585
Odisha	385	Nayagarh	0	0	0	0	0	0	0	2.70762	9.92794	13.5381	17.1483	22.5635	34.2965	35.1991	37.0042	39.7118	41.5169	41.5169	42.4194	42.4194	42.4194	42.4194	42.4194	42.4194	42.4194	42.4194	43.3219	47.8346	56.86	86.6439	121.843	133.576	172.385	185.021
Odisha	386	Khordha	0	0.379582	0.759164	0.759164	0.759164	1.51833	6.07331	9.86913	18.5995	27.3299	38.3378	53.521	72.5001	89.5813	104.005	115.013	120.707	125.262	129.058	130.197	130.576	130.956	131.715	132.094	132.474	139.307	157.906	182.199	210.288	249.765	318.09	438.797	529.896	550.773
Odisha	387	Puri	0	0	0	0	0	1.01499	1.52248	2.53747	5.58244	8.11992	14.2099	29.9422	38.0621	44.1521	46.6895	52.7795	57.3469	60.8994	60.8994	60.8994	60.8994	61.4069	61.4069	61.4069	61.9144	64.9593	73.0793	79.6767	92.3641	117.739	151.233	181.683	210.103	222.283
Odisha	388	Ganjam	0	0	0.248389	0.496779	0.745168	3.22906	11.9227	23.597	39.4939	48.9327	55.1424	56.3844	57.6263	58.8683	59.365	61.3522	62.8425	62.8425	63.3393	63.5877	63.5877	63.5877	63.5877	63.5877	64.0844	66.0716	68.5554	73.2748	78.491	87.1846	101.343	113.266	118.233	119.972
Odisha	389	Gajapati	0	0	0	4.72226	4.72226	4.72226	6.29635	18.889	31.4817	34.6299	34.6299	42.5004	44.0744	51.9449	51.9449	56.6671	56.6671	56.6671	56.6671	56.6671	56.6671	56.6671	56.6671	56.6671	56.6671	56.6671	69.2598	105.464	125.927	130.649	140.094	149.538	151.112	151.112
Odisha	390	Kandhamal	0	0	0	0	0	0	0	2.38824	7.16471	11.9412	20.3	27.4647	31.0471	35.8236	39.4059	39.4059	39.4059	39.4059	39.4059	39.4059	39.4059	39.4059	39.4059	39.4059	39.4059	41.7942	44.1824	48.9589	52.5412	57.3177	68.0648	88.3648	97.9178	97.9178
Odisha	391	Bauda	0	0	0	0	0	0	5.96771	11.9354	15.9139	23.8709	25.8601	31.8278	35.8063	43.7632	47.7417	53.7094	53.7094	55.6987	55.6987	55.6987	55.6987	55.6987	55.6987	55.6987	57.6879	61.6664	69.6233	71.6126	87.5265	105.43	117.365	155.161	196.935	280.483
Odisha	392	Subarnapur	0	0	0	0	0	0	0	0	0	2.73737	6.84344	10.9495	13.6869	19.1616	20.5303	28.7424	28.7424	28.7424	28.7424	28.7424	28.7424	28.7424	28.7424	28.7424	28.7424	28.7424	31.4798	42.4293	47.9041	56.1162	61.5909	64.3283	75.2778	80.7526
Odisha	393	Balangir	0	0	0	0	0	0	0	0	0	2.65499	6.37198	12.213	13.806	15.93	17.5229	18.5849	19.6469	20.7089	21.7709	21.7709	21.7709	22.3019	22.3019	22.3019	23.8949	26.0189	29.2049	31.8599	39.2939	43.5419	46.1969	54.1618	64.2508	65.8438
Odisha	394	Nuapada	0	0	0	0	0	0	0	0	0	0	0	1.41759	1.41759	22.6815	28.3518	32.6046	35.4398	38.275	38.275	38.275	38.275	38.275	38.275	38.275	41.1102	49.6157	53.8685	79.3851	90.7259	97.8138	102.067	111.99	119.078	119.078
Odisha	395	Kalahandi	0	0	0	2.22724	2.78405	2.78405	2.78405	2.78405	3.89768	3.89768	5.56811	7.79535	12.2498	13.9203	16.1475	16.7043	17.2611	20.0452	20.0452	20.0452	20.602	20.602	20.602	21.1588	21.7156	25.0565	39.5336	69.6014	95.2147	105.794	116.373	120.828	124.169	126.953
Odisha	396	Rayagada	0	0	0	0	0	0	0.917327	6.42129	12.8426	22.0158	31.1891	33.9411	36.6931	37.6104	38.5277	40.3624	40.3624	41.2797	41.2797	41.2797	41.2797	41.2797	41.2797	41.2797	41.2797	54.1223	75.2208	98.154	122.004	132.095	137.599	145.855	147.69	153.194
Odisha	397	Nabarangapur	0	0	0	0	0	0.72636	0.72636	0.72636	2.17908	2.90544	2.90544	5.08452	7.2636	10.169	10.8954	10.8954	10.8954	10.8954	11.6218	11.6218	11.6218	11.6218	11.6218	11.6218	11.6218	12.3481	12.3481	26.8753	31.9598	33.4125	39.9498	46.487	50.8452	53.7506
Odisha	398	Koraput	0	0	0	0	0	0	0	0	1.25098	1.87647	4.37842	6.25489	8.13135	8.13135	9.38233	10.0078	10.0078	10.0078	10.0078	10.0078	10.0078	10.0078	10.0078	10.0078	10.0078	11.8843	13.1353	25.645	27.5215	36.2783	41.9077	45.0352	46.2862	46.9116
Odisha	399	Malkangiri	0	0	0	0	0	0	0	2.86321	7.15803	14.3161	15.7477	20.0425	22.9057	27.2005	34.3586	34.3586	38.6534	38.6534	40.085	40.085	40.085	40.085	40.085	40.085	40.085	40.085	45.8114	48.6746	55.8327	61.5591	61.5591	68.7171	68.7171	68.7171
Chhattisgarh	400	Koriya	0	0	0	0	0	0	0	1.32679	2.65358	6.63395	10.6143	14.5947	15.9215	30.5162	35.8233	41.1305	47.7644	49.0912	49.0912	49.0912	49.0912	49.0912	50.418	54.3984	58.3787	112.777	163.195	213.613	226.881	230.861	232.188	232.188	232.188	232.188
Chhattisgarh	401	Surguja	0	0	0	0	0	0	0.741273	1.48255	2.96509	4.44764	10.0072	20.0144	29.6509	35.9518	73.3861	89.6941	106.373	110.45	114.156	115.268	116.009	118.233	120.457	124.905	134.912	160.486	219.788	266.117	273.159	275.012	277.607	277.607	277.977	277.977
Chhattisgarh	402	Jashpur	0	0	0	0	0	0	0	0	0	0	2.05793	3.0869	7.20277	11.3186	15.4345	18.5214	20.5793	24.6952	30.869	33.9559	34.9849	36.0138	37.0428	40.1297	56.5932	98.7808	154.345	194.475	209.909	217.112	218.141	218.141	218.141	218.141
Chhattisgarh	403	Raigarh	0	0	0	0	0.586133	0.586133	1.17227	1.17227	2.93067	8.792	18.7563	33.9957	58.0272	84.4032	110.193	141.258	152.981	166.462	172.909	182.874	185.804	186.39	189.321	192.838	208.663	288.964	437.255	542.173	567.377	573.238	573.238	573.238	574.411	574.411
Chhattisgarh	404	Korba	0	0	0	0	0	0	0	0	0	2.90397	3.62996	5.08195	6.53393	39.9296	48.6415	58.0794	71.8732	79.8592	84.2151	88.5711	90.749	92.927	94.379	98.735	111.803	250.467	352.106	395.666	411.638	415.994	416.72	417.446	417.446	418.172
Chhattisgarh	405	Janjgir-champa	0	0	0	0	0	0.542496	0.542496	1.08499	2.71248	3.25498	8.13745	10.3074	37.9747	59.1321	74.322	88.9694	104.702	117.722	120.977	126.944	129.657	130.742	131.827	132.369	146.474	231.646	336.348	417.722	431.827	437.795	441.592	447.56	450.272	451.357
Chhattisgarh	406	Bilaspur	0	0	0	0	0.32898	0.657961	0.657961	0.986941	2.63184	3.94776	20.7258	27.9633	30.2662	36.1878	60.2034	65.7961	71.0598	74.6785	78.6263	83.561	84.219	84.5479	86.1928	88.8247	104.616	262.197	421.424	489.852	497.418	498.405	499.721	500.05	500.379	501.037
Chhattisgarh	407	Kabeerdham	0	0	0	0	0	0	0	0	0	2.11052	5.27629	7.38681	22.1604	42.2103	49.5972	60.1497	69.6471	72.8128	72.8128	77.0339	77.0339	77.0339	77.0339	78.0891	94.9733	167.786	240.599	279.644	281.754	281.754	281.754	281.754	281.754	281.754
Chhattisgarh	408	Rajnandgaon	0	0	0	0	0	1.12789	1.12789	1.69184	3.94762	6.2034	18.0462	22.5578	30.453	57.5224	64.8537	76.6965	87.9754	94.1788	98.6904	101.51	102.638	104.894	106.586	112.789	146.626	204.712	261.671	281.409	287.048	288.74	288.74	289.304	289.868	289.868
Chhattisgarh	409	Durg	0	0	0	0	0.78248	0.78248	1.04331	2.08661	4.43405	9.91141	17.2146	32.3425	52.1653	125.718	148.671	158.322	170.581	184.926	195.359	201.619	206.314	210.226	213.095	238.135	327.859	455.925	571.732	617.637	628.853	631.722	632.504	633.548	634.33	634.591
Chhattisgarh	410	Raipur	0	0	0	0	0.216164	0.216164	0.864657	5.83643	16.2123	33.2893	64.2008	100.084	125.375	148.505	164.717	174.228	185.901	193.899	202.114	209.463	215.732	218.758	221.352	243.185	367.912	600.504	757.872	806.725	815.804	819.479	821.64	822.289	822.505	822.505
Chhattisgarh	411	Mahasamund	0	0	0	0	0.85149	0.85149	0.85149	0.85149	2.55447	6.81192	12.7723	19.5843	31.5051	57.9013	68.9707	76.6341	88.555	99.6243	106.436	122.615	124.318	125.169	127.723	137.09	165.189	205.209	258.001	293.764	303.982	307.388	308.239	309.942	311.645	312.497
Chhattisgarh	412	Dhamtari	0	0	0	0	1.09773	1.09773	1.09773	1.09773	1.09773	1.09773	2.19545	12.075	50.4954	73.5477	88.9159	98.7954	107.577	118.555	130.63	139.411	142.705	144.9	147.095	155.877	212.959	383.107	518.127	569.72	581.795	589.479	598.261	598.261	599.359	600.457
Chhattisgarh	413	Uttar Bastar Kanker	0	0	0	0	0	0	0	0	0	3.51152	7.02304	12.8756	28.0922	45.6497	47.9908	56.1843	63.2073	65.5484	67.8894	69.0599	71.4009	73.7419	77.2534	80.7649	91.2995	155.677	216.544	242.295	252.829	256.341	257.511	258.682	261.023	261.023
Chhattisgarh	414	Bastar	0	0	0	0	0.634977	0.634977	0.634977	0.634977	1.26995	1.26995	3.80986	14.6045	20.9542	21.5892	59.6878	61.5927	65.4026	73.0223	79.3721	82.547	83.1819	86.3568	87.6268	89.5317	92.7066	108.581	153.029	176.524	185.413	187.953	189.223	190.493	190.493	190.493
Chhattisgarh	415	Narayanpur	0	0	0	0	0	0	0	0	0	0	0	0	4.79398	9.58795	9.58795	9.58795	9.58795	9.58795	9.58795	9.58795	9.58795	9.58795	9.58795	9.58795	9.58795	9.58795	47.9398	47.9398	57.5277	57.5277	57.5277	67.1157	67.1157	67.1157
Chhattisgarh	416	Dakshin Bastar Dantewada	0	0	0	0	0	0	0	0	0	3.48619	12.2017	20.9171	24.4033	29.6326	40.0912	43.5773	43.5773	57.5221	66.2376	67.9806	67.9806	67.9806	67.9806	67.9806	69.7237	69.7237	81.9254	81.9254	85.4116	87.1547	88.8978	94.1271	97.6132	97.6132
Chhattisgarh	417	Bijapur	0	0	0	0	0	0	0	0	2.90676	5.81351	17.4405	17.4405	17.4405	43.6014	78.4824	78.4824	81.3892	81.3892	81.3892	81.3892	81.3892	81.3892	81.3892	81.3892	81.3892	81.3892	84.296	113.364	127.897	133.711	142.431	154.058	159.872	159.872
Madhya Pradesh	418	Sheopur	0	0	0	1.26971	2.53942	2.53942	2.53942	2.53942	2.53942	3.80913	5.07884	6.34855	7.61826	12.6971	15.2365	15.2365	17.7759	19.0457	20.3154	20.3154	20.3154	20.3154	20.3154	20.3154	24.1245	36.8216	66.0249	82.5312	99.0374	109.195	109.195	109.195	109.195	109.195
Madhya Pradesh	419	Morena	0	0	0	0.446593	0.446593	1.33978	2.23296	4.01933	4.91252	5.8057	8.03867	9.37845	10.2716	10.2716	10.2716	10.2716	10.2716	10.7182	11.6114	11.6114	11.6114	11.6114	11.6114	11.6114	14.7376	22.3296	29.0285	38.8536	44.2127	46.8922	46.8922	46.8922	46.8922	46.8922
Madhya Pradesh	420	Bhind	0	0	0	0	0	0	0.51444	0.51444	1.02888	2.05776	2.5722	3.60108	3.60108	3.60108	4.11552	4.62996	4.62996	5.1444	5.1444	5.1444	5.1444	5.1444	5.1444	6.68772	7.71661	8.74549	12.861	17.491	19.5487	19.5487	19.5487	19.5487	19.5487	19.5487
Madhya Pradesh	421	Gwalior	0	0	0.430892	0.861784	0.861784	1.29268	2.58535	5.1707	9.47962	20.6828	38.3494	56.0159	63.3411	69.3736	69.8045	71.0972	72.3898	74.1134	74.1134	74.5443	74.5443	74.5443	74.5443	74.5443	75.4061	114.617	161.584	211.137	226.218	232.682	232.682	232.682	232.682	232.682
Madhya Pradesh	422	Datia	0	0	0	1.10233	1.10233	1.10233	1.10233	4.40934	4.40934	7.71634	12.1257	18.7397	20.9443	20.9443	20.9443	22.0467	22.0467	22.0467	22.0467	22.0467	22.0467	23.149	23.149	24.2513	38.5817	74.9587	99.2101	105.824	109.131	109.131	109.131	109.131	109.131	109.131
Madhya Pradesh	423	Shivpuri	0	0	0	0	0	0	0.505053	1.01011	2.02021	3.53537	7.5758	10.1011	12.1213	12.1213	12.1213	13.1314	13.1314	13.6364	13.6364	13.6364	13.6364	13.6364	13.6364	13.6364	13.6364	17.1718	31.8184	54.5458	60.6064	60.6064	60.6064	60.6064	60.6064	60.6064
Madhya Pradesh	424	Tikamgarh	0	0	0	0	0.615158	0.615158	3.07579	4.92126	5.53642	6.76674	11.688	15.9941	16.6093	16.6093	17.2244	18.4547	19.0699	19.685	20.9154	21.5305	22.1457	22.1457	22.7608	25.8366	36.2943	66.437	98.4252	111.959	118.725	121.186	121.186	121.186	121.186	121.186
Madhya Pradesh	425	Chhatarpur	0	0	0	0	0	0	0	4.01825	4.52053	7.03194	10.5479	12.557	14.0639	14.5662	14.5662	15.5707	16.073	16.073	16.073	19.589	21.0958	22.1004	22.1004	22.1004	22.6027	32.6483	42.1916	51.2327	51.2327	51.2327	51.2327	51.2327	51.2327	51.2327
Madhya Pradesh	426	Panna	0	0	0	0	0	0	0	0	0	0	0.861285	1.72257	2.58386	2.58386	3.44514	7.75157	10.3354	12.9193	13.7806	13.7806	13.7806	13.7806	13.7806	14.6418	18.087	30.145	43.0643	60.29	63.7351	66.3189	66.3189	66.3189	66.3189	66.3189
Madhya Pradesh	427	Sagar	0	0	0.36883	2.95064	5.90129	7.74544	8.11427	11.8026	14.0156	19.548	27.6623	36.883	43.1532	45.735	46.1038	46.8415	47.2103	47.2103	47.5791	47.948	47.948	47.948	47.948	47.948	49.4233	53.1116	65.283	97.7401	130.935	144.95	147.901	147.901	147.901	147.901
Madhya Pradesh	428	Damoh	0	0	0	0	0	0	0	0.687492	4.81245	9.62489	13.7498	22.6872	32.3121	42.6245	45.3745	48.8119	50.8744	52.2494	55.6869	55.6869	55.6869	55.6869	55.6869	55.6869	60.4993	72.1867	76.9991	104.499	114.811	120.311	122.374	122.374	122.374	122.374
Madhya Pradesh	429	Satna	0	0	0.392011	0.784021	0.784021	0.784021	0.784021	3.13609	4.70413	5.88016	9.01625	10.9763	13.7204	14.5044	14.5044	14.5044	14.5044	14.5044	14.5044	14.8964	14.8964	14.8964	14.8964	14.8964	14.8964	20.3846	31.7529	41.1611	47.0413	49.7854	49.7854	49.7854	49.7854	49.7854
Madhya Pradesh	430	Rewa	0	0	0	0.370315	0.370315	0.370315	0.370315	1.11094	2.96252	4.81409	6.66567	9.9985	10.7391	11.1094	12.5907	17.0345	18.8861	19.997	20.3673	20.3673	21.1079	21.4783	21.8486	22.2189	24.4408	30.7361	38.1424	54.4363	63.3238	70.3598	70.3598	70.3598	70.3598	70.3598
Madhya Pradesh	431	Umaria	0	0	0	0	1.13438	1.13438	1.13438	2.26876	2.26876	2.26876	5.6719	7.94065	13.6125	13.6125	19.2844	23.822	26.0907	30.6282	41.972	41.972	41.972	41.972	43.1064	43.1064	52.1814	74.869	86.2128	90.7503	98.691	99.8254	99.8254	99.8254	99.8254	99.8254
Madhya Pradesh	432	Neemuch	0	0	1.05587	4.2235	7.39112	7.39112	8.447	9.50287	11.6146	15.8381	28.5086	33.788	35.8997	36.9556	36.9556	36.9556	38.0115	38.0115	38.0115	39.0674	39.0674	39.0674	39.0674	40.1232	40.1232	84.47	89.7494	97.1405	105.587	105.587	105.587	105.587	105.587	105.587
Madhya Pradesh	433	Mandsaur	0	1.295	2.59	5.18	5.8275	5.8275	5.8275	7.1225	7.77	7.77	9.065	9.7125	12.3025	14.8925	15.54	16.1875	16.1875	17.4825	18.7775	20.0725	20.0725	20.0725	20.0725	20.0725	20.0725	28.49	44.6775	58.275	62.16	62.16	62.16	62.16	62.16	62.16
Madhya Pradesh	434	Ratlam	0	0	0	0.600144	2.40058	3.60086	3.60086	5.4013	9.00216	11.4027	18.6045	22.8055	30.0072	34.8084	34.8084	35.4085	36.6088	36.6088	37.8091	37.8091	37.8091	37.8091	37.8091	38.4092	39.0094	72.0173	113.427	141.034	161.439	194.447	194.447	194.447	194.447	194.447
Madhya Pradesh	435	Ujjain	2.63289	10.5315	19.7467	25.0124	28.9618	31.1558	31.1558	32.4723	33.3499	35.1052	36.8604	41.2486	42.565	42.565	43.4426	44.3203	44.3203	44.3203	46.5143	60.5564	60.5564	60.5564	60.5564	60.9952	63.1893	81.1807	110.142	127.256	131.206	131.644	131.644	131.644	131.644	131.644
Madhya Pradesh	436	Shajapur	0	0.578809	1.15762	1.15762	2.31524	2.31524	3.47285	4.05166	5.78809	6.94571	8.10333	11.5762	15.049	17.3643	17.3643	17.9431	18.5219	19.6795	19.6795	20.8371	21.9947	21.9947	21.9947	22.5736	26.6252	32.9921	48.0412	52.0928	71.7723	80.4545	86.8214	86.8214	86.8214	86.8214
Madhya Pradesh	437	Dewas	2.79821	3.91749	3.91749	5.03677	5.59642	5.59642	5.59642	5.59642	7.83498	8.95427	10.6332	11.7525	12.8718	12.8718	12.8718	14.5507	14.5507	14.5507	16.2296	21.2664	21.2664	21.2664	21.2664	21.2664	21.2664	30.2206	29.661	34.1381	38.0556	38.0556	38.0556	38.0556	38.0556	38.0556
Madhya Pradesh	438	Dhar	0	0.399894	0.799787	1.19968	1.99947	2.39936	3.19915	3.99894	3.99894	6.3983	7.99787	12.3967	15.196	19.1949	20.3946	20.7945	20.7945	22.394	23.1938	23.5937	23.5937	23.9936	23.9936	24.3935	29.5921	40.7892	49.9867	52.786	55.5852	56.385	56.385	56.385	56.385	56.385
Madhya Pradesh	439	Indore	9.91294	18.2184	26.2559	35.3651	46.6176	61.3531	74.481	83.3223	91.6277	105.292	125.117	151.373	173.878	182.72	184.059	184.863	184.863	185.935	187.274	214.602	214.602	214.602	214.602	214.602	215.406	258.004	303.55	345.078	377.228	382.05	382.05	382.05	382.05	382.05
Madhya Pradesh	440	West Nimar	0.933183	3.26614	3.73273	5.13251	6.53228	6.99887	6.99887	7.93205	10.7316	13.0646	15.8641	20.0634	26.5957	29.3953	29.3953	29.3953	29.8618	29.8618	29.8618	32.1948	32.1948	32.1948	32.1948	32.1948	33.128	49.9253	73.7214	81.6535	91.9185	94.2515	94.2515	94.2515	94.2515	94.2515
Madhya Pradesh	441	Barwani	0	0	0	0.628829	1.25766	1.88649	2.51532	4.4018	6.28829	9.43243	10.0613	12.5766	13.2054	13.2054	13.2054	13.2054	13.8342	15.0919	17.6072	17.6072	17.6072	17.6072	17.6072	17.6072	17.6072	27.6685	38.3586	47.791	53.4505	54.0793	54.0793	54.0793	54.0793	54.0793
Madhya Pradesh	442	Rajgarh	0	0	0	0	2.25577	3.38365	3.94759	5.07547	6.20335	7.33124	8.45912	13.5346	16.3543	23.1216	24.8134	29.3249	31.5807	33.8365	34.9644	35.5283	36.6562	36.6562	37.7841	41.7317	61.4696	77.8239	82.3354	84.5912	104.893	119.556	121.811	121.811	121.811	121.811
Madhya Pradesh	443	Vidisha	0	0	0	0	0	0	0	1.1987	5.99351	9.58962	16.1825	19.7786	23.974	27.5701	31.7656	35.3617	40.7559	45.5507	50.3455	53.3422	53.9416	55.7396	55.7396	60.5345	67.7267	96.4955	110.281	141.447	151.636	158.229	161.825	161.825	161.825	161.825
Madhya Pradesh	444	Bhopal	1.84965	5.54895	12.9476	21.086	26.635	35.8832	46.2413	65.1077	88.0434	105.43	123.557	145.013	162.029	177.566	184.225	191.624	201.612	213.45	220.108	231.576	231.576	231.576	231.576	231.576	232.316	258.211	312.591	367.711	393.606	393.976	393.976	393.976	393.976	393.976
Madhya Pradesh	445	Sehore	0	0	0.663584	0.663584	1.32717	1.32717	1.99075	5.97226	9.95376	13.2717	15.926	19.9075	30.5249	31.852	31.852	32.5156	33.1792	33.1792	33.1792	33.8428	33.8428	33.8428	33.8428	33.8428	35.17	35.17	36.4971	37.1607	39.815	51.7596	53.7503	53.7503	53.7503	53.7503
Madhya Pradesh	446	Raisen	0	1.31153	1.9673	1.9673	1.9673	3.27884	3.27884	4.59037	7.21344	8.52497	12.4596	17.0499	19.673	21.6403	32.1326	32.1326	32.1326	33.4441	35.4114	38.6903	38.6903	41.3133	41.3133	41.9691	45.2479	72.1344	115.415	142.957	145.58	146.892	146.892	146.892	146.892	146.892
Madhya Pradesh	447	Betul	0	0	0	0	0	0	0.554373	1.66312	2.77186	7.76122	14.9681	24.3924	27.7186	33.8168	35.4799	36.5886	36.5886	38.2517	40.4692	48.7848	52.1111	52.6654	54.8829	60.4267	79.2753	100.896	114.755	136.376	153.561	176.845	180.726	180.726	180.726	180.726
Madhya Pradesh	448	Harda	0	0	0	0	0	1.53663	6.14654	9.21981	9.21981	13.8297	21.5129	23.0495	27.6594	36.8792	49.1723	67.6119	79.905	98.3446	119.858	136.761	139.834	142.907	144.444	152.127	198.226	219.739	258.155	291.961	301.18	301.18	302.717	302.717	302.717	302.717
Madhya Pradesh	449	Hoshangabad	0	2.12679	2.12679	2.12679	2.12679	2.12679	2.83572	4.25357	7.79822	14.1786	17.0143	27.6482	31.1929	34.0286	34.7375	36.8643	38.2822	41.1179	41.8268	41.8268	42.5357	42.5357	43.2447	43.2447	44.6625	60.259	73.7286	71.6018	73.0197	73.0197	73.0197	73.0197	73.0197	73.0197
Madhya Pradesh	450	Katni	0	0	0	0	0	1.74067	2.611	2.611	5.22201	8.70335	9.57368	13.055	13.055	13.055	15.666	17.4067	20.0177	21.7584	21.7584	21.7584	21.7584	21.7584	21.7584	21.7584	21.7584	32.2024	72.2378	98.3478	101.829	107.921	107.921	107.921	107.921	107.921
Madhya Pradesh	451	Jabalpur	0	0.318983	2.55187	2.87085	4.14679	4.46577	5.10374	8.61255	15.9492	25.5187	36.3641	47.8475	59.9689	64.7536	74.9611	89.6344	108.135	125.679	139.396	144.181	145.137	147.051	150.241	155.664	175.76	210.848	246.255	278.473	292.827	298.569	299.844	299.844	299.844	299.844
Madhya Pradesh	452	Narsimhapur	0	0	0	0	0	0	0.803307	0.803307	1.60661	2.40992	5.62315	12.0496	18.4761	21.6893	21.6893	21.6893	22.4926	23.2959	23.2959	23.2959	23.2959	23.2959	23.2959	23.2959	25.7058	32.9356	44.1819	57.8381	58.6414	58.6414	58.6414	58.6414	58.6414	58.6414
Madhya Pradesh	453	Dindori	0	0	0	0	0	0	0	0	0	0	0	0	0	1.34109	1.34109	1.34109	1.34109	1.34109	1.34109	1.34109	1.34109	1.34109	1.34109	1.34109	4.02327	24.1396	37.5505	44.256	45.597	45.597	45.597	45.597	45.597	45.597
Madhya Pradesh	454	Mandla	0	0	0	0.800041	0.800041	0.800041	0.800041	0.800041	0.800041	0.800041	4.0002	5.60029	7.20037	7.20037	8.00041	9.60049	13.6007	15.2008	16.8009	16.8009	16.8009	17.6009	17.6009	18.4009	20.001	21.6011	23.2012	25.6013	28.0014	32.8017	32.8017	32.8017	32.8017	32.8017
Madhya Pradesh	455	Chhindwara	0	0.418104	0.418104	0.418104	0.836208	0.836208	0.836208	0.836208	0.836208	2.50862	6.68967	9.61639	13.7974	15.4699	15.888	15.888	16.7242	17.5604	17.9785	17.9785	17.9785	17.9785	17.9785	17.9785	18.3966	27.1768	35.1207	36.7932	37.6294	37.6294	37.6294	37.6294	37.6294	37.6294
Madhya Pradesh	456	Seoni	0	0	0	0	0	0	0.629597	0.629597	2.51839	3.14799	3.77758	4.40718	4.40718	5.03678	5.03678	5.03678	6.29597	6.29597	6.29597	6.29597	6.29597	6.29597	6.29597	6.29597	8.81436	17.6287	22.0359	23.2951	23.2951	23.2951	23.2951	23.2951	23.2951	23.2951
Madhya Pradesh	457	Balaghat	0	0	0	0	0	0	0	0	0	0.517306	0.517306	3.62114	4.13845	5.17306	5.69036	5.69036	5.69036	7.24228	7.24228	7.75959	8.7942	9.3115	10.3461	11.898	18.1057	28.9691	35.6941	41.9018	42.4191	42.4191	42.4191	42.4191	42.4191	42.4191
Madhya Pradesh	458	Guna	0	0	0	0	0.703627	0.703627	1.40725	2.81451	4.92539	5.62902	8.44352	9.14715	10.5544	10.5544	11.9617	16.1834	19.7016	21.1088	21.1088	21.1088	21.1088	21.1088	21.1088	23.9233	26.7378	26.7378	33.7741	33.7741	35.1814	35.1814	35.1814	35.1814	35.1814	35.1814
Madhya Pradesh	459	Ashoknagar	0	1.03854	1.03854	1.03854	1.03854	1.03854	1.03854	3.11562	4.15416	8.30831	12.4625	14.5395	14.5395	16.6166	16.6166	16.6166	16.6166	17.6552	17.6552	19.7322	20.7708	20.7708	20.7708	20.7708	27.002	31.1562	32.1947	36.3489	46.7343	54.004	68.5436	68.5436	68.5436	68.5436
Madhya Pradesh	460	Shahdol	0	0	0	0	0	0	0	0	0	4.21748	12.6524	21.0874	26.3592	29.5223	31.6311	31.6311	31.6311	31.6311	31.6311	31.6311	31.6311	31.6311	31.6311	34.7942	39.0117	76.9689	106.491	120.198	120.198	121.252	121.252	121.252	121.252	121.252
Madhya Pradesh	461	Anuppur	0	0	0	0	0	0	0	0	0	1.01328	6.07968	9.11953	11.1461	14.1859	14.1859	14.1859	14.1859	14.1859	14.1859	14.1859	14.1859	14.1859	14.1859	15.1992	22.2922	47.6242	65.8633	83.089	91.1953	93.2218	93.2218	93.2218	93.2218	93.2218
Madhya Pradesh	462	Sidhi	0	0	0	0	0	0.942694	0.942694	0.942694	0.942694	1.88539	1.88539	4.71347	8.48424	9.42694	9.42694	9.42694	10.3696	10.3696	10.3696	10.3696	10.3696	10.3696	10.3696	10.3696	10.3696	28.2808	54.6762	81.0717	82.0144	82.0144	82.0144	82.0144	82.0144	82.0144
Madhya Pradesh	463	Singrauli	0	0	0	0	0	0	0	1.25352	3.76057	4.38733	5.01409	10.0282	15.0423	15.669	15.669	15.669	16.9226	16.9226	16.9226	16.9226	16.9226	16.9226	16.9226	16.9226	16.9226	33.8451	40.1127	47.0071	50.7677	52.0212	52.0212	52.0212	52.0212	52.0212
Madhya Pradesh	464	Jhabua	0	0	0	0.878729	0.878729	0.878729	1.75746	2.63619	3.51491	6.1511	9.66602	11.4235	12.3022	14.9384	23.7257	32.513	38.6641	49.2088	54.4812	57.1174	57.9961	57.9961	57.9961	69.4196	102.811	127.416	132.688	140.597	147.626	152.02	152.02	152.02	152.02	152.02
Madhya Pradesh	465	Alirajpur	0	0	0	0	0	0	1.15306	1.15306	2.30613	4.61225	11.5306	13.8368	14.9898	14.9898	14.9898	14.9898	14.9898	14.9898	17.2959	17.2959	17.2959	17.2959	17.2959	17.2959	17.2959	31.1327	48.4287	50.7348	51.8878	51.8878	53.0409	53.0409	53.0409	53.0409
Madhya Pradesh	466	East Nimar	0	2.66609	5.33217	8.66478	11.3309	11.3309	11.3309	12.6639	13.3304	14.6635	18.6626	23.3283	29.3269	31.993	31.993	32.6596	32.6596	33.3261	33.3261	35.9922	36.6587	37.9917	38.6582	38.6582	41.3243	51.9887	65.3191	75.3169	81.3156	81.3156	81.3156	81.3156	81.3156	81.3156
Madhya Pradesh	467	Burhanpur	0	0	10.3954	17.3256	26.566	26.566	26.566	27.721	28.876	28.876	28.876	28.876	28.876	30.0311	30.0311	30.0311	31.1861	31.1861	31.1861	45.0466	45.0466	47.3567	49.6668	58.9071	78.5428	75.0777	95.8685	122.434	139.76	139.76	139.76	139.76	139.76	139.76
Gujarat	468	Kachchh	0	0.421179	0.421179	0.842358	2.10589	2.94825	6.31768	7.16004	7.16004	7.16004	7.16004	7.16004	7.16004	7.16004	8.0024	8.42358	9.68711	10.1083	10.1083	10.1083	10.1083	10.1083	10.1083	10.1083	10.9507	33.6943	57.2803	61.9133	64.8615	64.8615	64.8615	64.8615	64.8615	64.8615
Gujarat	469	Banas Kantha	0	0.281943	0.845828	1.40971	2.25554	3.10137	4.51108	4.51108	4.51108	4.79303	5.35691	5.9208	7.33051	8.17634	9.30411	9.58605	10.1499	10.7138	10.7138	11.2777	11.5597	11.5597	11.5597	11.5597	13.5333	27.3484	38.9081	48.2122	50.7497	50.7497	50.7497	50.7497	50.7497	50.7497
Gujarat	470	Patan	0	0.723072	1.44614	4.33843	6.50765	10.8461	13.7384	21.6922	25.3075	28.1998	28.9229	29.646	31.8152	33.9844	33.9844	33.9844	33.9844	33.9844	33.9844	34.7075	34.7075	34.7075	34.7075	34.7075	34.7075	53.5073	79.5379	97.6147	104.845	104.845	104.845	104.845	104.845	104.845
Gujarat	471	Mahesana	0	0	1.32705	2.21174	4.42349	5.30818	6.63523	8.40462	11.0587	11.9434	12.3858	12.8281	13.2705	13.7128	13.7128	13.7128	13.7128	13.7128	13.7128	15.0399	15.0399	15.0399	15.0399	15.0399	15.0399	30.9644	57.5053	76.5263	81.8345	81.8345	81.8345	81.8345	81.8345	81.8345
Gujarat	472	Sabar Kantha	0	0.360792	1.44317	2.52555	6.85506	9.3806	11.5454	11.5454	11.5454	11.9062	12.2669	12.2669	12.6277	12.6277	20.2044	32.4713	46.1814	56.6444	59.5308	61.6955	61.6955	61.6955	62.7779	75.7664	148.646	208.177	232.711	245.339	257.245	257.606	258.327	258.688	258.688	259.049
Gujarat	473	Gandhinagar	0	1.08526	2.71315	7.59682	11.3952	15.7363	18.992	23.8757	26.5889	28.2168	36.8988	42.3251	46.1235	50.4646	50.4646	50.4646	50.4646	50.4646	50.4646	52.0925	52.0925	52.0925	52.0925	52.6351	54.263	81.3945	99.8439	118.836	130.774	131.859	131.859	131.859	131.859	132.402
Gujarat	474	Ahmadabad	1.91699	19.0421	61.216	107.607	154.638	184.159	195.15	204.096	211.508	219.176	225.566	231.573	238.091	243.075	247.548	263.267	279.626	287.421	291.639	339.691	340.969	341.992	343.27	347.487	371.258	412.537	549.411	684.111	788.268	790.568	791.463	791.591	791.591	791.591
Gujarat	475	Surendranagar	0	0	0	0.560613	1.68184	5.04552	5.60613	5.60613	5.60613	5.60613	6.16674	6.72735	7.84858	7.84858	7.84858	7.84858	7.84858	7.84858	8.40919	8.40919	8.40919	8.40919	8.40919	8.40919	8.96981	44.2884	63.9099	68.3948	71.1978	71.1978	71.1978	71.1978	71.7584	71.7584
Gujarat	476	Rajkot	0	0.220076	0.440152	0.660227	1.32045	1.98068	4.84167	7.70265	16.2856	23.328	28.6099	34.3318	36.7527	39.1735	39.3936	39.3936	39.8337	40.0538	40.0538	40.2739	40.2739	40.2739	40.2739	40.2739	41.5943	92.6519	135.787	150.532	153.393	153.393	153.393	153.393	153.393	153.393
Gujarat	477	Jamnagar	0.413385	0.413385	0.826769	1.24015	1.24015	2.06692	4.96061	7.44092	11.5748	12.8149	15.7086	16.122	16.5354	16.5354	16.5354	16.9488	16.9488	16.9488	16.9488	18.1889	18.1889	18.1889	18.1889	18.1889	19.8425	101.693	188.503	220.334	226.948	229.015	229.015	229.015	229.015	229.015
Gujarat	478	Porbandar	0	0	0	3.04672	3.04672	3.04672	3.04672	3.04672	6.09344	6.09344	6.09344	6.09344	6.09344	6.09344	15.2336	27.4205	45.7008	53.3176	62.4577	65.5045	68.5512	68.5512	68.5512	79.2147	169.093	225.457	233.074	249.831	252.878	252.878	252.878	252.878	254.401	255.924
Gujarat	479	Junagadh	0	0	0	0	0.318399	0.955198	2.2288	5.09439	9.55198	13.6912	15.2832	16.8752	17.1936	17.8304	17.8304	18.1488	18.1488	18.1488	18.1488	18.1488	18.1488	18.1488	18.1488	18.1488	18.1488	36.2975	84.6942	101.569	104.753	106.345	106.664	106.664	106.664	106.664
Gujarat	480	Amreli	0	0	0	0.573399	2.2936	4.0138	5.1606	5.1606	6.88079	11.468	13.1882	14.335	14.9084	14.9084	15.4818	15.4818	18.3488	18.9222	19.4956	19.4956	19.4956	19.4956	19.4956	19.4956	21.2158	27.5232	44.7252	56.1931	63.0739	63.6473	64.2207	64.2207	64.2207	64.2207
Gujarat	481	Bhavnagar	0.811563	1.62313	2.16417	2.43469	4.05781	4.32833	4.86938	7.8451	9.73875	13.526	15.9607	18.9365	19.4775	19.4775	19.4775	20.2891	20.5596	21.6417	23.2648	24.8879	24.8879	24.8879	24.8879	25.1584	27.0521	50.3169	84.9435	94.6823	99.8222	100.634	100.904	100.904	100.904	100.904
Gujarat	482	Anand	0	1.68093	3.36186	4.20232	5.04279	5.46302	5.46302	5.46302	5.88325	6.72372	6.72372	6.72372	6.72372	6.72372	6.72372	6.72372	7.14395	7.14395	7.14395	8.82488	8.82488	8.82488	8.82488	8.82488	9.66534	13.8677	22.6925	29.4163	30.677	31.0972	31.5174	31.5174	31.5174	31.5174
Gujarat	483	Kheda	0	0	0.418966	1.67586	2.09483	2.09483	2.93276	7.12242	10.4742	12.569	12.9879	13.8259	13.8259	13.8259	13.8259	13.8259	13.8259	21.3673	21.3673	21.7862	22.2052	22.2052	22.6242	23.0431	23.0431	24.3	31.4225	37.7069	40.2207	40.2207	40.2207	40.2207	40.2207	40.2207
Gujarat	484	Panch Mahals	0	0.539663	1.61899	3.23798	4.3173	4.3173	4.58713	5.1268	5.1268	5.39663	5.93629	5.93629	7.01562	7.28545	7.82511	8.36477	8.6346	8.90444	8.90444	10.5234	10.7933	10.7933	10.7933	11.6027	11.8726	21.0468	34.8082	43.7127	48.03	48.2998	48.2998	48.2998	48.2998	48.2998
Gujarat	485	Dohad	0	0	0	0	0	0	1.17591	2.93976	2.93976	3.52772	3.52772	3.52772	3.52772	3.52772	4.11567	4.11567	4.11567	4.11567	4.11567	4.11567	4.11567	4.11567	4.11567	4.11567	4.70362	13.5229	19.9904	22.3422	22.3422	22.3422	22.3422	22.3422	22.3422	22.3422
Gujarat	486	Vadodara	1.06739	3.62912	6.83129	8.32563	9.17954	10.4604	11.5278	17.7187	23.9095	28.3925	33.3025	39.9203	43.336	45.2573	46.5382	47.819	49.5268	50.8077	51.8751	57.212	57.212	57.212	57.4255	58.9199	70.6611	119.761	169.928	191.49	195.332	196.186	196.186	196.186	196.186	196.186
Gujarat	487	Narmada	0	0	0	0	0	0	0	0	0	0	0	0	1.28305	1.28305	1.28305	1.28305	2.56609	2.56609	2.56609	2.56609	2.56609	2.56609	2.56609	2.56609	2.56609	3.84914	14.1135	17.9627	20.5288	20.5288	20.5288	20.5288	20.5288	20.5288
Gujarat	488	Bharuch	0	1.12926	1.12926	1.69388	2.82314	5.08165	6.21091	6.21091	6.21091	6.21091	7.90479	8.46942	8.46942	9.03405	9.59867	10.1633	10.1633	10.1633	10.1633	10.1633	10.1633	10.1633	10.1633	10.7279	13.5511	35.5716	57.592	67.1907	72.837	72.837	72.837	72.837	72.837	72.837
Gujarat	489	The Dangs	0	0	0	0	0	0	0	0	0	0	0	0	0	0	14.5106	32.6488	36.2764	43.5317	50.787	50.787	50.787	50.787	50.787	58.0422	90.691	145.106	152.361	159.616	159.616	159.616	159.616	159.616	159.616	159.616
Gujarat	490	Navsari	0	0	0	0	0.649795	0.649795	1.29959	3.89877	4.54856	4.54856	4.54856	4.54856	4.54856	4.54856	4.54856	4.54856	5.19836	5.19836	5.84815	5.84815	5.84815	6.49795	6.49795	7.14774	7.79754	9.74692	15.5951	18.8441	20.7934	20.7934	20.7934	20.7934	20.7934	20.7934
Gujarat	491	Valsad	0	0.556621	0.556621	0.556621	1.66986	1.66986	2.78311	2.78311	4.45297	5.00959	5.00959	5.00959	5.00959	5.00959	5.00959	5.00959	5.00959	5.00959	5.00959	5.00959	5.00959	5.00959	5.00959	5.00959	5.00959	16.6986	26.1612	28.3877	30.6142	30.6142	30.6142	30.6142	30.6142	30.6142
Gujarat	492	Surat	0.801855	4.00927	7.53743	11.0656	16.6786	25.3386	36.7249	65.9125	87.0814	100.232	112.26	122.684	130.221	135.353	135.353	135.353	135.353	135.353	135.834	140.806	140.806	140.806	140.806	140.966	141.287	195.813	237.67	262.688	278.725	280.168	280.489	280.489	280.489	280.489
Gujarat	493	Tapi	0	0	0	0	0	0	0	0.630903	1.89271	2.52361	2.52361	2.52361	3.78542	3.78542	3.78542	3.78542	3.78542	3.78542	3.78542	4.41632	4.41632	4.41632	4.41632	4.41632	5.04722	7.57083	13.249	13.8799	14.5108	15.7726	15.7726	15.7726	15.7726	15.7726
Daman & Diu	494	Diu	0	0	0	0	0	0	17.2063	17.2063	17.2063	17.2063	17.2063	17.2063	17.2063	17.2063	17.2063	17.2063	17.2063	17.2063	17.2063	17.2063	17.2063	17.2063	17.2063	17.2063	17.2063	17.2063	17.2063	17.2063	17.2063	17.2063	17.2063	17.2063	17.2063	17.2063
Daman & Diu	495	Daman	0	0	0	0	0	0	0	0	0	0	0	0	0	0	0	0	0	0	0	0	0	0	0	0	0	0	0	0	0	0	0	0	0	0
Dadara & Nagar Havelli	496	Dadra & Nagar Haveli	0	0	0	0	0	0	0	3.50344	3.50344	3.50344	3.50344	3.50344	3.50344	3.50344	3.50344	3.50344	3.50344	3.50344	3.50344	3.50344	3.50344	3.50344	3.50344	3.50344	10.5103	10.5103	10.5103	10.5103	10.5103	10.5103	10.5103	10.5103	10.5103	10.5103
Maharashtra	497	Nandurbar	0	0.528135	1.05627	1.58441	5.28135	6.86576	8.9783	19.541	31.16	42.2508	59.1512	66.5451	73.939	77.6359	80.8047	83.4454	89.783	92.9518	100.874	110.38	116.718	120.415	125.168	157.912	200.163	304.206	391.348	445.218	510.707	514.932	515.46	518.101	518.101	518.101
Maharashtra	498	Dhule	0	1.28013	3.41369	6.82739	16.6418	23.4691	34.9904	44.378	61.8732	92.1697	121.186	141.668	145.935	146.362	146.362	146.362	148.069	149.776	149.776	151.909	151.909	151.909	151.909	163.857	180.499	193.3	225.73	238.959	310.646	317.473	317.9	320.887	320.887	327.288
Maharashtra	499	Jalgaon	0	1.86057	5.5817	14.8845	27.9085	48.3747	77.5236	107.086	139.336	177.374	218.513	257.378	272.263	278.465	284.873	294.59	299.344	305.34	309.061	315.056	318.364	320.844	328.907	339.863	357.435	404.983	470.723	529.021	600.136	615.021	617.088	622.876	627.838	633.006
Maharashtra	500	Buldana	0	0.3333	0.3333	0.9999	0.9999	3.9996	5.6661	12.9987	20.3313	24.6642	32.3301	40.6626	47.3286	55.9944	62.9937	70.3263	73.6593	76.9923	81.9918	84.9915	87.3246	92.3241	94.3239	98.9901	110.656	128.654	151.652	169.65	222.978	235.643	243.642	245.309	245.309	248.642
Maharashtra	501	Akola	0	0.488363	6.83708	13.6742	20.5112	37.1156	46.3945	56.6501	66.9057	76.1846	89.3704	112.812	125.021	137.23	144.555	172.88	181.183	184.113	190.95	197.787	202.671	207.066	218.298	247.6	278.855	315.482	401.434	497.642	676.871	722.777	731.567	755.986	756.474	757.939
Maharashtra	502	Washim	0	0	0	0	1.46097	2.19146	3.65244	8.76585	15.3402	21.1841	38.7158	67.9353	76.7012	100.077	108.112	109.573	110.304	110.304	112.495	114.686	118.339	121.261	124.913	138.793	154.863	216.955	319.223	426.605	452.172	464.59	466.781	468.973	469.703	482.122
Maharashtra	503	Amravati	0	2.11584	3.92942	4.83621	6.34752	8.46336	11.486	18.1358	28.715	39.2942	59.2435	82.5178	97.3287	105.49	107.001	107.303	112.442	116.069	118.185	122.114	126.648	145.691	175.615	197.982	217.629	273.246	363.925	436.77	467.299	473.948	496.014	508.406	508.709	508.709
Maharashtra	504	Wardha	0	0	0.674524	0.674524	0.674524	0.674524	0.674524	3.37262	6.74524	12.1414	18.2122	47.2167	91.7353	138.277	148.395	149.07	157.164	179.423	193.588	203.706	207.753	215.173	230.687	258.343	277.229	360.87	490.379	685.991	795.264	809.429	812.127	820.896	821.571	829.665
Maharashtra	505	Nagpur	0	0.376149	0.376149	1.88075	2.06882	4.13764	5.64224	15.2341	66.0142	139.363	274.025	385.741	452.32	516.829	545.793	565.541	588.11	606.917	625.348	639.642	652.807	669.922	682.335	733.491	838.061	974.039	1146.69	1253.14	1545.79	1602.77	1610.67	1731.6	1732.17	1738
Maharashtra	506	Bhandara	0	0	0	0	0	0	0.732119	0.732119	1.46424	7.68725	18.669	36.6059	59.6677	70.6495	87.1221	100.3	106.523	116.041	120.067	124.094	127.389	130.317	135.808	148.62	188.155	239.037	292.115	416.576	460.503	476.243	476.609	478.44	478.44	482.1
Maharashtra	507	Gondiya	0	0	0	0	0	0.576746	1.73024	1.73024	5.19071	9.80468	21.9163	41.5257	59.4048	64.5956	70.363	77.284	79.5909	87.6654	96.3166	98.0468	98.0468	98.0468	99.2003	103.238	127.461	193.787	239.35	275.685	317.787	320.671	321.248	325.285	325.861	327.592
Maharashtra	508	Garhchiroli	0	0	0	0	0.818868	0.818868	0.818868	0.818868	1.63774	1.63774	2.4566	13.9208	21.2906	30.2981	43.4	55.683	65.5095	76.9736	81.8868	85.1623	85.1623	85.1623	88.4378	94.1698	103.177	160.498	221.913	388.962	522.438	534.721	562.562	574.027	574.027	578.121
Maharashtra	509	Chandrapur	0	0	0	0	0	0	0	0	2.39863	7.59566	24.7858	57.5671	81.1537	97.1445	114.335	130.326	143.518	155.911	161.908	165.505	165.505	166.305	170.303	179.098	201.485	263.849	410.566	557.282	613.65	623.244	637.236	653.627	654.826	656.825
Maharashtra	510	Yavatmal	0	0	0	0.314137	0.942411	3.14137	4.39792	8.4817	15.0786	23.5603	38.3247	68.796	87.0159	99.2673	105.236	110.89	122.199	125.341	130.681	135.079	145.76	151.414	157.383	167.121	189.425	299.687	373.195	435.394	541.886	548.797	552.567	562.933	563.248	571.415
Maharashtra	511	Nanded	0	0	1.0448	1.5672	3.1344	3.39559	7.31359	19.59	35.0007	58.7699	82.0167	104.48	123.286	136.346	155.153	160.638	166.123	174.743	176.31	179.705	179.705	182.056	183.362	204.258	295.417	420.793	519.787	586.132	695.052	703.149	704.716	705.239	706.806	707.328
Maharashtra	512	Hingoli	0	0	0	0	0.741354	0.741354	8.89625	16.3098	23.7233	33.3609	42.9985	49.6707	56.3429	62.2738	63.7565	65.2392	74.8768	79.3249	80.0663	80.8076	81.549	81.549	81.549	81.549	98.6001	141.599	209.062	256.509	319.524	339.54	356.591	366.97	366.97	371.418
Maharashtra	513	Parbhani	0	0	0.47592	0.47592	1.42776	1.90368	3.33144	11.4221	24.2719	37.5977	60.9177	92.8044	108.034	113.269	123.263	126.595	133.258	137.541	142.3	144.204	144.68	145.156	152.77	172.283	210.832	281.269	365.031	452.124	532.078	565.869	570.628	586.809	586.809	589.665
Maharashtra	514	Jalna	0	0	0	0	3.60882	6.31544	22.5551	33.3816	50.9746	59.5456	77.5897	83.9051	105.558	128.113	136.233	140.744	148.864	154.277	159.69	163.75	166.457	171.419	178.637	185.854	239.536	290.961	374.867	415.917	513.806	527.79	538.617	541.324	542.226	545.383
Maharashtra	515	Aurangabad	0	1.64914	4.71184	15.3135	31.8049	60.3116	82.4572	113.555	134.288	156.904	181.877	209.441	222.635	230.409	246.665	253.026	261.743	288.836	292.37	299.673	300.851	304.856	310.51	321.819	361.634	468.122	543.04	704.892	853.079	923.286	971.818	1011.4	1046.26	1052.15
Maharashtra	516	Nashik	0	1.71207	4.85087	9.41639	14.838	31.6733	45.5126	65.9147	94.1639	123.697	152.802	185.474	209.871	219.858	234.126	245.112	254.528	269.223	278.212	286.059	289.768	294.762	300.183	318.445	360.676	439.432	581.962	687.539	973.455	1142.09	1158.5	1249.38	1255.09	1259.09
Maharashtra	517	Thane	0	1.21397	3.70261	14.9318	34.6588	65.9792	124.857	179.728	233.993	271.504	315.511	358.546	389.563	399.092	415.602	423.675	429.26	436.968	443.22	451.779	452.143	455.906	459.791	467.621	499.548	536.392	601.643	687.289	872.116	919.218	946.653	986.836	996.487	1009.17
Maharashtra	518	Mumbai Suburban	0	0	0	0	0	0	0	0	0	0	0	0	0	0	0	0	0	0	0	0	0	0	0	0	0	0	0	0	0	0	0	0	0	0
Maharashtra	519	Mumbai	0	28.4813	64.3286	125.613	220.976	447.452	536.922	652.812	725.685	784.317	843.833	917.001	987.615	1063.34	1063.34	1063.34	1063.34	1063.34	1063.34	1110.87	1117.35	1122.56	1128.84	1143.67	1193.47	1305.72	1507.94	1702.89	1957.36	1980.44	2001.65	2022.47	2031.51	2037.3
Maharashtra	520	Raigarh	0	0.971775	3.8871	12.6331	23.3226	33.0404	55.7151	121.472	185.285	253.633	306.109	374.781	442.806	454.467	467.748	473.255	477.142	487.183	495.929	503.704	523.463	526.702	531.237	543.87	574.967	688.665	798.475	956.227	1139.89	1204.03	1341.37	1428.51	1469	1485.84
Maharashtra	521	Pune	0	8.17135	16.807	30.5497	45.871	69.8279	111.428	194.905	290.64	377.832	453.881	539.866	590.473	620.28	667.544	686.672	702.086	713.786	721.679	741.086	745.45	750.093	757.707	774.514	808.871	899.499	992.355	1223.94	1546.24	1648.38	1730.47	1813.95	1838.46	1877.74
Maharashtra	522	Ahmadnagar	0	0.367203	0.550804	1.10161	1.65241	2.75402	4.95724	11.3833	23.8682	54.1624	86.1091	125.767	146.881	156.796	169.097	171.667	182.133	192.047	196.637	201.778	204.165	209.673	214.997	222.341	253.37	364.082	448.538	576.692	860.723	1006.5	1023.58	1134.29	1166.6	1195.98
Maharashtra	523	Bid	0	0	0	0	1.75017	2.62526	4.37543	17.5017	50.755	108.511	174.142	241.524	313.281	363.161	379.788	391.164	413.916	420.917	434.918	454.17	457.67	457.67	459.42	463.796	473.422	621.311	1039.6	1499.9	1915.56	2045.95	2093.21	2134.34	2189.47	2220.97
Maharashtra	524	Latur	0	0.356	0.356	1.068	2.848	6.408	14.596	31.684	66.928	97.188	132.076	173.016	200.072	217.16	228.196	233.18	240.656	244.216	246.708	247.42	249.2	254.896	258.456	269.492	295.836	401.568	530.084	648.632	750.092	804.56	823.784	865.08	866.86	870.776
Maharashtra	525	Osmanabad	0	0	0	0	2.62933	5.25865	8.93971	23.6639	47.3279	83.0867	128.311	190.363	232.432	260.829	270.295	273.976	286.596	290.803	295.01	300.795	301.321	305.528	311.838	317.097	359.166	478.011	617.366	705.711	824.03	909.221	928.152	966.014	981.79	1001.25
Maharashtra	526	Solapur	0	1.21425	4.24987	14.1662	26.9158	53.6293	74.2715	102.199	125.472	154.614	199.744	231.517	263.087	291.824	317.121	338.168	351.727	363.263	369.536	378.643	379.655	382.893	386.536	395.845	423.368	523.544	676.539	884.58	969.173	997.708	1023.61	1049.52	1094.65	1131.88
Maharashtra	527	Satara	0	0.582995	0.582995	4.66396	8.16193	12.5344	20.4048	40.5182	62.9635	99.6922	177.522	273.716	387.983	410.72	456.777	481.263	499.627	508.955	517.991	524.696	528.777	532.566	536.939	544.226	572.793	661.7	745.651	914.428	1233.62	1366.83	1460.4	1551.06	1633.26	1758.9
Maharashtra	528	Ratnagiri	0	0.554845	1.66453	2.77422	9.43236	14.9808	18.3099	34.4004	55.4845	78.788	102.646	154.247	189.757	208.622	209.176	210.841	212.506	215.835	220.273	224.712	231.925	240.248	243.577	245.796	250.235	297.397	393.94	616.433	830.048	992.617	1076.4	1177.38	1240.08	1310.54
Maharashtra	529	Sindhudurg	0	0	0	0	0	4.18323	5.22903	7.32064	12.5497	20.9161	43.9239	87.8477	123.405	139.092	142.23	156.871	164.192	171.512	179.879	181.97	188.245	189.291	193.474	198.703	221.711	351.391	506.17	694.415	904.623	1064.63	1159.8	1289.48	1338.63	1405.56
Maharashtra	530	Kolhapur	0	0	0.228247	0.91299	1.82598	2.51072	5.70618	23.966	77.3759	147.448	232.128	305.852	341.915	367.022	379.804	382.314	385.053	385.738	387.792	388.477	389.618	390.988	391.901	394.183	398.748	416.095	478.635	803.659	975.301	1081.89	1188.26	1269.97	1316.3	1335.02
Maharashtra	531	Sangli	0	0.308619	0.308619	0.308619	2.16033	3.39481	6.48099	19.443	60.4893	131.78	249.673	362.936	427.746	472.804	526.504	530.207	540.7	549.033	550.885	552.736	554.279	556.131	558.909	565.39	588.845	637.915	729.883	917.215	1128.62	1243.73	1428.6	1565.93	1635.06	1691.23
Andhra Pradesh	532	Adilabad	0	0	0.32098	0.32098	7.70351	8.02449	10.5923	15.086	21.5056	22.7896	27.2833	29.2091	30.4931	31.777	32.098	32.4189	32.7399	37.8756	38.5176	38.8385	38.8385	38.8385	38.8385	38.8385	39.4805	49.1099	65.1589	75.4302	94.689	98.8617	100.788	101.751	101.751	101.751
Andhra Pradesh	533	Nizamabad	0	0	0	0	2.40368	2.74706	4.12059	5.15074	5.83751	5.83751	6.52427	6.86765	7.21104	7.21104	7.21104	7.21104	7.21104	10.6449	10.6449	10.6449	10.6449	10.6449	10.6449	10.6449	10.6449	12.7052	15.4522	15.4522	20.2596	20.9463	20.9463	20.9463	20.9463	20.9463
Andhra Pradesh	534	Karimnagar	0	0	0	0	4.19715	6.29573	13.291	20.2862	27.981	35.6758	42.9042	48.5004	54.0966	54.7961	61.325	65.0558	68.5535	69.4862	70.652	72.5174	73.6833	74.3828	76.0151	79.2795	83.943	99.3326	120.318	130.112	146.201	152.496	156.927	160.424	163.922	166.72
Andhra Pradesh	535	Medak	0	0	0	0	1.06713	1.33392	2.13427	2.66784	4.00175	4.53532	4.80211	5.60246	5.86924	6.13602	6.40281	6.40281	6.66959	7.20316	7.20316	7.20316	7.20316	7.20316	7.20316	7.20316	7.73672	15.7402	27.4787	33.6147	39.7508	43.4857	44.5529	44.5529	44.5529	44.5529
Andhra Pradesh	536	Hyderabad	0	0	0	0	1.78619	5.58185	9.3775	14.2895	18.5317	23.8903	30.5885	39.0729	43.7617	50.0133	50.0133	51.1297	51.353	54.9254	58.0512	58.2745	58.2745	58.2745	58.2745	58.2745	58.9443	65.8658	75.6898	81.7182	88.6397	91.9888	92.8819	92.8819	92.8819	92.8819
Andhra Pradesh	537	Rangareddy	0	0	0	0	0.725231	1.30542	1.30542	2.17569	2.17569	2.46578	2.46578	2.46578	3.19102	3.19102	5.36671	7.5424	9.428	11.1686	11.3136	11.4586	11.6037	11.7487	11.8938	13.1992	15.3749	23.3524	33.3606	42.3535	50.0409	50.186	52.0716	53.9572	55.2626	55.8428
Andhra Pradesh	538	Mahbubnagar	0	0	0	0	2.34627	3.64976	4.69255	5.73534	6.25673	6.77812	7.56021	8.08161	8.08161	8.8637	10.6886	10.9493	10.9493	12.7742	13.2956	17.206	20.5951	23.7234	26.8518	31.805	40.1473	70.6489	110.014	129.045	145.469	156.94	162.675	166.846	170.496	174.406
Andhra Pradesh	539	Nalgonda	0	0	0	0	1.00201	1.75351	2.25452	4.00803	4.00803	5.26054	6.01204	6.01204	6.76355	7.01405	10.7716	14.5291	17.0341	20.0401	20.0401	20.0401	20.0401	20.0401	20.0401	20.0401	20.2906	29.0582	44.0883	50.3508	55.8619	58.1164	58.1164	58.1164	58.1164	58.1164
Andhra Pradesh	540	Warangal	0	0	0	0	1.98166	2.22937	2.22937	2.47708	3.46791	3.96333	3.96333	3.96333	4.70645	4.70645	4.70645	4.70645	4.95416	6.44041	7.67895	7.67895	7.67895	7.67895	7.67895	7.67895	7.67895	21.3029	43.5966	52.7618	62.1747	64.8995	65.8904	65.8904	65.8904	65.8904
Andhra Pradesh	541	Khammam	0	0	0	0	27.6417	39.0669	60.4432	89.5591	118.306	143.737	171.747	195.703	217.448	234.033	234.033	234.402	234.77	234.77	235.139	235.139	235.139	235.139	235.139	235.507	241.404	258.726	281.945	294.108	359.342	364.87	370.03	372.979	373.716	373.716
Andhra Pradesh	542	Srikakulam	0	0	0	0	0	0.648176	4.86132	22.6862	52.1782	78.7534	94.9578	103.708	108.245	109.866	111.486	112.134	112.134	112.134	112.459	112.459	112.459	112.459	112.459	112.459	113.755	128.015	152.321	186.351	218.435	236.584	244.038	247.603	250.196	252.465
Andhra Pradesh	543	Vizianagaram	0	0	0	0	0	0.758023	4.16913	21.6037	42.8283	62.5369	77.6974	83.0035	86.0356	87.5517	88.3097	89.4467	90.5837	90.5837	90.5837	90.5837	90.5837	90.5837	90.5837	90.5837	90.5837	108.018	161.08	211.867	241.43	249.39	253.559	253.938	253.938	253.938
Andhra Pradesh	544	Visakhapatnam	0	0	0.205452	0.205452	0.205452	0.616356	4.51995	21.5725	40.885	59.3757	75.6064	88.7553	99.4388	104.575	107.862	111.15	112.382	113.204	114.437	115.464	116.08	116.697	116.902	118.135	121.833	131.284	162.307	193.33	209.972	216.547	219.628	222.299	225.792	227.436
Andhra Pradesh	545	East Godavari	0	0	0	0	0.664329	1.16258	3.48773	27.2375	44.1779	64.9382	77.0622	87.0272	96.3278	101.476	103.801	105.628	105.628	105.628	105.628	105.628	105.628	105.628	105.628	105.628	105.961	114.597	137.682	160.602	177.21	189.168	198.136	202.787	207.271	210.26
Andhra Pradesh	546	West Godavari	0	0	0	0	0	0.871414	6.97131	20.4782	40.9564	66.881	86.27	98.6876	103.916	108.491	111.759	114.155	115.462	116.769	117.423	118.077	118.077	118.077	118.077	118.077	118.077	125.484	147.269	189.097	214.586	223.518	227.439	230.925	234.192	235.5
Andhra Pradesh	547	Krishna	0.79058	1.58116	2.76703	2.96467	4.94112	12.4516	16.7998	31.8208	44.0748	54.9453	70.5592	86.9638	101.194	111.867	120.366	125.9	129.655	131.632	133.608	136.375	137.166	137.363	137.561	138.154	140.328	155.349	175.311	199.621	215.828	230.256	239.546	249.428	259.508	269.192
Andhra Pradesh	548	Guntur	0.527682	1.40715	1.40715	1.40715	1.58305	3.16609	5.62861	23.5698	49.9539	66.1361	82.4943	93.3997	100.787	108.702	112.22	114.155	115.738	116.969	117.497	118.904	119.08	119.08	119.256	119.96	122.246	130.865	149.51	169.21	182.754	194.891	200.871	204.389	208.258	211.249
Andhra Pradesh	549	Prakasam	0	0	0	0	0	1.54094	3.33871	11.5571	41.0918	73.7085	100.675	125.073	142.024	147.417	148.701	148.958	149.215	149.472	149.728	149.728	149.728	149.728	149.728	150.242	152.297	162.056	180.804	205.973	224.978	236.792	246.551	258.108	264.015	270.179
Andhra Pradesh	550	Sri Potti Sriramulu Nellore	0.600478	0.600478	0.900717	0.900717	1.20096	1.20096	4.50358	19.5155	42.0335	89.171	120.396	134.807	143.214	146.817	148.018	149.519	152.221	152.521	152.822	154.323	154.623	154.623	155.224	155.824	161.228	186.448	213.77	248.598	266.912	275.92	283.125	290.932	297.837	305.043
Andhra Pradesh	551	Y.s.r.	0	0	0	0	0	0.30405	4.2567	13.0742	33.7496	66.8911	95.7758	113.715	123.748	133.478	135.302	136.823	138.039	140.167	140.471	140.775	140.775	140.775	140.775	140.775	141.687	149.593	157.194	166.924	177.869	183.95	187.295	189.119	190.944	191.552
Andhra Pradesh	552	Kurnool	0.216345	1.94711	3.89421	4.54325	6.05767	14.0624	24.447	42.1873	61.2257	81.7785	91.9467	100.384	103.846	104.278	104.495	105.144	105.36	105.36	105.36	107.956	108.173	108.173	108.389	109.254	111.634	122.668	144.951	169.182	184.326	189.735	192.98	194.927	195.36	196.442
Andhra Pradesh	553	Anantapur	0.429546	0.859092	0.859092	0.859092	1.07386	1.71818	10.5239	24.4841	46.391	70.8751	90.2046	104.594	114.474	120.273	124.568	126.501	127.575	128.219	128.219	129.508	129.508	129.508	129.938	130.152	132.515	144.113	167.308	197.376	218.854	227.23	231.31	233.673	236.25	236.465
Andhra Pradesh	554	Chittoor	0	0	0	0.210148	0.840594	1.26089	6.9349	22.696	47.2834	87.2116	114.111	137.647	152.778	164.126	169.8	173.793	175.684	176.735	177.786	177.996	177.996	178.416	180.097	182.199	189.974	205.105	227.801	272.773	312.491	339.81	353.68	366.289	379.738	390.035
Karnataka	555	Belgaum	0	0	0	0.462371	0.462371	1.84948	3.23659	4.62371	7.8603	13.8711	27.7422	43.9252	50.3984	58.7211	63.8072	66.5814	69.3556	69.3556	69.818	71.2051	72.5922	72.5922	73.0546	74.9041	79.9901	100.797	158.131	306.089	355.101	374.52	387.467	395.327	398.564	403.65
Karnataka	556	Bagalkot	0	0.0916881	0.0916881	0.0916881	0.0916881	0.458441	1.83376	4.30934	4.95116	6.78492	8.06856	9.71894	11.2776	12.0111	12.1028	12.4696	12.4696	12.4696	12.4696	12.4696	12.4696	12.4696	12.4696	12.4696	12.653	13.8449	22.1885	25.9477	28.0566	29.0651	29.7986	30.1654	30.1654	30.3488
Karnataka	557	Bijapur	0	1.8678	2.8017	4.6695	5.6034	8.4051	17.7441	31.7526	47.6289	98.9934	128.878	153.16	169.036	182.111	188.648	197.053	199.855	201.722	203.59	204.524	204.524	204.524	204.524	205.458	211.061	237.211	323.129	404.379	450.14	466.016	471.62	478.157	480.959	484.694
Karnataka	558	Bidar	0	0	0.364588	0.91147	1.09376	3.46358	9.29699	14.4012	19.5054	24.6097	26.6149	27.7087	30.4431	30.4431	30.4431	31.5368	31.9014	32.0837	32.266	32.6306	32.6306	32.6306	33.1775	34.6358	37.7348	46.8495	61.6153	71.8238	74.3759	75.1051	75.652	75.8343	75.8343	76.0166
Karnataka	559	Raichur	0	0	0	0.344682	0.689363	0.689363	4.13618	8.61704	18.6128	30.332	43.7746	46.532	49.6342	51.3576	59.2852	65.4895	67.9023	71.0044	72.7278	72.7278	72.7278	72.7278	72.7278	72.7278	72.7278	75.4853	91.6853	112.366	125.464	131.324	132.702	133.047	133.392	133.392
Karnataka	560	Koppal	0	0	0	0	0	0.512754	2.56377	9.74233	28.7143	66.1453	99.4744	116.395	135.367	139.982	146.135	147.161	150.237	151.263	151.775	151.775	151.775	151.775	151.775	152.288	152.288	153.314	173.311	224.586	257.403	269.196	272.785	273.298	274.324	274.324
Karnataka	561	Gadag	0	0.400407	0.400407	0.400407	0.800814	1.20122	3.60366	12.813	22.0224	31.6322	44.4452	52.4533	55.6566	56.4574	65.2664	70.4717	72.8741	73.6749	74.4757	74.4757	74.4757	74.4757	74.4757	74.4757	74.4757	75.2765	90.8924	118.921	134.937	141.344	144.947	145.348	146.149	146.149
Karnataka	562	Dharwad	0	0	0	0	2.54397	6.78392	37.3116	111.087	194.19	275.597	365.484	413.819	450.283	479.114	484.202	484.202	485.05	485.05	485.05	487.594	489.29	491.834	494.378	498.618	513.882	563.914	636.841	789.479	895.478	995.541	1046.42	1056.6	1067.62	1073.56
Karnataka	563	Uttara Kannada	0	0	0	0	0	0	5.48566	15.7713	20.5712	36.3425	58.2852	76.1136	95.9991	106.285	109.713	109.713	109.713	110.399	111.085	111.085	111.085	111.085	111.085	112.456	115.199	131.656	230.398	383.311	433.367	458.739	465.596	476.567	488.91	496.453
Karnataka	564	Haveri	0	0	0	0	0	1.52825	5.34886	19.1031	37.442	82.5253	100.864	122.26	133.722	141.363	146.712	146.712	148.24	149.768	152.825	153.589	154.353	155.117	155.881	160.466	168.107	232.293	382.062	545.584	641.099	698.409	721.332	743.492	771.764	788.575
Karnataka	565	Bellary	0	0	0	0.524452	0.524452	15.2091	24.6493	38.8095	81.2901	136.358	185.132	242.297	263.8	281.631	285.302	285.827	286.351	288.449	289.498	289.498	289.498	289.498	289.498	290.022	296.84	357.677	525.501	689.655	751.54	823.915	859.578	860.626	861.675	863.773
Karnataka	566	Chitradurga	0	0	0	0	0	0	0.399058	2.39435	5.58681	8.77927	13.1689	15.1642	18.3567	23.5444	23.9435	24.3425	24.3425	24.7416	24.7416	25.1406	25.1406	25.1406	25.1406	25.1406	25.5397	27.1359	38.3095	54.2718	63.8492	69.436	70.6332	71.8304	77.8162	78.6144
Karnataka	567	Davanagere	0	0	2.10265	2.10265	3.15397	4.2053	11.5646	25.2318	65.7078	100.401	119.325	126.685	131.416	135.095	143.506	155.07	164.532	165.058	165.058	167.686	167.686	167.686	167.686	167.686	167.686	172.417	194.495	220.252	268.613	323.808	340.103	341.68	344.309	347.463
Karnataka	568	Shimoga	0	0	0	0	0	0.946563	5.20609	12.7786	31.7098	55.3739	97.9692	138.671	154.29	163.282	165.175	165.175	165.648	165.648	166.122	166.122	166.122	166.122	166.122	166.122	167.542	180.793	271.663	382.885	437.785	470.915	491.739	501.678	505.464	509.724
Karnataka	569	Udupi	0	0	0	0.817282	0.817282	1.63456	2.45185	23.7012	64.5653	78.4591	105.429	120.141	138.938	148.745	163.456	172.447	178.168	179.802	184.706	184.706	184.706	185.523	185.523	187.158	187.158	192.061	242.733	299.943	326.096	353.066	363.691	375.133	391.478	407.824
Karnataka	570	Chikmagalur	0	0	0	0	0	0.336691	2.35683	7.0705	14.4777	24.2417	35.0158	41.0763	45.1165	45.7899	46.1266	46.8	47.4734	47.8101	48.1468	48.1468	48.1468	48.1468	48.1468	48.8201	48.8201	53.5338	66.6647	87.8762	102.017	117.168	123.902	127.942	128.279	130.636
Karnataka	571	Tumkur	0	0.981918	0.981918	0.981918	0.981918	2.4548	7.85534	24.548	44.1863	73.1529	97.7009	115.375	149.743	166.435	167.417	167.908	167.908	167.908	168.399	169.381	169.872	171.836	173.309	176.254	181.655	212.094	316.178	425.171	464.938	484.086	500.778	508.634	514.525	520.908
Karnataka	572	Bangalore	0	2.73613	4.92503	6.56671	19.1529	53.6281	240.779	565.284	765.022	1076.94	1377.37	1608.3	1896.68	2116.67	2189.45	2263.33	2319.14	2360.73	2382.62	2403.42	2424.76	2451.57	2476.2	2528.18	2716.43	3492.39	5122.03	7316.96	8430.01	8589.26	8668.6	8723.87	8759.44	8790.09
Karnataka	573	Mandya	0	0	0	0	0	0	1.55806	15.5806	51.416	96.5998	135.551	162.038	199.432	219.687	227.477	227.477	227.477	229.035	229.035	233.709	233.709	235.267	235.267	239.942	252.406	334.983	518.835	696.454	765.008	855.376	928.605	958.208	986.253	1000.28
Karnataka	574	Hassan	0	0	0	0	0.589353	1.76806	12.9658	34.7719	71.3118	104.316	139.087	173.859	205.095	218.061	218.061	218.061	218.061	218.061	218.061	218.65	219.239	219.829	220.418	227.49	244.582	299.981	398.403	477.966	502.129	505.076	506.844	508.612	508.612	509.201
Karnataka	575	Dakshina Kannada	0	1.25536	3.13839	4.39374	4.39374	7.53213	28.2455	89.1302	163.196	229.73	282.455	335.18	389.788	426.193	428.704	428.704	431.842	431.842	431.842	434.981	435.608	435.608	436.236	436.864	437.491	446.906	483.939	552.984	599.432	728.734	824.141	872.472	919.548	965.368
Karnataka	576	Kodagu	0	0	0	0	0	0	1.45988	4.37965	5.35291	10.2192	13.139	17.5186	25.3047	30.6576	32.1175	32.6041	33.0907	33.0907	33.0907	33.5774	33.5774	34.064	34.064	34.064	34.064	39.9035	81.7536	107.058	120.197	128.47	134.309	141.609	145.502	152.315
Karnataka	577	Mysore	0	0	0	0	0	0.869947	13.6292	41.1775	85.2548	128.752	178.339	213.717	263.594	277.803	279.253	279.253	279.543	279.543	279.543	281.573	281.863	282.733	284.763	289.692	302.452	333.48	389.156	454.982	537.917	615.343	639.701	652.46	660.87	668.989
Karnataka	578	Chamrajnagar	0	0	0	0	0	0	1.36595	3.18721	13.2041	16.3914	25.4977	35.0593	47.3528	56.9144	58.7357	59.6463	60.557	61.4676	61.9229	61.9229	62.3782	62.3782	62.3782	62.3782	63.7442	76.9483	132.497	184.858	206.258	214.909	222.194	227.658	229.934	232.666
Karnataka	579	Gulbarga	0	3.62906	5.08068	5.08068	7.25811	13.0646	26.855	68.9521	116.856	152.42	180.001	201.05	215.566	226.453	235.163	236.614	240.243	243.147	243.147	244.598	244.598	244.598	244.598	244.598	246.05	272.179	350.567	436.212	514.6	553.068	566.858	574.842	577.746	582.1
Karnataka	580	Yadgir	0	0	0	0.426921	0.426921	0.426921	0.426921	1.70768	8.53841	17.0768	20.4922	21.773	25.6152	26.0422	26.0422	26.0422	26.0422	26.0422	26.0422	26.0422	26.0422	26.0422	26.0422	26.0422	26.4691	37.1421	60.1958	86.6649	88.7995	89.2264	89.2264	89.2264	89.2264	89.6533
Karnataka	581	Kolar	0	0	0	0	0	0.649421	0.649421	8.11777	14.9367	20.4568	25.0027	27.6004	40.9135	50.0054	50.3302	51.629	51.9537	52.6031	52.6031	52.6031	52.6031	52.6031	52.6031	53.2526	54.5514	64.9421	79.8788	107.804	131.508	150.016	166.901	179.565	193.528	197.424
Karnataka	582	Chikkaballapura	0	1.67841	1.67841	1.67841	1.67841	1.67841	12.5881	29.3722	41.121	52.8699	61.2619	71.3324	83.9204	93.1517	93.9909	104.061	104.061	106.579	106.579	106.579	106.579	106.579	107.418	107.418	109.097	127.559	187.982	266.867	310.506	334.843	352.466	360.858	366.732	367.572
Karnataka	583	Bangalore Rural	0	0.62116	0.62116	0.62116	0.62116	1.24232	8.69624	43.4812	73.2969	117.399	151.563	180.136	200.635	206.846	225.481	233.556	237.904	242.873	242.873	242.873	242.873	242.873	242.873	244.116	249.706	255.297	273.931	373.938	470.839	515.563	551.59	568.982	578.921	585.133
Karnataka	584	Ramanagara	0	0	0	0	0	3.80721	6.85297	8.37586	12.9445	22.0818	29.6962	35.7878	46.4479	54.0623	57.1081	59.3924	60.1539	60.9153	60.9153	60.9153	60.9153	60.9153	60.9153	60.9153	62.4382	86.0429	160.664	201.021	216.249	226.148	233.763	238.331	239.093	241.377
Goa	585	North Goa	0	0	0	0	0	0	5.15504	18.0426	47.6841	104.39	179.138	247.442	306.725	353.12	377.607	385.339	393.072	405.959	412.403	417.558	424.002	429.157	433.023	442.045	457.51	632.781	1159.88	1506.56	1674.1	1730.8	1754	1786.22	1805.55	1830.04
Goa	586	South Goa	0	0	0	0	0	3.42969	16.0052	35.4401	69.737	128.042	201.208	269.802	328.107	377.266	421.851	444.716	463.008	485.872	496.161	508.737	517.883	529.315	539.604	557.896	580.76	775.109	1322.72	1693.12	1885.18	1957.21	1991.5	2014.37	2024.66	2037.23
Lakshadweep	587	Lakshadweep	0	0	0	0	0	0	0	0	0	0	0	0	0	0	0	0	0	0	0	0	0	15.411	15.411	15.411	15.411	61.6439	200.343	508.562	693.494	739.726	755.137	755.137	755.137	755.137
Kerala	588	Kasaragod	0	0	0	0	0	0	0	3.41737	10.9356	17.7703	25.2886	35.5407	43.7424	47.8432	50.5771	51.9441	54.678	58.0953	62.1962	64.2466	64.9301	66.297	71.7648	75.8657	80.65	84.0674	84.7508	102.521	131.227	159.25	199.575	238.533	271.339	308.247
Kerala	589	Kannur	0	0	0	0.347791	1.04337	1.39116	1.73896	2.43454	3.8257	9.39036	12.1727	16.3462	24.6932	36.8659	47.6474	53.212	62.6024	69.906	78.253	86.6	94.2514	96.6859	103.294	111.641	123.466	141.203	175.287	216.326	266.756	295.275	333.184	376.31	409.698	480.995
Kerala	590	Wayanad	0	0	0	1.07754	1.07754	1.07754	1.07754	1.07754	2.15508	5.3877	5.3877	5.3877	5.3877	15.0856	22.6283	25.861	39.869	53.877	62.4973	75.4278	84.0481	92.6685	96.9786	101.289	103.444	113.142	136.848	177.794	212.275	240.291	274.773	307.099	338.348	384.682
Kerala	591	Kozhikode	0	0	0	0	0.283538	0.283538	0.567076	1.98477	4.25307	8.78968	12.4757	19.8477	28.9209	37.7105	44.5155	53.3051	70.3174	83.0766	96.6864	110.863	120.22	127.025	134.964	143.187	154.245	174.376	216.339	275.315	339.962	377.389	426.158	487.685	547.795	618.113
Kerala	592	Malappuram	0	0.213291	0.213291	0.213291	0.639874	0.853165	1.06646	1.49304	2.55949	5.11899	8.31836	15.1437	23.2487	32.6335	40.5253	49.9101	61.0013	72.9456	78.2779	82.5437	85.3165	88.9424	91.9285	95.981	98.3272	105.579	113.471	143.118	184.71	217.77	252.537	288.796	333.374	395.015
Kerala	593	Palakkad	0	0	0	0	0.313974	0.313974	0.313974	0.627948	0.627948	0.941922	3.76769	9.41922	12.559	16.9546	21.9782	25.7459	32.9673	41.4446	48.038	53.3756	54.0035	54.9455	55.5734	55.5734	58.3992	60.283	88.5407	189.326	292.938	359.186	416.644	469.705	538.779	628.262
Kerala	594	Thrissur	0	0	0	0.277613	0.83284	0.83284	1.11045	1.94329	2.77613	3.88658	8.05078	13.603	17.7672	34.424	49.1375	67.7376	83.284	90.7795	98.8303	108.547	114.654	121.317	130.756	137.419	142.971	159.35	209.598	285.942	346.461	386.438	438.074	497.483	563.832	649.615
Kerala	595	Ernakulam	0.261505	0.261505	0.261505	0.261505	0.261505	0.261505	0.784515	2.87655	6.01461	8.36816	13.0752	15.9518	26.6735	39.7488	49.1629	59.3616	71.1293	80.805	93.6188	101.202	107.479	111.663	114.801	120.292	124.215	132.06	155.595	229.601	296.547	333.942	392.78	446.127	489.537	537.131
Kerala	596	Idukki	0	0	0	0	0	0	0.842712	1.68542	2.52814	2.52814	2.52814	2.52814	5.05627	7.58441	8.42712	10.1125	11.798	16.0115	22.7532	26.9668	30.3376	31.1803	32.0231	40.4502	42.9783	43.821	45.5065	52.2481	102.811	119.665	138.205	166.857	205.622	232.589
Kerala	597	Kottayam	0	0	0	0	0	0	0	0.438753	0.877506	1.31626	1.31626	7.89755	13.6013	21.0601	31.5902	45.1916	56.5991	65.3742	74.1493	79.853	83.8018	86.8731	89.0669	94.3319	101.791	118.902	132.503	190.419	227.274	241.753	269.394	298.791	344.421	387.419
Kerala	598	Alappuzha	0	0	0	0.406313	0.406313	0.406313	1.21894	2.03156	2.84419	5.68838	7.71995	15.0336	27.6293	40.225	52.4144	71.9174	82.8878	97.5151	110.111	123.113	135.302	145.054	157.243	164.963	173.089	186.904	191.78	286.857	370.151	410.376	443.694	454.258	480.668	505.453
Kerala	599	Pathanamthitta	0	0	0	0.764526	0.764526	0.764526	0.764526	0.764526	0.764526	2.29358	2.29358	3.82263	4.58715	9.17431	12.2324	13.7615	23.7003	42.8134	51.2232	68.8073	75.688	85.6269	90.9785	97.0947	103.975	112.385	142.202	225.535	272.171	324.923	365.443	399.847	434.25	492.354
Kerala	600	Kollam	0	0	0	0	0.330084	0.660168	0.990252	1.65042	3.30084	6.2716	10.2326	16.8343	27.397	35.319	45.8817	53.4736	65.3566	71.6282	79.8803	86.1519	94.404	100.346	106.617	111.568	119.16	126.422	140.946	164.382	226.438	292.784	351.209	415.246	475.981	532.425
Kerala	601	Thiruvananthapuram	0.261191	0.261191	0.261191	0.522381	1.04476	1.30595	1.56714	4.70143	10.1864	25.3355	42.3129	59.0291	89.8496	107.088	129.289	143.916	157.498	172.125	183.095	195.632	209.475	218.617	225.669	231.676	238.467	259.362	321.265	458.39	635.216	732.117	800.811	854.355	895.362	930.361
Tamil Nadu	602	Thiruvallur	0	0	0.637925	2.33906	5.74132	14.6723	28.494	50.8214	69.5338	85.4819	104.194	115.89	127.372	132.263	136.729	139.068	141.619	144.384	145.022	147.573	148.211	149.274	149.7	151.826	155.441	168.625	213.918	298.974	359.577	375.738	381.266	385.732	389.772	392.962
Tamil Nadu	603	Chennai	0	2.89542	9.26534	24.9006	73.9297	171.602	254.604	408.061	470.023	530.634	580.049	619.813	670.193	705.131	727.136	743.544	758.793	774.042	783.886	798.557	802.996	808.401	813.42	825.773	847.007	921.901	1122.65	1425.9	1684.75	1744.78	1762.54	1770.07	1777.98	1785.89
Tamil Nadu	604	Kancheepuram	0	0.50172	1.2543	3.26118	8.52924	28.3472	56.9452	90.0587	128.44	168.076	195.42	218.499	243.334	264.908	277.702	284.977	292.001	295.262	298.523	303.541	305.547	308.558	312.571	320.599	333.644	371.774	480.146	710.937	868.728	905.604	917.144	923.165	929.687	937.714
Tamil Nadu	605	Vellore	0	0.447112	0.447112	0.447112	0.894225	1.56489	6.25957	24.3676	48.2881	77.3504	93.4465	109.99	126.533	134.357	138.381	141.511	143.523	144.417	146.429	147.771	148.441	148.888	149.112	150.23	151.348	164.761	216.402	350.76	455.16	524.686	538.1	546.595	550.842	555.761
Tamil Nadu	606	Tiruvannamalai	0	0	0	0.697395	1.39479	3.83567	8.71743	21.6192	41.1463	56.8377	68.6934	80.8978	87.523	91.01	93.7996	95.8917	96.2404	97.9839	98.6813	98.6813	99.03	99.03	99.03	99.3787	100.425	105.307	119.952	146.104	191.086	211.659	221.771	225.607	227.699	230.489
Tamil Nadu	607	Viluppuram	0	0	0	0	1.31398	4.46753	8.40947	15.2422	24.7028	36.5286	45.9893	50.9824	52.822	55.1872	56.7639	56.7639	57.2895	57.2895	57.2895	57.8151	57.8151	58.0779	58.0779	58.0779	58.3407	61.2315	71.4805	100.388	132.975	140.333	142.435	144.275	145.326	147.429
Tamil Nadu	608	Salem	0	0	0	0	0	0.773283	2.31985	7.9906	18.0433	37.6331	61.8627	84.0301	98.207	106.971	106.971	106.971	106.971	106.971	106.971	106.971	106.971	106.971	106.971	107.229	107.486	118.312	156.461	234.047	316.788	363.701	377.105	384.837	399.272	404.685
Tamil Nadu	609	Namakkal	0	0	0	0.514301	0.514301	0.514301	0.514301	3.08581	10.8003	19.5434	26.7436	37.0297	45.7728	48.3443	50.9158	52.4587	54.5159	56.0588	56.5731	57.0874	57.0874	57.0874	57.0874	57.0874	57.0874	62.7447	80.7452	128.575	185.148	216.521	224.749	231.95	238.636	243.264
Tamil Nadu	610	Erode	0	0.544337	0.544337	0.544337	0.544337	2.17735	4.3547	4.89903	10.8867	22.8622	34.2932	48.446	57.6997	67.4978	74.0298	75.6629	77.2959	78.3845	80.0176	81.6506	81.6506	81.6506	81.6506	81.6506	82.7392	88.7269	103.968	190.518	271.624	321.703	336.4	345.654	350.553	358.718
Tamil Nadu	611	The Nilgiris	0	0	0	0	0	0	1.19195	2.38391	3.57586	11.9195	20.2632	29.7988	38.1425	47.6781	47.6781	47.6781	47.6781	47.6781	47.6781	47.6781	47.6781	47.6781	47.6781	47.6781	48.8701	48.8701	58.4057	98.9321	152.57	183.561	193.096	201.44	210.976	220.511
Tamil Nadu	612	Dindigul	0	0.405474	0.405474	0.405474	0.810948	2.43285	6.89306	20.2737	36.8982	50.6843	61.2266	65.2813	72.1744	75.0127	76.6346	78.662	79.4729	79.8784	80.2839	80.6894	80.6894	81.0948	81.0948	81.9058	82.3113	85.9605	105.423	161.784	216.523	241.663	250.583	253.827	256.26	257.476
Tamil Nadu	613	Karur	0	0	0	0	0	0.783419	3.9171	7.05077	14.1015	19.5855	25.8528	31.3368	33.687	34.4705	36.0373	36.8207	37.6041	39.171	39.171	39.171	39.171	39.9544	39.9544	40.7378	40.7378	44.6549	74.4248	163.735	251.478	267.929	273.413	274.98	274.98	275.764
Tamil Nadu	614	Tiruchirappalli	0	0	0	0	0.325249	1.30099	8.78171	19.5149	27.6461	39.0298	43.2581	47.4863	52.365	54.967	55.9428	56.268	56.268	57.569	58.5448	58.87	59.8458	59.8458	59.8458	60.4963	62.773	68.9527	106.682	189.295	257.922	296.952	308.011	314.515	321.346	328.501
Tamil Nadu	615	Perambalur	0	0	0	0	0	0	1.45051	4.35152	15.9556	24.6586	27.5596	29.0101	29.0101	30.4606	37.7131	37.7131	37.7131	39.1636	39.1636	40.6141	40.6141	42.0647	42.0647	46.4162	46.4162	49.3172	66.7232	97.1839	256.739	301.705	323.463	336.517	342.319	348.121
Tamil Nadu	616	Ariyalur	0	0	0	0	0	0	1.1393	7.97511	19.3681	35.3183	42.1541	44.4327	51.2685	53.5471	54.6864	54.6864	54.6864	54.6864	55.8257	55.8257	55.8257	55.8257	55.8257	55.8257	55.8257	60.383	69.4974	126.462	198.238	240.393	259.761	268.875	275.711	281.407
Tamil Nadu	617	Cuddalore	0	0	0.341815	0.341815	0.341815	1.70907	2.05089	10.5963	24.2688	42.0432	62.8939	77.5919	88.1882	92.29	93.9991	93.9991	95.0245	96.7336	97.0754	97.759	98.4426	98.7845	98.7845	99.8099	102.203	111.773	133.65	176.718	237.903	261.146	272.426	278.579	282.339	286.783
Tamil Nadu	618	Nagappattinam	0	0	0	0	0	0	0.525629	4.20503	8.41006	22.0764	36.794	43.1016	49.9347	60.4473	64.6523	65.178	66.7549	67.2805	68.8574	69.383	69.9086	69.9086	71.4855	74.1137	80.9468	88.3056	116.164	176.611	245.469	269.648	279.109	282.263	285.942	290.147
Tamil Nadu	619	Thiruvarur	0	0	0	0	0	0	0.647999	5.83199	12.312	27.8639	42.1199	46.6559	54.4319	64.1519	66.0959	67.3918	69.3358	70.6318	70.6318	70.6318	71.2798	71.9278	71.9278	74.5198	75.8158	79.0558	95.9038	127.008	184.032	211.896	234.575	237.815	247.535	254.663
Tamil Nadu	620	Thanjavur	0	0	0	0	0.362882	0.362882	4.35459	10.1607	24.676	42.0943	47.9005	64.593	74.7537	79.8341	80.197	80.5599	80.5599	82.0114	82.3743	82.3743	82.7372	82.7372	83.1	83.4629	83.8258	91.8092	121.203	166.926	215.915	238.777	281.234	289.217	297.563	304.458
Tamil Nadu	621	Pudukkottai	0	0	0	0	0.542636	1.62791	4.88372	13.5659	29.3023	52.6357	66.2016	75.4264	79.2249	80.8528	80.8528	81.3954	81.3954	81.9381	84.6512	84.6512	84.6512	84.6512	84.6512	84.6512	85.1939	86.8218	91.1629	110.698	148.14	173.644	188.837	197.52	202.946	210
Tamil Nadu	622	Sivaganga	0	0	0	0	0	1.23995	13.0195	26.6589	48.358	66.3373	70.6771	75.0169	76.2568	78.1168	81.2166	83.6965	84.3165	88.6563	92.3762	94.8561	96.096	100.436	100.436	109.735	115.935	119.035	125.235	137.014	152.514	154.374	158.093	159.953	161.193	163.053
Tamil Nadu	623	Madurai	0	0.58441	0.58441	0.876615	1.16882	9.35056	37.6945	69.2526	92.0446	104.609	112.207	116.59	120.389	125.356	128.278	131.2	133.246	135.291	135.875	136.46	137.336	137.336	137.921	138.797	141.135	155.161	198.699	268.244	310.322	329.315	338.666	339.835	341.003	342.757
Tamil Nadu	624	Theni	0	0.708555	0.708555	1.41711	1.41711	1.41711	15.5882	43.9304	81.4838	99.9062	113.369	125.414	133.208	136.751	136.751	139.585	142.42	144.545	145.254	145.254	146.671	146.671	146.671	146.671	146.671	152.339	187.767	251.537	337.272	352.86	363.489	367.74	367.74	368.449
Tamil Nadu	625	Virudunagar	0	0.450777	0.450777	0.450777	1.35233	3.60621	10.8186	39.2176	69.4196	86.0984	93.3108	96.0155	97.8186	100.072	102.326	103.228	103.679	104.129	104.58	105.031	105.031	105.482	105.482	105.482	106.383	110.44	128.471	186.622	228.995	241.616	245.673	247.026	247.927	248.829
Tamil Nadu	626	Ramanathapuram	0	0	0.675134	0.675134	0.675134	6.75134	26.3302	43.2086	58.0616	71.5642	76.9653	80.341	83.7167	87.7675	97.2194	103.971	110.722	117.473	121.524	122.874	122.874	123.55	123.55	124.225	128.276	136.377	139.078	190.388	251.15	263.978	269.379	274.78	276.13	276.805
Tamil Nadu	627	Thoothukkudi	0	1.03968	1.03968	1.03968	1.03968	2.07937	9.87699	24.4326	44.7064	58.2223	61.8612	63.4207	65.5001	67.5794	70.1786	70.6985	72.7778	73.2977	73.2977	73.2977	73.8175	74.3374	74.3374	74.3374	74.8572	81.6152	99.2898	148.155	186.103	198.58	201.699	206.897	208.976	210.016
Tamil Nadu	628	Tirunelveli	0	0	0.277495	0.277495	0.277495	1.94247	3.88493	15.8172	50.5041	76.5887	86.5785	93.5159	98.7883	100.176	101.008	101.286	101.841	102.396	102.673	103.228	103.783	103.783	104.061	104.616	106.836	113.496	145.407	189.252	230.321	243.086	249.746	252.521	254.186	254.186
Tamil Nadu	629	Kanniyakumari	0	0	0.473356	0.473356	0.473356	0.473356	6.62699	18.4609	52.5425	82.364	99.4048	105.085	112.185	115.499	117.866	119.286	120.232	121.179	121.653	122.126	123.546	124.019	124.019	124.966	126.859	142.954	208.75	346.023	438.801	468.149	479.51	483.297	486.61	489.924
Tamil Nadu	630	Dharmapuri	0	0	0	0	0	0	0.617898	2.47159	6.17898	8.03268	12.358	16.0654	25.9517	29.6591	30.8949	30.8949	31.5128	32.7486	33.3665	33.3665	33.9844	33.9844	33.9844	33.9844	34.6023	40.1634	50.0497	79.7089	108.132	128.523	141.499	145.206	147.06	150.767
Tamil Nadu	631	Krishnagiri	0	0	0	0	0.436044	0.872087	3.05231	6.10461	10.9011	13.0813	19.622	27.4708	36.6277	46.2206	48.4008	48.8369	50.145	50.5811	51.0171	51.0171	51.0171	51.4532	51.4532	51.8892	51.8892	55.8136	68.8949	87.2087	115.988	132.993	137.79	141.278	143.458	145.203
Tamil Nadu	632	Coimbatore	0	0	0.220632	0.220632	0.220632	0.220632	2.42695	11.9141	37.728	67.9546	79.648	96.1954	112.522	122.892	129.29	135.247	139.219	144.072	146.058	148.264	150.03	150.912	151.574	153.339	155.766	159.296	189.523	281.747	392.724	450.75	468.622	480.756	489.802	500.393
Tamil Nadu	633	Tiruppur	0	0	0	0	0	0	1.27083	3.17707	13.9791	20.6509	27.6405	43.5258	51.7862	61.6351	63.5413	66.083	67.3538	68.9423	69.8955	70.2132	70.5309	71.1663	71.1663	71.8017	73.3902	75.9319	86.7339	150.911	205.239	240.504	257.342	264.014	282.759	295.785
Puducherry	634	Yanam	0	0	0	0	0	0	0	35.6376	118.792	249.463	415.772	487.048	498.927	498.927	522.685	522.685	534.565	534.565	534.565	534.565	534.565	534.565	534.565	534.565	546.444	593.961	855.303	1128.53	1211.68	1235.44	1259.2	1271.08	1271.08	1271.08
Puducherry	635	Puducherry	0	0	0	0	3.48534	10.456	16.5554	38.3387	78.4201	168.168	304.096	384.259	411.27	425.211	433.925	434.796	442.638	451.351	455.708	460.936	467.907	475.749	478.363	480.105	487.076	565.496	791.172	1084.81	1188.5	1223.35	1237.3	1246.01	1252.11	1253.85
Puducherry	636	Mahe	0	0	0	0	0	0	0	0	0	0	0	0	126.99	222.232	222.232	253.98	253.98	253.98	253.98	285.727	317.475	317.475	317.475	349.222	412.717	507.96	761.94	984.172	1079.41	1111.16	1142.91	1269.9	1333.39	1333.39
Puducherry	637	Karaikal	0	0	0	0	0	0	10.2268	10.2268	30.6805	71.5878	107.382	199.423	265.897	281.238	301.691	301.691	306.805	317.032	327.258	332.372	337.485	342.599	347.712	383.506	414.186	480.661	608.496	864.167	1063.59	1114.72	1140.29	1176.08	1181.2	1206.77
Andaman & Nicobar Island	638	Nicobar	0	0	0	0	0	0	0	24.2486	169.74	290.983	290.983	290.983	290.983	290.983	290.983	290.983	290.983	290.983	290.983	290.983	290.983	290.983	290.983	290.983	290.983	290.983	290.983	339.481	339.481	339.481	339.481	339.481	339.481	339.481
Andaman & Nicobar Island	639	North & Middle Andaman	0	0	0	0	0	0	0	5.98911	41.9238	71.8694	71.8694	71.8694	71.8694	71.8694	71.8694	71.8694	71.8694	71.8694	71.8694	71.8694	71.8694	71.8694	71.8694	71.8694	71.8694	71.8694	107.804	161.706	179.673	179.673	179.673	179.673	179.673	179.673
Andaman & Nicobar Island	640	South Andaman	0	0	0	0	0	0	0	13.4683	58.3627	121.215	152.641	157.13	157.13	157.13	166.109	166.109	166.109	170.599	170.599	170.599	170.599	170.599	170.599	170.599	175.088	193.046	246.919	332.218	368.134	377.113	381.602	381.602	381.602	381.602
