# Supplementary material for: Spatio-temporal epidemiology and associated indicators of COVID-19 (wave-I and II) in India
Source: Sci Rep. 2024 Jan 2;14:220. doi: 10.1038/s41598-023-50363-2 (PMC10761923; doi:10.1038/s41598-023-50363-2)
Supplement: Supplementary file 4 — Supplementary Information 4. [file 41598_2023_50363_MOESM4_ESM.txt]

Running script CreateSpaceTimeCubeDefinedLocations...

---------- Space Time Cube Characteristics -----------
Input feature time extent          2020-04-15 00:00:00
                                to 2021-08-30 00:00:00
                                                      
Number of time steps                                34
Time step interval                             15 days
Time step alignment                                End
                                                      
First time step temporal bias                    0.00%
First time step interval                         after
                                   2020-04-07 00:00:00
                                       to on or before
                                   2020-04-22 00:00:00
                                                      
Last time step temporal bias                     0.00%
Last time step interval                          after
                                   2021-08-15 00:00:00
                                       to on or before
                                   2021-08-30 00:00:00
                                                      
Cube extent across space       (coordinates in meters)
Min X                                     -814591.3166
Min Y                                      765836.5069
Max X                                     2126190.2835
Max Y                                     4122180.1202

Locations                                           640
% of locations with estimated observations         0.16
- Total number                                        1
Total observations                                21760
% of all observations that were estimated          0.16
- Total number                                       34

------- Overall Data Trend - CASES_NONE_ZEROS --------
Trend direction                             Increasing
Trend statistic                                 2.9056
Trend p-value                                   0.0037

Completed script Create Space Time Cube From Defined Locations...


Input Space Time Cube	D:\Projects_Work\Covid19\2022_Work\SpaceTimeCube\NewCube_TC.nc
Analysis Variable	CASES_NONE_ZEROS
Output Features	C:\Users\GBTP\Documents\ArcGIS\Projects\MyProject2\MyProject2.gdb\NewCube_TC_HotSpot3
Neighborhood Distance	200 Kilometers
Neighborhood Time Step	25
Polygon Analysis Mask	
Conceptualization of Spatial Relationships	K_NEAREST_NEIGHBORS
Number of Spatial Neighbors	8
Define Global Window	NEIGHBORHOOD_TIME_STEP

Running script EmergingHotSpotAnalysis...

----------- Input Space Time Cube Details -----------
Time step interval                             15 days
                                                      
Shape Type                                     Polygon
                                                      
First time step temporal bias                    0.00%
First time step interval                         after
                                   2020-04-07 00:00:00
                                       to on or before
                                   2020-04-22 00:00:00
                                                      
Last time step temporal bias                     0.00%
Last time step interval                          after
                                   2021-08-15 00:00:00
                                       to on or before
                                   2021-08-30 00:00:00
                                                      
Number of time steps                                34
Number of locations analyzed                       640
Number of space time bins analyzed               21760
-----------------------------------------------------


-------- Analysis Details --------
Number of neighbors               8
Neighborhood time step intervals 25
(spanning 375 days)                
----------------------------------


--------- Summary of Results ---------
                      HOT          COLD
New                     1             5
Consecutive            50           157
Intensifying            2             0
Persistent             20             0
Diminishing             9             0
Sporadic               39            70
Oscillating             2            21
Historical              0             0
--------------------------------------
All locations with hot or cold spot trends: 376 of 640

Category Definitions                                                                                             
-----------------------------------------------------------------------------------------------------------------
                                                                                                                 
Last time step is hot:                                                                                           
- New: the most recent time step interval is hot for the first time                                              
- Consecutive: a single uninterrupted run of hot time step intervals, comprised of less than 90% of all intervals
- Intensifying: at least 90% of the time step intervals are hot, and becoming hotter over time                   
- Persistent: at least 90% of the time step intervals are hot, with no trend up or down                          
- Diminishing: at least 90% of the time step intervals are hot, and becoming less hot over time                  
- Sporadic: some of the time step intervals are hot                                                              
- Oscillating: some of the time step intervals are hot, some are cold                                            
                                                                                                                 
Last time step is not hot:                                                                                       
- Historical: at least 90% of the time step intervals are hot, but the most recent time step interval is not     
-----------------------------------------------------------------------------------------------------------------
                                                                                                                 
Last time step is cold:                                                                                          
- New: the most recent time step interval is cold for the first time                                             
- Consecutive: a single uninterrupted run of cold time step intervals, comprised of less than 90% of all         
- Intensifying: at least 90% of the time step intervals are cold, and becoming colder over time                  
- Persistent: at least 90% of the time step intervals are cold, with no trend up or down                         
- Diminishing: at least 90% of the time step intervals are cold, and becoming less cold over time intervals      
- Sporadic: some of the time step intervals are cold                                                             
- Oscillating: some of the time step intervals are cold, some are hot                                            
                                                                                                                 
Last time step is not cold:                                                                                      
- Historical: at least 90% of the time step intervals are cold, but the most recent time step interval is not    
-----------------------------------------------------------------------------------------------------------------

Completed script Emerging Hot Spot Analysis...
