# Supplementary material for: Spatio-temporal epidemiology and associated indicators of COVID-19 (wave-I and II) in India
Source: Sci Rep. 2024 Jan 2;14:220. doi: 10.1038/s41598-023-50363-2 (PMC10761923; doi:10.1038/s41598-023-50363-2)
Supplement: Supplementary file 5 — Supplementary Information 5. [file 41598_2023_50363_MOESM5_ESM.xlsx]

## Sheet: Variables
STATE	ID	DISTRICT	TOT_POP_2011	Proj_POP_2020	Total_Cases	Wave-1_Cases	Wave-2_Cases	Total_Deaths	Wave-1_Deaths	Wave-2_Deaths	Household Density	Population Density	Scheduled Castes/Tribes Population	Literacy Rate	Total Working Population Rate	Cultivator Population Rate	Agricultural Labourer's Rate	Household Industries' Workers Rate	Other Workers Rate	WealthIndex	Forest	Max_Temp	Min_Temp	Windspeed	AET	Rainfall	Elevation	PM_2.5	High Blood Glucose	High Blood Pressure	Tobacco Women	Tobacco Men	Alcohol Women	Alcohol Men	Overweight or Obese Women	Waist-to-Hip ratio (Women)	Anaemia Women	Health Services
Jammu & Kashmir	1	Kupwara	870354	900328	14232	5648	8584	166	95	71	47.8894	365.849	8.20356	50.5144	26.3185	1.67575	1.12989	0.295397	11.1273	0.310007	53.39	3.11802	-3.17898	0.457958	8.38769	815.22	2429.6	39.0433	7.2	18.5	6.8	49.8	0	0.2	21.3	95.3	73.5	298
Jammu & Kashmir	2	Badgam	753745	521644	23601	8176	15425	219	130	89	75.9464	553.817	3.22125	44.5308	28.5065	4.53376	1.53368	1.91059	9.53492	0.555656	27.35	0.961429	-4.79857	0.822381	9.30333	752.6	2454.58	44.313	7.1	19.25	5.4	42.9	0	0.2	25.3	86.4	73.9	1071
Jammu & Kashmir	3	Leh (ladakh)	133487	206653	16848	7503	9345	148	85	63	0.485679	2.95914	72.1756	70.2465	56.2444	8.3716	0.444238	0.376067	33.6025	0.472444	1.57	-14.8266	-26.2059	2.1733	0	184.5	5081.02	10.036	6.25	13.75	4.4	39.5	6.1	40.6	30.2	84.6	93.5	532
Jammu & Kashmir	4	Kargil	140802	182518	3585	2090	1495	58	44	14	1.3065	10.0315	86.8979	61.2463	36.8411	1.30254	0.372154	0.193179	18.6865	0.341733	0.42	-14.0418	-21.807	1.35172	0	318	4487.55	18.6663	8.75	19.4	1.9	31.9	1.4	6.8	26.3	88	92	415
Jammu & Kashmir	5	Punch	476835	356645	6317	2500	3817	97	24	73	53.9194	284.848	37.0478	54.8877	33.8467	3.75434	1.24089	0.248933	10.1169	0.215011	49.66	8.64222	0.971111	0.951358	18.8022	1225	1864.57	34.2128	7.4	17.1	2.3	38.8	0.3	2.4	16.2	91.2	54.1	748
Jammu & Kashmir	6	Rajouri	642415	644127	11096	3868	7228	235	55	180	49.5821	244.264	43.7368	56.6782	45.2841	6.70906	0.957014	0.257622	12.3711	0.208847	49.54	13.0738	4.07037	0.986728	26.4981	1262.5	1252.68	34.851	8.2	15.15	3.2	44.8	0.1	8.2	22.7	86.5	60.6	877
Jammu & Kashmir	7	Kathua	616435	782825	9286	3254	6032	151	52	99	47.795	246.377	31.5574	63.1379	32.5145	7.52569	1.64689	0.361109	13.6394	0.418419	53	14.826	4.91959	0.998473	33.2397	1217.9	995.284	41.1133	12.1	21.25	2.1	33.3	0.5	21.1	38.2	96.6	53.6	573
Jammu & Kashmir	8	Baramula	1008039	958209	22706	6886	15820	269	161	108	35.9734	237.577	3.88685	54.0801	30.1774	3.08659	1.90062	0.758899	12.8999	0.568165	42.2	4.04191	-2.26898	0.60462	11.6746	949	2030.72	43.5741	9.15	21.35	6.5	34.7	0.2	1.2	31.1	78.3	72.5	1047
Jammu & Kashmir	9	Bandipore	392232	359326	10462	5516	4946	101	61	40	169.252	1136.9	19.3166	47.4156	38.0685	2.74786	2.4024	2.42866	11.5865	0.423495	24.02	-4.16541	-9.88321	0.725814	3.32957	753.2	3237.15	35.5928	8.35	19.4	9.1	40.1	0.1	0.4	28.2	89.8	73.7	206
Jammu & Kashmir	10	Srinagar	1236829	722659	72449	26212	46237	835	456	379	96.856	624.977	0.808762	60.5245	32.9219	0.533784	0.526589	1.01687	24.6481	0.97607	16.04	3.78667	-2.08167	0.553889	11.865	659.56	2376.1	42.1551	6.55	19.1	1.9	36.5	0	0.4	27.8	92.2	51.7	426
Jammu & Kashmir	11	Ganderbal	297446	1.45876e+06	10126	4617	5509	78	46	32	175.139	1148.44	20.5708	48.1687	33.9188	1.75729	1.86219	0.649193	13.5325	0.519942	30.52	-7.77923	-13.0404	0.734973	0.421311	967.3	3646	30.9162	8.75	20.3	6.3	36.3	0.2	0.1	34.2	75	77.2	113
Jammu & Kashmir	12	Pulwama	560440	709405	15343	5722	9621	194	88	106	79.4116	516.059	4.10552	52.4513	33.62	3.35736	1.24759	0.662158	12.2737	0.553843	41.76	6.21333	-0.00476	0.45619	17.5752	569.34	1979.49	46.121	6	20.85	3.3	41.2	0	0.6	37.9	93.2	73.2	556
Jammu & Kashmir	13	Shupiyan	266215	353823	5603	2575	3028	58	39	19	142.343	853.253	8.21253	51.2743	32.9512	10.9622	1.41277	0.570591	7.60288	0.481871	64.17	2.89444	-2.97889	0.772222	10.8956	630	2226.69	42.0932	5.25	14.65	5	47	0.4	0.4	27.6	91	63.9	196
Jammu & Kashmir	14	Anantnag	1078692	1.4792e+06	16459	4910	11549	205	85	120	42.9882	301.816	10.9236	50.5735	36.1256	3.39949	1.82295	0.496156	10.6716	0.492023	39.39	-1.63766	-7.43898	0.627684	6.14068	975.84	2983.44	35.2545	10.15	19.7	2.9	47	0.2	0.1	28.6	90.8	74.3	737
Jammu & Kashmir	15	Kulgam	424483	475958	11418	2694	8724	117	54	63	179.824	1035.32	6.25373	49.2564	37.6906	6.30673	2.08018	0.616279	9.32782	0.334663	30.85	-2.19474	-7.90395	0.962281	4.61711	1246.4	2861.94	38.9324	6.25	22.85	3.3	37.7	0.1	0.3	25.9	83.8	77	147
Jammu & Kashmir	16	Doda	409936	392180	7572	3432	4140	130	64	66	8.93582	45.9982	22.5947	53.4432	37.0575	5.86653	0.960638	0.141242	12.3949	0.255801	61.63	5.52377	-1.59594	0.95942	16.1284	1261.56	2252.13	34.707	9.9	22.3	3.2	37.1	0.2	7.9	31.3	77.2	66.5	707
Jammu & Kashmir	17	Ramban	283713	260878	5996	2134	3862	67	21	46	41.7532	213.479	18.9248	43.7291	30.7395	7.66373	1.20192	0.347182	9.13353	0.228789	51.73	6.03333	-0.79115	0.892188	18.0109	1590.7	2076.61	36.3062	6.5	16.6	2.8	36.4	0.5	10	15.8	83.7	59.7	454
Jammu & Kashmir	18	Kishtwar	230696	580918	4782	2734	2048	44	22	22	27.4994	140.326	22.7381	46.6007	35.9668	8.32698	1.55313	0.172521	9.33133	0.239848	21.82	-7.72346	-14.5335	1.03699	2.77633	827	3907.86	25.8822	6.05	13.25	3.5	41.3	0.1	9.4	24.9	81.7	84.8	230
Jammu & Kashmir	19	Udhampur	554985	580049	11380	4203	7177	137	57	80	37.6337	210.461	35.1141	58.0834	43.9061	10.3943	0.695154	0.218024	16.1603	0.311458	60.26	10.9515	2.76492	1.02687	28.6627	1709.2	1655.83	35.4282	9.35	19.2	4.7	45.2	0.6	27.1	29.3	87.4	56.5	560
Jammu & Kashmir	20	Reasi	314667	451479	6442	1638	4804	43	15	28	32.9779	183.052	40.0811	47.8417	46.0064	15.4938	0.410911	0.0896185	12.1185	0.213198	56.85	10.8917	2.83253	0.979032	24.8172	1575.2	1529.08	35.8629	7.1	16.5	4	41.7	0.1	10.3	22.7	75.9	62.9	228
Jammu & Kashmir	21	Jammu	1529958	1.54599e+06	53021	24965	28056	1142	371	771	134.158	653.27	29.2285	74.3246	33.2442	3.12067	1.07284	0.431188	22.1959	0.709753	31.89	17.1139	6.4103	0.912121	30.03	1090.96	367.452	47.4863	9.25	21.55	0.8	25.7	0.3	25.5	38.3	90	66.6	3760
Jammu & Kashmir	22	Samba	318898	441902	7138	2832	4306	120	40	80	72.3285	352.763	34.3081	71.5398	29.0143	4.064	0.756982	0.338353	18.086	0.617658	36.02	17.1574	6.46296	0.901852	31.0099	1267.8	412.614	47.569	10.75	21.3	3	38.9	0.7	28.1	36.5	88.6	62.4	480
Himachal Pradesh	23	Chamba	519080	575457	13458	2953	10505	158	52	106	15.7099	79.5891	47.6208	62.3877	56.6454	10.0098	0.510519	0.369885	12.1567	0.506889	37.64	1.11852	-6.70676	1.05824	13.3709	911.8	3058.16	33.1518	11.05	20.5	2.5	40.3	0.6	40.5	23.2	61.1	43.7	754
Himachal Pradesh	24	Kangra	1510075	1.69392e+06	47638	8196	39442	1060	202	858	59.0498	263.125	26.7503	76.33	44.711	4.59739	0.73652	0.507127	14.947	0.642313	41.02	11.9001	1.92897	1.05325	30.1588	1599.32	1537.89	40.4851	16.05	25.75	1.2	32.9	1.1	34.1	31	60.9	63.4	1492
Himachal Pradesh	25	Lahul & Spiti	31564	36452	2895	1258	1637	18	12	6	0.482191	2.28047	88.5249	69.2086	61.1298	28.1238	0.833228	0.491066	18.6763	0.501994	1.16	-14.4735	-24.2466	1.50053	0	858	4986.76	22.2808	7.6	17.1	1.7	33.5	1.8	47.9	26.9	61.9	82.1	197
Himachal Pradesh	26	Kullu	437903	505618	9489	4416	5073	156	83	73	17.2282	79.5753	31.852	70.2603	61.4483	30.2585	1.63781	0.41379	11.9636	0.65736	35.91	-0.624671	-8.98498	1.19474	15.0686	1025.08	3530.27	32.1401	9.25	19	1.4	33.6	1	33.7	29.8	65.2	52.8	621
Himachal Pradesh	27	Mandi	999777	1.11526e+06	29806	9990	19816	420	124	296	55.4797	253.108	30.6594	72.3908	57.2799	14.8375	0.481007	0.392688	12.7105	0.708847	44.89	13.2063	4.57542	1.16974	40.1783	1294.5	1551.15	39.2635	14.25	22.3	1.4	31.7	0.6	35	31.6	67.5	48.9	1411
Himachal Pradesh	28	Hamirpur	454768	514414	15285	3040	12245	260	49	211	94.3819	406.769	24.6939	78.7415	53.1988	11.8685	0.764126	0.390309	14.7172	0.70359	31.74	17.2048	6.5836	1.12381	40.1984	1393.82	749.91	44.7962	20.2	31.65	0.7	33	0.3	29.2	37.1	59.6	49.5	620
Himachal Pradesh	29	Una	521173	615879	13562	2880	10682	245	42	203	71.6442	338.424	23.8101	76.6953	41.3195	6.84705	1.3531	0.428648	17.1749	0.648115	41.06	18.1548	6.24564	1.04127	37.9194	1270.02	521.619	53.1866	20.25	27.15	0.8	31	0.2	23.9	41.2	58.2	60.8	236
Himachal Pradesh	30	Bilaspur	381956	431932	13413	2917	10496	82	24	58	68.9674	327.297	28.7159	75.3019	53.8991	10.6198	0.304485	0.390621	15.7578	0.664793	32.62	17.6955	6.45622	1.10498	40.5199	1187.86	688.788	48.6932	18.9	21.2	1.8	33.3	0.3	26.2	29.1	53.2	53	500
Himachal Pradesh	31	Solan	580320	641610	22575	6721	15854	314	72	242	63.2361	299.752	32.7717	73.852	51.478	13.7969	0.993245	0.524883	22.4633	0.751088	45.99	16.6177	5.90214	1.19541	42.1404	1080.86	988.644	48.5232	12.1	22	2.9	29	0.5	27.4	29.7	61.8	47.5	960
Himachal Pradesh	32	Sirmaur	529855	628008	15434	3433	12001	211	29	182	34.7639	187.559	32.463	68.4423	52.8603	21.8913	1.12351	0.505233	13.076	0.615482	49.23	15.7454	5.30962	1.2302	44.1298	1320.9	1188.26	48.4105	10	19.95	4.1	27.3	0.3	22.2	23.2	61.5	50.1	893
Himachal Pradesh	33	Shimla	814010	894568	26599	10378	16221	624	266	358	35.931	158.645	27.5834	75.2622	52.9387	19.2272	2.14813	0.661171	16.2641	0.772117	47.14	7.82194	-0.15372	1.29448	33.0294	1029.4	2373.62	36.0555	12.25	21.7	1.5	31.7	0.5	34.4	28.4	63.3	46.5	4243
Himachal Pradesh	34	Kinnaur	84121	95791.3	3399	1359	2040	38	16	22	3.12076	13.1419	75.4817	72.1568	66.8953	30.7771	2.09104	0.729901	22.0147	0.680566	10.09	-8.75014	-18.8446	1.50602	1.81662	519.38	4354.95	20.968	7.6	20.65	2	44.1	0.9	50.6	26.4	59.5	51.7	42
Punjab	35	Gurdaspur	2298323	2.63096e+06	32898	11676	21222	1215	593	622	124.941	647.233	25.2609	71.1266	32.9431	5.94133	3.07907	0.926676	17.2805	0.663162	5.98	18.7941	6.13838	0.848822	31.1084	1053.72	279.497	55.5292	14.45	38	0.4	7.9	0.6	21.3	41	82.6	55.2	1518
Punjab	36	Kapurthala	815168	959694	32820	9589	23231	965	373	592	102.871	499.184	33.9448	70.7298	34.8597	6.50725	4.03451	1.00666	18.9003	0.806019	0.6	19.4169	5.71412	0.911765	30.9047	482.3	217.496	69.1683	15.85	34.25	0.2	11.6	0.2	22.3	42.4	68.3	54.5	1181
Punjab	37	Jalandhar	2193590	2.49134e+06	53045	16986	36059	1403	594	809	175.928	835.972	38.9519	73.9672	35.3061	3.71277	2.38746	1.13248	24.204	0.825598	0.4	19.5471	5.73517	0.902069	30.7683	650.92	223.927	71.4051	16.3	35	0.7	11.3	0.3	22.5	48.3	66.3	57	2129
Punjab	38	Hoshiarpur	1586625	1.79928e+06	28988	8905	20083	828	337	491	99.5257	468.584	35.1377	75.6133	31.5022	5.2052	3.11901	0.753297	16.8272	0.727701	21.39	19.0554	6.17885	0.890144	33.4228	642.56	311.912	59.055	13.35	39.45	0.2	10.1	0.3	16.4	40.7	75.8	54.1	1486
Punjab	39	Shahid Bhagat Singh Nagar	612310	698123	8226	2522	5704	333	105	228	101.014	477.621	42.5085	71.6074	33.3702	6.57984	2.70386	1.16248	17.8903	0.724801	10.28	19.6611	6.24676	0.84537	34.2111	906.845	270.28	72.909	15.45	37.75	0.2	10.9	0.2	18.7	41.8	70.6	49.8	299
Punjab	40	Fatehgarh Sahib	600163	681818	9167	2694	6473	283	114	169	100.085	508.613	32.0735	70.9862	35.7874	7.13506	2.93804	1.13919	20.9198	0.77103	0.32	19.6963	6.30847	0.860846	34.5762	194.7	257.277	86.4447	16.65	33.45	0.2	12.3	0.1	23.6	48.2	66.8	65.1	1345
Punjab	41	Ludhiana	3498739	4.01085e+06	70946	21239	49707	1828	873	955	200.343	977.848	26.3912	73.1756	36.7224	3.81818	2.27399	1.67169	24.7808	0.829949	1.65	19.7552	5.71821	0.841237	31.3423	560.72	241.062	84.3938	15.4	29.25	0.5	13.5	0.3	20.8	45.1	80.8	64.3	1164
Punjab	42	Moga	995746	1.14765e+06	8735	3024	5711	222	97	125	86.198	444.133	36.497	63.0571	36.0706	8.70292	6.44893	1.35758	14.1088	0.661893	0.4	19.404	5.14773	0.826263	26.6735	290.7	218.427	78.67	13.85	33.25	0.3	16.9	0.5	30.4	33.1	73.2	54.4	482
Punjab	43	Firozpur	2029074	2.29668e+06	42322	8520	33802	1319	210	1109	72.7604	382.483	42.1732	60.4961	37.2926	8.42714	7.57129	0.551089	13.9256	0.564358	0.63	19.5903	5.11324	0.852719	20.732	290.7	182.961	71.0561	12.95	31.8	0.1	12.6	0.3	26.4	39.2	64.9	61.5	990
Punjab	44	Muktsar	901896	1.05534e+06	22327	3780	18547	622	92	530	67.2426	347.82	42.3058	58.1938	37.1801	9.11003	9.43812	0.480987	12.8154	0.590827	0.71	19.8025	5.01936	0.853922	16.687	298.7	187.372	77.3346	13.05	28.2	0.4	20.8	0.3	32	30.8	68.1	61	395
Punjab	45	Faridkot	617508	708557	13456	3894	9562	346	84	262	82.917	423.531	38.919	61.7458	35.8789	8.11941	6.65028	1.01748	15.0489	0.673495	1.27	19.4476	5.08528	0.814719	24.4294	285.733	197.259	76.6307	15.8	30.75	0.1	18.6	0.2	27.6	39.4	69.1	63.2	1800
Punjab	46	Bathinda	1388525	1.58582e+06	41633	9507	32126	1041	223	818	81.6886	414.114	32.4426	60.8464	39.6094	9.44916	6.57993	0.786302	15.786	0.686186	1.65	20.0254	5.10468	0.901441	19.9364	439.888	206.327	89.2552	14.25	38.65	1	20.3	0.5	30.1	37.5	67.7	59.7	885
Punjab	47	Mansa	769751	877841	37047	7422	29625	749	198	551	68.0755	350.205	33.6314	55.0256	42.6777	11.6903	7.70483	1.04475	11.6712	0.541516	0.45	20.3501	5.24074	0.918803	26.2667	486.525	211.174	102.56	11.25	36.2	0.4	16.9	0.3	28.4	32.9	65.1	60.4	355
Punjab	48	Patiala	1895686	1.89001e+06	36548	13653	22895	1109	413	696	111.968	570.131	24.5483	66.8249	34.83	5.72859	3.45548	1.01694	19.8879	0.760877	2.25	19.8348	6.20989	0.820879	33.6907	763.44	244.386	97.8766	16.65	31.5	0.3	11.2	0.4	21.9	42.9	76.9	65.3	2438
Punjab	49	Amritsar	2490656	2.64822e+06	47234	15039	32195	1589	581	1008	182.221	928.31	30.9502	67.6436	36.852	4.64303	3.66361	1.32339	21.9783	0.731146	1	19.0118	5.52107	0.860185	28.1106	695.36	221.815	58.655	13.25	39.45	0.2	8.2	0.1	18.3	42.3	72.4	52.1	3189
Punjab	50	Tarn Taran	1119627	1.491e+06	8011	2154	5857	378	108	270	84.2672	463.806	33.7137	59.4986	34.0026	9.80577	5.46718	1.43682	11.5416	0.571791	0.73	19.0967	5.34268	0.85303	28.2864	691.813	211.989	65.8664	11.25	33.6	0.1	6.8	0.5	23.4	39	81.8	61.7	415
Punjab	51	Rupnagar	684627	1.10004e+06	23356	6039	17317	587	240	347	100.026	504.887	26.4239	73.4314	34.1319	5.95828	2.18586	1.30392	18.9191	0.724982	19.28	19.3589	6.44977	0.896347	37.7511	580.205	293.075	66.4593	20.1	29.55	0.5	11.5	0.3	20	45.3	76.7	64.5	939
Punjab	52	Sahibzada Ajit Singh Nagar	994628	1.18346e+06	48580	13435	35145	917	293	624	187.761	909.166	21.7399	74.0553	35.7918	3.86285	1.73703	1.12474	25.0698	0.838289	12.86	19.5776	6.43851	0.847127	38.2977	830.558	304.755	78.6999	17.6	30.85	0.5	12.3	0.6	20.9	48.9	64.3	59.5	590
Punjab	53	Sangrur	1655169	1.82496e+06	37278	11007	26271	1030	291	739	87.9641	456.598	27.8889	60.5423	34.3625	9.08294	4.35841	0.914106	15.8404	0.671139	0.63	20.0587	5.63955	0.851468	32.1254	800.379	232.211	99.2531	11.9	37.35	0.6	12.7	0.3	22	37.6	70.3	52.6	1238
Punjab	54	Barnala	595527	738159	5926	2332	3594	243	66	177	78.1363	401.84	32.2405	60.4223	35.1505	9.87613	5.3247	0.683092	15.4218	0.671682	0.56	19.8342	5.28208	0.80375	27.7096	397.02	227.288	94.231	14.15	36.4	0.3	14	0.3	28.5	37.7	78.7	55.2	532
Chandigarh	55	Chandigarh	1055450	1.16791e+06	65094	20914	44180	817	338	479	2115.55	9258.33	18.8627	76.3123	38.2904	0.205505	0.132266	0.399735	35.8278	0.958122	19.32	19.8714	6.80476	0.847619	39.1714	1041.64	321.5	75.0054	17.8	27.8	0.6	12.1	0.3	18.6	44	60.7	60.3	8204
Uttarakhand	56	Uttarkashi	330086	376348	12490	3790	8700	74	17	57	8.43338	41.1784	25.4718	65.1727	47.647	29.3366	0.723751	0.593785	8.23482	0.558738	37.87	-1.50322	-10.9477	1.46559	15.8478	1481.2	3626.32	27.4344	9.55	21.7	2.5	35.1	0.5	26.9	21.5	59.7	60.9	293
Uttarakhand	57	Chamoli	391605	429893	12180	3459	8721	62	15	47	11.079	48.7677	23.385	71.6426	46.2047	17.7761	0.273745	0.795444	10.5504	0.596084	33.74	-0.784309	-10.6088	1.51577	16.4919	1043.8	3649.23	24.2358	8.3	24.1	2.2	38.4	0.2	37.7	24.2	73.5	41.8	521
Uttarakhand	58	Rudraprayag	242285	345167	8764	2267	6497	106	10	96	26.9869	122.119	19.8382	70.5504	46.6525	23.4781	0.626948	0.606723	7.87379	0.602067	57.57	7.70635	-1.42286	1.25905	28.8971	1786.9	2599.54	29.2499	13.35	25.2	2	41	0.2	38.9	25.3	43.6	40.6	249
Uttarakhand	59	Tehri Garhwal	618931	656523	15826	4227	11599	107	16	91	36.4399	169.943	16.6424	65.9191	45.3107	15.7567	0.57874	0.360137	10.1107	0.607868	56.73	12.099	2.59664	1.25176	38.4123	947.86	1900.41	37.9296	10.4	27	3.8	41.1	0.2	35.7	20.9	55.5	42.2	390
Uttarakhand	60	Dehradun	1696694	1.98725e+06	112056	29293	82763	3515	933	2582	112.371	549.448	20.0722	74.2329	34.3473	3.55827	1.20375	1.05853	22.9508	0.872371	52.09	16.5659	5.51205	1.1743	43.9235	2235.98	1078.19	48.5469	15.8	27.8	2.4	25.6	0.2	21.6	39.8	58.7	47.9	4126
Uttarakhand	61	Garhwal	687271	707280	18181	5702	12479	332	76	256	30.358	128.968	18.1262	72.0078	39.8899	10.9495	0.60442	0.498348	11.8741	0.625272	63.71	16.7444	6.06243	1.37743	45.2735	2278	1156.25	47.7649	11.35	28.2	6.4	42.9	0.7	33.6	21	71.2	40.3	734
Uttarakhand	62	Pithoragarh	483439	542847	10199	3345	6854	180	45	135	16.1819	68.186	28.9412	71.4775	44.7812	18.0352	0.4559	0.682403	10.9195	0.617295	29.33	1.07706	-8.91366	1.4951	17.2775	1931	3387.2	24.5668	8.55	28.1	4.3	38.5	0.3	33.2	21.8	65.3	25.5	628
Uttarakhand	63	Bageshwar	259898	301321	5754	1539	4215	64	18	46	25.9018	115.974	28.4893	69.059	47.5717	20.7989	1.05157	0.634095	7.55989	0.551305	56.34	10.6328	1.25637	1.25583	31.1027	1057.4	2278.48	32.2458	9.95	27.55	7.7	43.7	0.5	39.5	17.6	53.5	27.8	149
Uttarakhand	64	Almora	622506	707797	12153	3250	8903	196	26	170	44.7128	197.998	24.4618	70.1193	47.9049	21.2253	0.64658	0.437426	9.99203	0.576505	54.68	15.6279	5.67206	1.50599	43.1701	1138.27	1423.94	40.4772	11.75	28.9	5.5	44.3	0.1	31.8	19.5	58.1	33.4	820
Uttarakhand	65	Champawat	259648	383081	7558	1814	5744	53	9	44	30.551	147.026	18.7646	68.4488	38.3465	12.3132	0.762571	0.35086	10.7207	0.485315	69.4	16.9557	6.10152	1.42424	47.0277	1381.7	1228.63	41.3845	9.6	24.8	4.9	38.7	0.2	33.1	17.9	59.9	32.5	363
Uttarakhand	66	Nainital	954605	1.1047e+06	38665	12046	26619	919	205	714	45.0207	224.56	20.815	72.9621	39.407	10.6034	2.05509	0.719984	17.6735	0.72607	71.55	18.3831	7.13453	1.28102	46.1217	1353.82	862.528	54.4429	13.05	27.2	5.2	34.8	0.4	29.5	33.3	72.9	34.5	2491
Uttarakhand	67	Udham Singh Nagar	1648902	1.79622e+06	37858	11459	26399	761	117	644	121.393	648.663	21.9116	62.9412	35.8698	5.74182	6.52574	1.00085	14.0687	0.590102	16.99	21.2244	8.85563	0.877931	44.9913	2199.35	215.598	71.2624	16.1	26.2	5.3	31.7	0.4	21.6	35.4	53	51	1204
Uttarakhand	68	Hardwar	1890422	2.18556e+06	51381	13944	37437	1024	160	864	143.264	801.026	22.0901	62.3329	30.5816	4.6524	4.01778	0.789453	16.733	0.627629	24.8	20.5817	7.5	0.826463	41.7875	1074.3	290.013	71.2016	11.1	30.05	5.7	31.8	0.4	17.6	29.8	74.3	43.8	2001
Haryana	69	Panchkula	561293	604100	30685	10523	20162	374	147	227	130.409	625.048	18.142	72.2115	37.6771	3.49158	1.53752	1.45753	26.0866	0.820341	43.51	19.0766	6.43972	0.928369	41.0681	750.167	491.421	64.7987	17.75	25.25	0.9	19.5	0.3	20	39.9	67.1	57.1	710
Haryana	70	Ambala	1128350	1.20362e+06	30113	11848	18265	509	144	365	142.525	716.868	26.2548	72.4975	32.9808	4.42451	3.64444	1.19458	19.0499	0.699601	3.26	19.939	6.57398	0.708537	36.9622	977.64	268.697	89.3072	12.35	30	0.8	22	0.4	18.8	41.6	62.5	46.1	926
Haryana	71	Yamunanagar	1214205	1.63326e+06	24596	6804	17792	410	152	258	133.158	686.768	25.2629	68.5598	32.0566	4.84729	4.4509	0.855869	17.7674	0.633974	10.94	20.091	6.91075	0.732616	38.967	793.08	282.034	77.2842	14.75	28.75	1.7	25.3	0.4	19.7	38	61.7	56.6	763
Haryana	72	Kurukshetra	964655	981521	22125	8846	13279	356	134	222	122.969	630.493	22.301	67.0595	34.912	6.72292	6.35315	0.535943	16.0259	0.663343	2.6	19.9914	6.5702	0.658432	32.7878	429.05	243.532	100.355	12.3	32.4	1.3	24.3	0.2	19.3	37.3	69.6	57.1	901
Haryana	73	Kaithal	1074304	1.21788e+06	11229	3864	7365	339	54	285	88.1631	463.662	23.0394	60.1812	34.8038	10.4706	4.58278	0.645534	11.357	0.456128	2.46	20.1957	6.25366	0.835772	30.2317	243.5	225.191	108.781	16.35	18.65	1.7	22.6	0	13.8	32.7	72.9	61.5	430
Haryana	74	Karnal	1505324	1.77332e+06	40018	11144	28874	548	153	395	115.906	597.351	22.5602	64.9703	34.2825	6.74858	5.50812	0.794048	14.2878	0.63905	1.28	20.2326	6.85141	0.737324	30.8127	575.62	232.401	109.073	9.2	19.4	2.6	26.6	0.3	22	36.5	72.6	61.9	840
Haryana	75	Panipat	1205437	1.37823e+06	31138	10736	20402	566	153	413	185.836	950.66	17.1069	65.2543	34.2049	5.09973	3.00231	1.03572	18.9861	0.632342	1.25	20.5551	7.01818	0.84899	28.6763	437.92	223.717	119.646	13	23.6	4.6	27.3	0.5	17.6	37.8	51.6	66.9	414
Haryana	76	Sonipat	1450001	1.72438e+06	47130	14784	32346	254	84	170	130.879	683.318	18.6162	68.8493	36.0813	7.60427	3.72689	0.855517	15.1763	0.613488	0.99	20.8443	7.00756	0.840056	27.6059	512.26	217.582	125.538	12.75	20.95	2.9	30.7	0.2	17.9	39.3	53.7	53.3	569
Haryana	77	Jind	1334152	1.50226e+06	21203	4893	16310	524	94	430	92.4264	493.765	21.1633	62.4185	39.2326	12.9432	4.24554	0.491548	11.2408	0.446338	0.78	20.7193	6.15548	0.864569	27.4424	596.875	218.658	116.958	13.75	19.2	2.5	35.3	0	16.9	32.3	51.4	59.6	670
Haryana	78	Fatehabad	942011	1.09895e+06	17870	4717	13153	465	118	347	71.173	371.163	30.1862	59.1902	39.1803	11.5587	6.48156	0.490546	11.8572	0.562545	0.71	20.7427	5.34097	0.913486	28.5677	393.45	207.603	106.156	16.55	18.8	0.8	23.5	0.5	14.2	29.8	54	62.3	650
Haryana	79	Sirsa	1295189	1.47518e+06	29273	8054	21219	468	116	352	57.6505	302.827	29.9092	60.4465	38.7591	10.653	7.65271	0.727461	11.7862	0.65174	1.32	20.8496	5.28967	0.91239	15.0062	329.46	193.731	89.727	19.5	23.35	1.1	21.7	0.3	12.9	29.3	63.7	61.9	552
Haryana	80	Hisar	1743931	1.99978e+06	53980	17088	36892	1042	323	719	84.2601	437.844	23.4404	63.8965	39.6587	11.8227	4.9346	0.731279	12.9729	0.57161	1.45	21.1157	5.62377	0.881017	25.1898	392.82	208.632	106.484	14.65	24	1.8	34.5	0.2	14.2	30.2	56.4	63.8	939
Haryana	81	Bhiwani	1634445	1.86363e+06	24155	7835	16320	634	170	464	65.1695	342.077	20.8733	65.4578	38.1173	12.8791	3.23688	0.570897	10.5808	0.513234	2.38	21.4004	5.91157	0.80966	16.9593	484.88	224.674	101.13	11.3	21.75	1.85	36.45	0.1	13.1	28.45	56.8	69.5	1165
Haryana	82	Rohtak	1061204	1.23245e+06	25892	12276	13616	500	148	352	118.618	608.14	20.438	70.4466	32.6014	7.58158	1.9427	0.59866	17.1055	0.655547	1.21	21.1593	6.58242	0.815751	22.7967	481.24	210.618	124.361	14.55	22.6	2.8	30.5	0.3	17.6	35.9	58.6	65.3	5311
Haryana	83	Jhajjar	958405	1.09645e+06	18841	5877	12964	305	102	203	101.055	522.576	17.7845	70.5434	34.0706	9.0059	2.02764	0.680297	14.0015	0.607143	1.41	21.2738	6.78878	0.78972	22.4234	546.35	216.21	117.274	11	23.9	2.6	34.1	0.1	14.7	43.5	55.1	60.1	470
Haryana	84	Mahendragarh	922088	1.05516e+06	21689	6612	15077	153	21	132	90.4223	485.565	16.9522	68.3509	36.7193	9.33241	1.16833	0.547345	11.9868	0.516316	5.44	21.3853	6.20256	0.710257	11.3696	408.26	289.5	92.1319	11.3	23.7	2.3	32.9	0.4	13.9	29.5	69.4	61.2	584
Haryana	85	Rewari	900332	1.17532e+06	20309	11374	8935	209	76	133	111.696	564.826	20.2821	70.7458	37.5114	8.21852	1.16091	0.694077	17.7184	0.639231	3.92	21.2912	6.56535	0.681579	16.1798	499.567	247.224	103.55	9.55	25.3	4.4	33.5	0.3	19.1	28.3	78	61.8	375
Haryana	86	Gurgaon	1514432	2.10723e+06	181072	58221	122851	921	354	567	259.482	1203.84	13.07	73.3685	35.9683	2.93371	1.03834	1.05663	27.1577	0.898296	9.24	21.3129	7.12796	0.77043	25.2973	508.967	234.662	119.945	14.45	19.45	2.9	32.6	0.5	18.5	24.3	64.7	67.5	1040
Haryana	87	Mewat	1089263	872216	5011	1703	3308	122	30	92	106.357	722.802	6.90843	41.7619	26.6202	7.49204	2.33424	0.370342	8.54798	0.23459	7.38	21.5316	7.25628	0.754112	22.1407	503.9	216.499	115.165	6.95	17.35	4.7	36.5	0.3	5.5	14.9	82.6	60.6	300
Haryana	88	Faridabad	1809733	2.16683e+06	99825	46273	53552	716	414	302	484.371	2442.28	12.3664	70.3274	32.0063	1.30704	1.07099	1.53995	23.4516	0.779913	10.79	21.4553	7.72695	0.773759	31.5844	498.567	202.275	131.045	10.8	24.75	2.7	23	0.5	13.6	37.1	68.1	54.2	1223
Haryana	89	Palwal	1042708	1.01426e+06	11011	4423	6588	153	31	122	125.943	767.261	19.4803	57.5229	29.6884	6.86098	2.51547	0.538598	10.8896	0.467186	1.03	21.6058	7.59822	0.790222	24.152	403.6	194.071	122.889	9.85	22.55	7	30.9	0.1	13.3	27.4	59.9	57.2	449
NCT of Delhi	94	New Delhi (All)	16645347	1.92865e+07	1439008	635586	803422	25446	11210	14236	948.8	17106.2	18.1145	76.5975	34.4166	0.14232	0.167808	1.05855	31.3173	0.925207	16.2756	21.2362	7.59869	0.746422	32.546	676.6	212.543	131.056	13.1944	28.5583	2.26111	26.7722	0.422222	22.1389	41.7722	66.6944	49.9889	9269
Rajasthan	99	Ganganagar	1969168	2.06889e+06	19341	6753	12588	150	42	108	35.2989	179.374	37.269	60.6014	46.3481	10.8072	7.50048	0.494422	15.7589	0.544416	1.03	21.0666	5.43491	0.833567	6.02702	230.74	163.869	63.03	8.95	17.25	2.1	29	0.5	15.6	19.5	69.9	59	1997
Rajasthan	100	Hanumangarh	1774692	2.22686e+06	16054	2978	13076	111	12	99	34.8169	183.792	28.6516	58.2713	47.0651	17.0461	6.57663	0.562182	11.9966	0.531907	0.93	21.3808	5.65819	0.899247	7.55373	255.08	187.509	78.1581	7.95	21.3	1.5	36.1	0.1	13	17.6	69.9	60.3	978
Rajasthan	101	Bikaner	2363937	3.14121e+06	40318	19057	21261	545	167	378	12.7301	78.1751	21.2114	54.0962	41.7189	15.8688	2.29575	0.825487	12.8538	0.50417	0.85	22.2366	6.83308	0.852962	3.79871	250.32	206.626	63.8058	7.9	11.9	3.4	38	0.4	8.8	14.4	65.1	58.9	4307
Rajasthan	102	Churu	2039547	1.94412e+06	16720	4377	12343	107	41	66	25.2247	147.419	22.6995	56.3492	44.2662	18.7323	2.03344	0.617833	9.42626	0.51269	0.59	22.1992	6.51194	0.951877	5.0768	325.8	263.266	72.2642	7.55	23.3	5	39.9	0.4	9.1	20.3	55	52.9	2044
Rajasthan	103	Jhunjhunun	2137045	2.44913e+06	14802	4570	10232	158	53	105	64.8106	360.5	18.8268	64.1241	41.8638	13.8233	1.61269	0.500457	11.8034	0.588107	3.39	21.7886	6.16897	0.881505	6.58861	411.3	340.414	80.0042	7.45	23.15	5.9	39.9	0.7	12.4	19	58.9	55.4	2285
Rajasthan	104	Alwar	3674179	4.18483e+06	59684	21771	37913	307	78	229	76.3389	438.446	25.6461	59.4004	46.5013	16.5675	2.60156	0.58756	12.3448	0.405185	14.28	21.569	6.92844	0.793807	18.0393	600.06	314.882	94.7603	6.1	23.05	9.7	42.5	0.3	13.3	17.3	53	53.2	2230
Rajasthan	105	Bharatpur	2548462	2.92494e+06	19595	9072	10523	260	120	140	83.9743	503.052	23.9907	58.1083	42.0314	13.7515	3.50717	0.565007	9.44491	0.307107	4.55	22.0816	7.47883	0.833713	20.0995	555.12	202.03	100.955	7.2	21.35	10.5	47.5	0.2	12.1	12.4	48.7	60.8	1943
Rajasthan	106	Dhaulpur	1206516	1.3789e+06	11007	3763	7244	48	29	19	67.179	397.796	25.2205	56.6174	43.3655	13.0646	2.49644	0.482629	10.2814	0.238579	13.81	22.861	7.92131	0.855907	24.2399	630.28	200.513	89.8506	6.55	14.25	9.9	48	0.2	9.9	11.7	47.2	68.5	898
Rajasthan	107	Karauli	1458248	1.61212e+06	7156	1557	5599	70	20	50	47.5205	263.984	46.5919	55.2615	43.1152	17.1264	3.14028	0.39856	9.39394	0.24438	15.75	23.1704	8.07876	0.914028	13.9384	597.34	278.62	79.2382	6.9	11.9	17.3	51.6	0.4	7	10.5	47.6	61.5	969
Rajasthan	108	Sawai Madhopur	1335551	1.63261e+06	10613	2122	8491	61	27	34	56.6287	296.921	42.2775	55.5387	43.2831	18.2613	2.9432	0.571375	9.56362	0.299855	10.29	23.1992	8.16551	0.96359	8.71897	560.32	268.342	74.3867	6.85	17.6	13.9	47.1	0.6	7.3	11.1	59.6	57.5	913
Rajasthan	109	Dausa	1634409	1.79998e+06	13351	2428	10923	62	24	38	85.2279	476.226	48.1936	57.3939	41.8803	18.4935	1.99748	0.694685	9.78666	0.322879	3.41	22.195	7.5581	0.908939	13.7944	544.3	298.173	84.2346	7.95	14.15	15.8	47.5	0.2	7.2	9.1	45.6	60.3	783
Rajasthan	110	Jaipur	6626178	7.62275e+06	187698	58934	128764	1970	514	1456	105.635	594.649	23.1094	64.9087	37.1993	9.10232	1.03212	1.09261	19.8619	0.670957	4.96	22.2265	7.75201	1.10204	9.93622	482.6	383.727	75.5463	8.2	15.6	6.3	33.1	0.2	7.7	18.1	60.6	54.1	17287
Rajasthan	111	Sikar	2677333	3.0689e+06	30610	9054	21556	335	101	234	57.5292	346.267	18.457	61.7076	37.5935	11.6993	1.58363	0.609599	12.2047	0.564902	2.5	21.8947	6.55531	1.1024	5.45398	364.04	417.716	76.2012	7.55	20.7	7	35.1	0.2	9.8	19.6	52.7	44	2819
Rajasthan	112	Nagaur	3307743	3.79478e+06	17732	10250	7482	177	95	82	32.6679	186.688	21.4747	53.1669	43.1074	15.3027	3.73895	0.655492	10.1095	0.385787	0.83	23.0261	8.03179	1.23101	2.75009	312.96	339.396	64.5629	7.4	16.55	5.9	44	0.3	7.5	13	52.3	45.3	2372
Rajasthan	113	Jodhpur	3687165	4.21669e+06	112383	44731	67652	1103	302	801	28.4032	161.364	19.7156	55.0974	40.4034	10.802	2.7935	0.882792	14.1746	0.482415	0.47	23.7413	8.70931	1.06075	2.27833	257.36	248.416	60.9445	6.9	14.8	6.9	43.6	0.2	7.5	13.3	52.8	43.4	4460
Rajasthan	114	Jaisalmer	669919	757584	13639	2237	11402	66	25	41	3.05125	17.4454	21.1314	46.0732	43.1251	11.4533	2.19892	0.68262	11.8449	0.25979	0.85	23.8139	7.96414	1.18923	2.68788	214.5	162.346	70.5327	6.85	12.75	5	44.9	0.1	10.5	11.2	62.3	44.4	686
Rajasthan	115	Barmer	2603751	2.95263e+06	15551	5029	10522	185	53	132	15.9097	91.7234	23.5303	45.6388	46.1827	17.6559	1.93394	0.666884	8.21634	0.205402	1.02	25.198	9.97424	1.07585	2.1237	317.72	156.49	59.9582	9.2	9.7	3.9	49.1	0.4	11.4	4.5	50.6	49.4	866
Rajasthan	116	Jalor	1828730	2.08932e+06	10065	5610	4455	72	52	20	30.6517	171.873	29.3053	45.3638	49.031	21.17	4.80629	0.849879	9.30372	0.241842	2.52	26.1102	10.6911	1.28248	2.67074	420.64	129.063	56.7734	9.95	10.95	6.5	44.2	0.5	9.9	4.3	55.7	59.9	1065
Rajasthan	117	Sirohi	1036346	1.19171e+06	13729	3762	9967	79	29	50	39.2884	201.781	47.6996	46.0084	40.5105	9.91233	5.31039	0.678152	14.3296	0.33702	17.76	25.1852	10.4989	1.42735	6.26628	900.04	350.921	54.1125	6.85	16.45	8.7	39.9	0.3	13.5	7.9	76.9	64	1000
Rajasthan	118	Pali	2037573	2.33927e+06	27316	10996	16320	287	109	178	33.7577	164.493	26.6334	53.2836	41.3397	9.82007	5.68539	0.937144	13.2637	0.366389	5.45	25.0494	10.365	1.25991	3.67285	395.22	289.789	57.9757	11.65	14.75	4.6	40.1	0.1	9	8.1	65.9	58.8	2234
Rajasthan	119	Ajmer	2583052	2.93169e+06	37727	17018	20709	410	222	188	58.3459	304.569	20.9639	59.1035	40.7937	9.5403	3.01179	1.07478	18.3965	0.504532	3.6	23.5332	9.10353	1.14917	4.03926	455.58	413.007	64.1438	7.7	13.8	4.1	38.6	0.2	12.4	18.9	59.9	52.7	5090
Rajasthan	120	Tonk	1421326	1.63349e+06	9496	3459	6037	92	36	56	37.0962	197.571	32.794	52.7436	45.6729	19.2435	3.86083	0.850192	10.9282	0.257433	2.29	23.2586	8.96091	1.03412	5.24092	421.54	302.213	71.4191	6.15	18.4	8.6	47.6	0.5	12.1	10	60	52.8	1112
Rajasthan	121	Bundi	1110906	1.29444e+06	7967	3064	4903	48	19	29	38.2216	192.331	39.5476	52.6637	47.3569	17.1137	4.13275	0.638038	10.6178	0.290972	9.65	23.7496	9.57892	0.978122	7.78683	549.36	290.897	65.1251	6.95	18.1	13.8	52.8	0.5	11.5	12.4	53.8	55.9	1235
Rajasthan	122	Bhilwara	2408523	2.75078e+06	29781	10227	19554	156	40	116	47.6447	230.37	26.4569	52.1534	47.6709	19.1745	3.2177	0.882782	13.4002	0.345903	2.14	23.646	9.30386	1.0815	6.62	648.12	428.98	61.0916	8.7	15.55	4.2	41.9	0.4	11.5	12.4	70.4	50.4	2013
Rajasthan	123	Rajsamand	1156597	1.37784e+06	17043	4177	12866	169	42	127	52.2187	248.463	26.7143	53.5311	47.6251	12.3309	3.6814	0.750305	14.5866	0.360044	11.21	22.9556	8.59539	1.36314	6.52575	518.64	632.065	57.4778	7.35	15.25	4.8	44.6	0.1	11.6	8.3	56.6	58.4	1370
Rajasthan	124	Dungarpur	1388552	1.58745e+06	18407	4964	13443	131	34	97	74.8088	368.316	74.5888	49.0865	46.2003	7.80914	1.63991	0.352886	5.78343	0.171682	8.02	26.4889	10.8891	1.5568	18.9549	836.82	201.7	50.8188	12.6	13.9	3.6	40.8	0.3	11.4	4.4	63.7	72.6	1092
Rajasthan	125	Banswara	1797485	1.95361e+06	10005	2295	7710	104	34	70	81.335	397.498	80.8402	46.1391	50.992	20.6796	3.15235	0.607126	5.76889	0.122734	5.94	26.6152	11.326	1.65455	13.5416	1074.32	260.593	50.8854	9.85	18.25	5.8	38.7	0.8	18.1	4.5	77	52.8	956
Rajasthan	126	Chittaurgarh	1544338	2.0075e+06	19809	3946	15863	139	40	99	42.0761	197.435	29.2533	53.2154	51.9805	25.4154	4.73983	0.759808	11.6213	0.333212	12.64	24.0101	9.22466	1.2608	11.9929	828.86	438.85	58.3766	10.7	19.7	3.7	44.4	0.5	10.5	15.3	68	45.1	1444
Rajasthan	127	Kota	1951014	2.21835e+06	57051	19697	37354	449	169	280	76.0017	373.972	30.2009	66.5472	38.3806	5.8589	2.97732	1.00414	19.7621	0.560914	10.48	24.1809	9.48275	0.969697	10.0493	778.4	281.61	63.1102	6.8	18.05	9.2	43.2	0.3	12.6	13	57.3	51.8	2956
Rajasthan	128	Baran	1222755	1.40086e+06	11995	2627	9368	61	36	25	34.5292	174.879	40.7311	56.7004	45.1916	14.4501	6.19527	0.84375	7.93503	0.273024	14.46	24.7158	9.02556	0.979588	12.7391	710.84	319.362	60.8567	7.4	14.1	19.3	57	0.8	16.2	10.1	53	60.1	1261
Rajasthan	129	Jhalawar	1411129	1.60623e+06	13607	3631	9976	187	24	163	45.5531	226.906	30.1752	52.4255	48.61	18.4934	6.81213	0.525395	7.87632	0.218274	7	25.1559	9.85272	1.07222	11.0628	780.46	360.113	58.824	8.25	16.15	9.8	55.4	0.4	15.1	8.6	59	51.5	2501
Rajasthan	130	Udaipur	3068420	3.32205e+06	56388	11776	44612	753	116	637	53.1842	261.721	55.8533	51.578	44.511	11.1298	2.78084	0.720077	12.1698	0.280276	23.51	24.6763	9.55142	1.48257	13.9686	702.84	505.448	53.0494	9.65	15.45	4.5	42.5	0.3	14.4	9.1	70.4	60.5	2977
Rajasthan	131	Pratapgarh	867848	1.02419e+06	7143	1246	5897	63	22	41	40.1722	195.066	70.3874	46.2656	55.4583	27.2967	4.60207	0.408597	5.4233	0.119289	23.33	25.4025	10.2116	1.51265	9.96698	621.475	418.777	53.7498	7.65	17.6	2.7	37.8	0.4	18	5.9	67.2	53.1	589
Uttar Pradesh	132	Saharanpur	3466382	3.94742e+06	32916	9972	22944	420	135	285	162.01	939.654	22.0815	59.9215	29.9258	6.11061	6.08837	0.776804	12.4888	0.495468	12.02	20.3157	7.2085	0.740833	38.9117	918.167	290.157	83.8295	10.2	23.65	2.4	30.7	0.5	14.1	16.4	79.1	41.4	1673
Uttar Pradesh	133	Muzaffarnagar	4143512	4.72357e+06	43965	12450	31515	314	140	174	168.823	1033.81	13.5529	58.3403	31.1727	7.44991	6.04762	0.799732	11.9001	0.496193	1.65	20.5577	7.67355	0.767293	36.1009	597.5	236.228	103.704	11.75	23.9	3.7	31.15	0.3	11.95	25.35	71.55	43.85	1790
Uttar Pradesh	134	Bijnor	3682713	4.22246e+06	14785	4392	10393	108	64	44	138.829	807.435	21.4652	57.9842	29.5444	5.727	5.73669	0.980772	10.3588	0.486947	8.85	20.8364	8.19885	0.736925	41.026	1001.95	226.804	82.7792	12.3	22	3.6	36.5	0.2	15.1	28	51.9	46	1684
Uttar Pradesh	135	Moradabad	4772006	6.39426e+06	48518	15040	33478	449	220	229	214.139	1283.49	15.3414	47.4402	29.711	6.85404	4.67921	1.30767	10.3143	0.474619	0.75	21.3315	8.50782	0.710034	38.5099	859.433	191.138	105.883	9.575	22.225	4.25	36.45	0.25	15.25	18.3	65.65	48.1	3628
Uttar Pradesh	136	Rampur	2335819	2.67787e+06	11819	5503	6316	148	57	91	166.344	986.827	13.1985	44.6809	31.5633	8.03504	6.45641	1.4493	8.21635	0.445431	3.17	21.4457	8.7146	0.671046	41.2214	777.4	182.379	95.3991	13.4	19.35	4.9	36.1	0.1	14.6	20.6	60.1	55.4	589
Uttar Pradesh	137	Jyotiba Phule Nagar	1840221	1.91525e+06	16605	4305	12300	203	50	153	139.796	818.24	17.2895	53.4235	32.5553	10.0131	4.4561	1.10047	9.07777	0.463561	3.82	21.1501	8.36807	0.754622	36.3098	951.85	201.452	112.947	8.7	21.85	4.4	38.9	0.4	14.4	19.7	72.8	47.6	1143
Uttar Pradesh	138	Meerut	3443689	3.93895e+06	69430	22252	47178	894	432	462	226.303	1345.72	18.2229	62.1859	31.6678	5.10917	3.2595	1.40059	16.0986	0.638869	2.67	20.7535	8.12542	0.820863	35.9528	504.133	215.528	114.417	15.2	23.1	2.6	24.4	0.2	13.7	38.5	53.1	45.5	2102
Uttar Pradesh	139	Baghpat	1303048	1.49208e+06	9221	2328	6893	142	35	107	158.907	986.41	11.4404	61.2387	31.9785	8.63	3.79433	1.07118	12.1765	0.484953	1.29	20.7028	7.61784	0.856807	33.9521	431.05	226.074	121.47	12.25	23.45	4.7	31.8	0.3	12.9	34.5	54.7	53.3	970
Uttar Pradesh	140	Ghaziabad	4681645	5.2098e+06	68246	30921	37325	678	170	508	721.523	3970.86	16.6059	66.713	32.4787	2.98675	1.77773	1.35858	20.6391	0.74021	2.14	20.9903	8.03271	0.836137	35.2078	702.7	207.87	124.742	13.85	23.1	2.05	26.55	0.1	14.4	38.05	60.2	52.9	1938
Uttar Pradesh	141	Gautam Buddha Nagar	1648115	1.88472e+06	63245	25338	37907	466	91	375	255.14	1285.58	13.2466	68.1352	34.5309	3.69507	1.67573	1.5815	20.8669	0.797679	1.56	21.379	7.92857	0.818571	31.8167	782	195.096	131.296	16	18.65	3	29.7	0.2	17.3	34.7	53.3	59.4	692
Uttar Pradesh	142	Bulandshahr	3499171	3.93235e+06	20186	6238	13948	241	92	149	130.215	775.525	20.742	58.0611	33.5297	8.37058	3.90893	1.2689	11.7495	0.477157	3.66	21.4232	8.18918	0.849828	34.4146	324.3	196.167	127.593	13.85	23.7	4.1	34.4	0.2	17.2	32.2	46.4	52	1502
Uttar Pradesh	143	Aligarh	3673889	4.08579e+06	21264	11393	9871	107	55	52	167.499	1006.54	20.5745	56.9578	31.9651	6.78521	4.05619	1.33556	11.3893	0.468093	1.83	21.8437	8.12233	0.869333	25.9055	549.2	181.018	128.2	14	20.1	5.1	37	0.1	16.9	29.4	42.9	56.5	3296
Uttar Pradesh	144	Mahamaya Nagar	1564708	1.8888e+06	2920	1308	1612	43	7	36	141.772	850.385	24.7856	60.2395	30.9396	7.11526	4.95166	1.28497	8.20453	0.401197	1.25	22.1493	8.09601	0.877899	22.9467	442.5	176.316	125.413	9.25	24.4	8	43.3	0.5	12.9	23.8	52.9	58.2	641
Uttar Pradesh	145	Mathura	2547184	2.90349e+06	20302	6807	13495	385	110	275	126.684	762.63	19.9475	59.1927	33.0145	7.49031	3.52801	1.06989	11.263	0.46773	1.71	21.9324	7.75562	0.838178	20.1322	473.6	176.981	117.848	9.05	23.25	9.3	42.9	0.1	13	25.4	52.8	63	5102
Uttar Pradesh	146	Agra	4418797	5.71359e+06	25767	10355	15412	448	162	286	175.839	1093.49	22.5985	60.6615	31.453	5.6158	3.08835	1.49059	13.5801	0.516316	6.5	22.4308	7.87547	0.905661	26.4503	415.9	161.027	109.279	7.7	18.85	8.9	46.1	0.6	20.9	25.2	58.6	59.4	17226
Uttar Pradesh	147	Firozabad	2498156	2.15042e+06	8693	3843	4850	135	67	68	172.109	1037.87	19.0723	60.9172	30.4833	6.62128	3.54041	1.63364	11.1676	0.348985	2.43	22.5712	8.12554	0.887903	23.8253	624.7	163.242	121.25	8.45	19.3	5.2	45.6	0.3	17.7	24.3	49.1	57.1	874
Uttar Pradesh	148	Mainpuri	1868529	2.08893e+06	10024	3810	6214	182	76	106	113.656	677.003	19.7312	64.4296	30.0151	12.6215	4.26121	0.818184	5.03262	0.330312	0.49	22.759	8.33495	0.865509	31.3241	670.05	156.259	122.228	9.3	16.15	2.9	41.3	0.5	15.2	21.7	48	57.8	912
Uttar Pradesh	149	Budaun	3681896	3.50203e+06	14929	4042	10887	98	45	53	119.152	712.441	16.9093	42.0294	30.0753	14.1564	4.28277	0.627014	4.71947	0.293691	0.62	21.9369	8.52631	0.792848	38.4777	691.1	169.258	121.361	9.95	13.4	7.1	41.9	0.5	14	15.2	44.9	55.3	1693
Uttar Pradesh	150	Bareilly	4448359	5.05741e+06	43982	14572	29410	377	165	212	183.685	1079.7	12.5974	49.2712	31.5166	7.26261	4.74209	1.81087	9.65178	0.516497	1.09	21.8109	8.80446	0.709901	39.1563	951	168.746	103.313	10.75	17	5.5	39.3	0.1	17.8	25	51.9	60.8	2595
Uttar Pradesh	151	Pilibhit	2031007	2.3134e+06	11029	4196	6833	193	81	112	98.3649	551.006	16.5077	52.2448	30.458	9.63448	6.81637	0.613735	5.75242	0.414068	18.64	21.896	9.07847	0.741667	42.7486	790.3	173.013	82.8286	12.05	18.5	4.9	38.2	0.2	15.5	21.4	50.9	52	658
Uttar Pradesh	152	Shahjahanpur	3006538	3.45851e+06	20356	6935	13421	451	113	338	120.214	685.173	17.7341	49.5896	29.6758	10.6928	5.82131	0.648753	6.10317	0.35533	1.35	22.2675	8.97409	0.77193	39.7107	658.767	153.375	110.18	7.9	15.3	6.6	49	0.2	20.4	17.2	54	60.3	1086
Uttar Pradesh	153	Kheri	4021243	4.59701e+06	24583	7824	16759	292	98	194	97.0152	523.599	27.7316	50.5825	31.4509	11.9245	6.41294	0.706001	4.78618	0.315083	16.58	22.3011	9.36487	0.738386	41.8359	941.233	144.667	89.7126	9.05	21.25	14.8	55.2	0.2	17.5	16.4	51.9	53	422
Uttar Pradesh	154	Sitapur	4483992	5.09094e+06	12392	4823	7569	185	81	104	139.607	780.775	32.2933	50.9308	31.7262	11.1758	5.85311	0.991795	4.80806	0.259971	3.65	22.681	9.37946	0.729462	41.5484	967.625	131.227	115.276	8.8	20.4	13.8	59.7	0.1	13.8	15.4	42.1	55.3	996
Uttar Pradesh	155	Hardoi	4092845	4.66872e+06	13755	5917	7838	349	109	240	122.025	683.736	31.1484	54.2801	32.2257	12.742	5.59362	0.886425	4.47466	0.281182	2.4	22.6251	9.14243	0.791534	38.3942	730.667	134.63	123.043	8.9	19	6.5	52.1	0.1	14.3	13.6	64.8	59.7	880
Uttar Pradesh	156	Unnao	3108367	3.56493e+06	15046	4582	10464	258	90	168	129.121	681.959	30.6114	57.0584	36.1844	11.8309	5.04944	0.931486	6.69718	0.284445	5.8	23.0936	9.17295	0.918443	35.7831	631.1	122.373	123.566	9.45	21.7	9.5	50.9	0.3	16.7	20.6	62.2	48.9	898
Uttar Pradesh	157	Lucknow	4589838	5.26296e+06	238764	81352	157412	2651	1178	1473	340.468	1815.6	20.8243	68.1344	33.6135	2.97296	2.23337	1.52663	18.3722	0.668782	14.99	23.0449	9.16718	0.823333	43.1364	904.22	121.117	128.984	15.6	22	7.7	39.2	0.2	14.2	34.8	50.4	55.8	8815
Uttar Pradesh	158	Rae Bareli	3405559	2.76876e+06	17053	5486	11567	325	109	216	134.456	738.893	30.307	57.7245	35.3748	7.04704	5.10022	0.958609	5.82991	0.279188	2.03	23.1868	9.07075	0.867089	42.3729	700.367	110.476	123.226	7.85	18.65	11.8	50.4	0.5	16.5	18.7	64.3	48.2	1408
Uttar Pradesh	159	Farrukhabad	1885204	2.1463e+06	10344	4699	5645	194	88	106	144.037	864.376	16.5999	57.9607	31.4166	11.5902	5.13462	1.40086	7.05393	0.343727	2.18	22.5753	8.64316	0.812798	40.1527	686.067	144.775	123.856	6.9	14.3	6.4	49	0.3	19.7	15.7	51.7	56.9	1392
Uttar Pradesh	160	Kannauj	1656616	1.87627e+06	9226	3499	5727	115	49	66	134.223	791.503	18.7125	61.3955	31.6716	13.2804	4.98227	2.08841	4.94303	0.276831	1.33	22.8	8.76239	0.805811	39.5823	861.3	139.723	122.23	7.1	14.65	8.7	50.9	0.3	15.3	18.8	61.4	65.2	478
Uttar Pradesh	161	Etawah	1581810	1.88967e+06	13949	5752	8197	293	106	187	120.09	684.47	24.5574	67.1385	31.9932	9.24947	5.32776	0.853073	7.42883	0.334119	10.88	22.8667	8.36281	0.940221	27.7132	505.325	133.649	109.484	9.55	18.2	5.2	45.5	0.1	16.9	23.7	45	57.4	544
Uttar Pradesh	162	Auraiya	1379545	1.47643e+06	10080	3523	6557	203	47	156	123.114	684.298	28.3986	67.4741	32.0412	10.4946	6.51758	0.523651	6.0749	0.306019	2.05	22.9147	8.64071	0.932692	41.5673	723.7	134.367	112.452	6.95	21.05	9.3	46.8	0.3	11.4	19.3	60.2	39.1	423
Uttar Pradesh	163	Kanpur Dehat	1796184	1.30259e+06	6223	2120	4103	110	36	74	109.175	594.566	25.6847	65.1516	35.0111	10.8854	7.43504	0.708947	5.94867	0.24583	1.36	23.0796	8.88095	0.989484	38.952	485.2	127.131	111.989	8.75	14.55	10.2	50.5	0.4	16.5	19.6	62.1	54.9	259
Uttar Pradesh	164	Kanpur Nagar	4581268	5.99612e+06	82774	32722	50052	1907	833	1074	273.641	1452.07	17.91	70.7887	34.3187	3.81065	3.49694	1.11194	18.4107	0.591189	2.09	23.2124	9.09099	0.970045	36.1635	658.65	123.718	116.295	9.55	16.75	9.5	46.8	0.3	15.1	25.2	70.1	57	7130
Uttar Pradesh	165	Jalaun	1689974	1.91319e+06	11662	3971	7691	202	47	155	63.1628	370.202	27.7525	63.622	36.7322	9.90915	7.4123	0.864274	6.68247	0.410986	5.42	23.0577	8.68312	0.989592	32.7186	652.05	135.41	95.869	5.6	18.4	13.4	49.9	0.2	11.7	14.6	53	44.2	634
Uttar Pradesh	166	Jhansi	1998603	2.30414e+06	36544	10414	26130	663	178	485	73.2044	397.811	28.3387	65.2712	40.7742	9.49863	6.34388	1.36335	10.8158	0.462654	6.05	23.3453	8.34628	0.807821	21.6288	644.7	213.253	76.2295	7.15	16.5	10.1	49.5	0.3	10.9	12.6	55.1	41.3	1500
Uttar Pradesh	167	Lalitpur	1221592	1.39858e+06	12749	3443	9306	128	47	81	44.075	242.427	25.551	52.4881	41.2045	17.9177	4.85227	0.756226	5.70068	0.273205	11.54	23.2256	8.54708	0.950065	30.6346	724.3	377.712	62.9417	5.5	17.55	5.5	54.5	0.7	16.7	13.2	50.2	38.1	480
Uttar Pradesh	168	Hamirpur	1104285	1.26631e+06	5232	1577	3655	102	21	81	50.9483	274.629	21.8849	59.1604	40.1758	9.95576	8.11294	0.953739	7.27285	0.339376	5.65	23.4695	9.09091	0.898182	29.0605	521.525	126.943	92.1685	6	17.75	17	64.5	0.2	13.3	9.3	55.6	46.1	507
Uttar Pradesh	169	Mahoba	875958	1.00822e+06	4266	1471	2795	86	12	74	50.3928	278.613	25.2917	55.7225	39.9193	11.0095	7.61247	0.933492	7.69603	0.286983	14.53	23.7476	8.61474	0.798186	23.9773	675.1	184.576	79.0205	6.1	15.35	13.2	63.3	0.2	12.2	10.6	53.9	49.4	455
Uttar Pradesh	170	Banda	1799410	2.06029e+06	10992	3855	7137	155	44	111	72.5869	408.215	21.5636	55.737	38.9955	11.2335	8.63033	0.615424	6.37581	0.262872	2.31	23.6825	9.51259	0.785265	35.8831	815.975	117.37	91.6555	12.3	19.5	19.7	63.3	0.5	12.4	13.5	50.6	52.2	1992
Uttar Pradesh	171	Chitrakoot	991730	1.12957e+06	7105	2185	4920	79	15	64	52.3109	308.374	26.9248	53.5501	39.7484	13.1881	9.02564	0.803243	5.48012	0.232052	18.23	23.5308	8.94486	0.733124	34.1591	896.3	154.839	91.8863	7.1	15.75	12.7	59.6	0.5	13.6	14.5	62.4	46.6	399
Uttar Pradesh	172	Fatehpur	2632733	2.99452e+06	6816	3825	2991	139	67	72	113.737	634.088	24.7583	57.4371	40.4116	10.0396	7.78415	1.01131	6.61966	0.24855	1.29	23.4283	9.31905	0.954839	36.3637	554.333	109.553	109.183	7.25	17.5	20.8	60.8	0.8	18.5	15.8	63.7	63	539
Uttar Pradesh	173	Pratapgarh	3209141	3.65598e+06	16034	5400	10634	161	72	89	143.542	863.369	22.1235	60.1893	33.2363	6.4449	3.99714	1.10634	5.68404	0.314721	3.17	23.015	8.73005	0.901036	34.332	572.667	89.011	121.37	16.6	19.95	11.9	41.4	0.5	9	25	36	48.9	1145
Uttar Pradesh	174	Kaushambi	1599596	1.30162e+06	4424	2269	2155	70	27	43	156.184	899.155	34.7331	50.8518	39.953	7.01646	11.6851	1.0467	6.21532	0.232234	1.56	23.3411	8.94019	0.901246	33.0642	765.1	87.435	111.746	13.6	9.7	14.9	53.6	0.2	13	17.3	44.4	54.4	411
Uttar Pradesh	175	Allahabad	5954391	7.31584e+06	78638	29111	49527	1085	406	679	178.171	1086.17	22.1317	61.5634	35.4681	5.66812	3.94341	1.80087	10.1974	0.40591	2.36	23.2514	8.6589	0.852005	34.7396	944.16	100.225	104.979	14.55	15.15	11.9	44.6	0.2	12.5	25.5	48.8	46.4	1422
Uttar Pradesh	176	Bara Banki	3260699	3.28857e+06	19839	7804	12035	225	102	123	131.544	740.731	26.5332	51.9048	36.5826	11.8218	6.93624	1.57748	5.25087	0.316352	1.89	23.0131	9.06399	0.771022	48.3387	771.467	115.967	124.625	10.7	20.9	11.2	50.2	0.2	11.3	17.1	64.5	55.3	1085
Uttar Pradesh	177	Faizabad	2470996	3.28151e+06	16916	8133	8783	290	123	167	180.852	1055.53	22.5002	58.7173	33.6386	7.82369	4.28078	1.01477	6.97707	0.385968	3.81	22.8053	8.65347	0.797685	48.9345	924.3	94.7956	123.304	18.8	16.3	8.7	41.2	0.2	10.6	24.5	31.6	52.3	861
Uttar Pradesh	178	Ambedkar Nagar	2397888	2.74448e+06	5039	1908	3131	152	45	107	156.906	1020.38	24.683	62.0104	32.8371	6.6652	4.57753	1.45078	5.6976	0.337382	1.75	22.5127	8.71045	0.752825	44.4099	923.775	83.1714	123.926	16.5	19.6	12.8	52.9	0.2	16.5	20.3	47.2	52.7	291
Uttar Pradesh	179	Sultanpur	3797117	5.4723e+06	24870	8717	16153	281	116	165	140.56	855.978	22.4455	58.9895	32.7257	6.5851	4.99661	1.22101	5.39443	0.305112	4.73	22.8276	8.66839	0.842242	43.6386	839.66	95.4671	125.481	13.775	21.325	12.85	48.4	0.25	9.6	23.2	46.85	48.15	688
Uttar Pradesh	180	Bahraich	3487731	4.32666e+06	11538	4117	7421	179	76	103	115.286	665.979	14.9228	40.0939	33.0347	10.3213	6.40219	0.565783	4.02697	0.246193	10.5	22.7708	9.01733	0.737037	45.3557	1241.7	124.097	97.3655	7.35	26.45	26.6	59	0.6	12.2	12.5	55.4	48.8	605
Uttar Pradesh	181	Shrawasti	1117361	908381	4441	1359	3082	36	18	18	114.81	681.318	17.44	37.8851	36.1347	11.2771	6.06483	0.798936	2.69054	0.272299	17.35	22.6578	8.78143	0.740712	44.5664	1258.7	126.028	94.7292	8.9	18.55	24.2	64.2	0.3	8	13.7	56.8	44.4	113
Uttar Pradesh	182	Balrampur	2148665	2.42193e+06	7489	2201	5288	138	36	102	96.7098	641.584	14.0598	40.4138	35.3826	10.2618	6.65948	0.727987	3.70016	0.368383	15.71	22.4987	8.45202	0.669364	44.6821	878.5	112.484	91.3812	8.45	24.25	23.6	59.8	0.4	10.7	14.8	72.2	53.7	734
Uttar Pradesh	183	Gonda	3433919	3.94873e+06	12282	5061	7221	262	68	194	135.21	857.836	15.5171	48.9235	34.0879	10.3013	5.83808	1.05442	4.34614	0.338289	2.87	22.797	8.64984	0.694548	48.0812	869.2	105.476	112.882	10.55	25.75	18	51.6	0.4	11.1	17.5	50.8	49.3	815
Uttar Pradesh	184	Siddharth Nagar	2559297	2.41144e+06	9367	4084	5283	100	53	47	131.037	884.04	16.4414	48.0181	34.3414	8.09781	5.21569	0.692065	3.49702	0.367295	1.18	22.6476	8.61097	0.592544	46.1884	989	92.2793	96.1405	10.6	21.3	14.6	54.9	0.2	11.2	12.9	73.6	51.2	259
Uttar Pradesh	185	Basti	2464464	3.12236e+06	11711	5251	6460	329	97	232	142.192	916.839	21.0017	56.5552	31.7995	8.8655	3.83377	0.817825	4.48779	0.403372	1.09	22.5724	8.65067	0.654444	48.1311	984.1	80.0663	114.071	10.8	22.1	10.2	51.3	0.2	14.8	16.8	62.6	39.9	643
Uttar Pradesh	186	Sant Kabir Nagar	1715183	2.16616e+06	8138	3379	4759	98	44	54	155.92	1042.03	21.6089	55.6762	31.4526	6.03936	4.24415	0.905967	4.28718	0.369652	0.85	22.4514	8.87912	0.64739	46.01	1146.6	73.9122	111.513	9.45	25.35	9.9	51.9	0.3	14.4	15.9	58.5	43.5	367
Uttar Pradesh	187	Maharajganj	2684703	2.70254e+06	12421	5802	6619	138	91	47	144.5	909.452	18.9746	52.8604	37.034	5.66387	5.74559	0.707937	4.24542	0.350073	5.41	22.779	9.18631	0.658057	43.866	1115.1	88.0208	94.8775	12.65	22.25	5.9	47.8	0.3	17.2	19.9	52.6	47.1	595
Uttar Pradesh	188	Gorakhpur	4440895	5.41363e+06	59417	21375	38042	850	358	492	208.66	1337.22	21.4874	60.8059	30.436	3.93623	3.68268	0.971291	8.21679	0.463561	2.38	22.3408	9.1821	0.653714	42.9046	1323.14	67.4688	111.889	12.75	18.75	5.4	44.6	0.1	18.9	21.1	63.9	52.9	1278
Uttar Pradesh	189	Kushinagar	3564544	4.02242e+06	15613	5698	9915	228	61	167	193.137	1227.04	17.5198	54.8407	31.3356	4.93915	4.9697	0.708646	4.06203	0.343546	1.2	22.5728	9.51754	0.654605	41.1822	831.4	75.3709	103.063	11.6	19.15	4.3	45.1	0.2	16.9	20.2	51.5	42.3	431
Uttar Pradesh	190	Deoria	3100946	3.55462e+06	20212	6751	13461	219	95	124	184.388	1220.84	18.6574	60.4731	28.2574	4.86574	2.76532	0.808173	6.24603	0.443256	0.6	22.3469	9.42963	0.628395	37.9267	791.95	64.8326	119.433	11.1	19.3	2.3	36.9	0.3	12.7	19.3	67.4	33.8	1103
Uttar Pradesh	191	Azamgarh	4613913	5.71074e+06	17944	6023	11921	230	97	133	164.093	1138.11	25.5901	60.0774	29.7368	6.74178	3.33047	1.54238	5.38335	0.399746	1.23	22.4276	8.9961	0.74009	42.0652	1002.4	73.0989	123.107	15.65	24.05	9.4	44.1	0.3	14.7	21.5	45.2	54.3	2084
Uttar Pradesh	192	Mau	2205968	2.06279e+06	8326	3059	5267	80	39	41	189.389	1287.78	22.5503	61.7889	31.5846	4.59186	3.05276	3.96969	6.35685	0.452683	0.64	22.3092	9.3226	0.747893	40.4594	763.6	64.081	122.65	12.15	26.9	6.4	39.3	0.4	13.6	20.2	63.2	44.3	523
Uttar Pradesh	193	Ballia	3239774	3.6384e+06	21610	7888	13722	233	106	127	161.11	1086.81	18.6683	60.6089	31.4677	4.75126	4.97541	1.17693	6.67547	0.432741	0.74	22.1945	9.55367	0.673375	34.9822	611.1	55.5644	124.251	13.1	18.9	2.2	35.6	0.5	9.9	16.6	69.1	52.2	757
Uttar Pradesh	194	Jaunpur	4494204	5.15678e+06	22573	6705	15868	235	99	136	164.317	1112.98	22.1414	60.7822	31.9829	8.60913	4.52349	1.14452	5.67182	0.361675	1.66	22.5699	8.59538	0.870654	32.4938	796.9	83.1691	121.744	8.8	17.85	5.8	43.8	0.6	13.6	15.7	75.8	34	593
Uttar Pradesh	195	Ghazipur	3620268	4.14445e+06	21639	5239	16400	282	92	190	161.879	1072.04	20.8646	60.7013	33.2738	7.58328	6.07494	1.05652	6.46825	0.357505	0.86	22.2655	9.31023	0.747538	37.9606	620.9	59.9241	121.186	11	17.25	4.4	37.7	0.2	10.5	14.3	67.1	45.7	834
Uttar Pradesh	196	Chandauli	1952756	2.2064e+06	16204	4853	11351	356	65	291	116.806	768.499	25.0165	60.1512	33.4165	4.71344	4.19248	1.59615	7.00789	0.367114	22.25	22.5265	9.14777	0.777953	36.205	893.4	127.925	102.046	10.75	21.25	7.1	44.8	0.4	16.9	23.1	57.7	48.7	715
Uttar Pradesh	197	Varanasi	3676841	4.19273e+06	85460	23368	62092	970	455	515	364.926	2395.34	14.0222	65.3796	33.1999	4.13001	2.67442	3.58816	14.6496	0.593909	1.11	22.3761	8.74103	0.86282	36.4872	743.825	77.5333	113.532	10.95	23.05	5.5	38.4	0.4	13.4	22.6	67.1	37.6	2284
Uttar Pradesh	198	Sant Ravi Das Nagar(bhadohi)	1578213	1.77214e+06	7720	2245	5475	164	22	142	219.116	1554.89	22.4923	57.6694	29.819	4.26001	2.28841	2.4688	9.16651	0.329768	0.31	22.7288	8.50327	0.918954	30.1804	682	82.7679	112.765	10.95	18.95	7.4	36.5	0.1	7.7	26.5	49.8	43.8	429
Uttar Pradesh	199	Mirzapur	2496970	2.84198e+06	11087	3446	7641	116	45	71	89.6538	566.849	27.2835	57.2167	35.3227	5.69947	6.05574	1.80331	7.9512	0.325236	18.25	23.0918	9.04698	0.791842	37.2561	807.3	157.275	92.0998	10.35	25.35	5.4	42.2	0.1	14	22.3	58.3	42.1	977
Uttar Pradesh	200	Sonbhadra	1862559	2.10363e+06	16971	5144	11827	252	76	176	48.2511	269.741	43.3103	52.9222	39.2148	5.45443	7.90928	0.778767	7.18281	0.285533	36.79	23.1125	9.21175	0.88701	33.1908	704.933	292.093	78.7057	9.6	20.2	5.8	54.1	0.6	24.1	15.3	60.9	44.5	1537
Uttar Pradesh	201	Etah	1774480	2.10006e+06	9972	2533	7439	99	27	72	119.573	729.938	15.8441	59.4654	30.7687	12.058	4.51524	1.03112	5.80965	0.326686	1.08	22.3837	8.26391	0.888973	29.802	446.775	167.872	127.434	6.9	17.8	5	46	0.6	15.1	20.4	50.7	55.4	644
Uttar Pradesh	202	Kansiram Nagar	1436719	1.57449e+06	4250	1963	2287	53	6	47	121.69	734.895	17.7104	50.4518	32.9059	13.264	4.43135	1.03354	5.92851	0.3314	2.5	22.179	8.36317	0.865079	35.807	671.1	166.664	125.582	8.5	18	6.9	44.7	0.4	17.1	20.7	46.1	64.6	371
Bihar	203	Pashchim Champaran	3935042	4.48191e+06	20990	6147	14843	361	26	335	135.895	752.686	20.4315	44.7131	37.584	3.94186	11.8111	0.483934	4.03083	0.180022	17.3	22.5161	9.34453	0.715163	41.2945	1538.5	99.2118	93.1439	11.35	20.35	5.9	48.1	0.9	10.8	20.6	59.4	50.6	918
Bihar	204	Purba Champaran	5099371	5.80015e+06	19386	8812	10574	433	56	377	247.358	1285.12	12.9857	44.6517	34.0736	5.39784	12.064	0.517731	4.2347	0.207578	4.13	22.5962	9.08407	0.675862	38.5759	1258.8	59.8279	107.436	13.6	19.9	7.6	55.2	0.5	14.9	16.3	57.5	57.3	978
Bihar	205	Sheohar	656246	547358	4409	1532	2877	37	2	35	430.212	1880.36	14.7769	43.2304	32.9712	4.64704	12.5118	0.529527	3.3105	0.177846	5.9	22.6357	9.20952	0.67381	36.5381	1085.2	53.5356	107.56	10.7	18.15	4.5	56.6	0.3	14.9	7.6	69.1	61.6	460
Bihar	206	Sitamarhi	3423574	4.06856e+06	8974	4246	4728	125	15	110	320.977	1492.4	11.9379	41.9677	32.5561	5.13326	11.4194	0.625107	4.83562	0.148477	6.44	22.564	9.11491	0.724932	36.713	1193.5	56.3674	101.879	13.45	17.85	6.4	55.4	0.1	12.7	13.9	59.5	61.7	182
Bihar	207	Madhubani	4487379	5.07099e+06	18260	7636	10624	339	35	304	256.645	1281.74	13.1736	48.0311	36.4787	6.4424	12.594	0.710236	4.18917	0.175852	5.83	22.7672	9.16133	0.793554	33.0035	1300.7	58.4527	94.9256	16.6	20.8	5	53.9	0.1	11.1	13.7	66.3	61.4	475
Bihar	208	Supaul	2229076	2.5486e+06	17034	5449	11585	132	22	110	182.711	919.207	16.3483	46.3548	39.3743	6.39754	11.2895	0.456691	3.06006	0.137237	5.72	23.503	9.70995	0.867742	30.7358	1356.5	59.8436	87.4634	14.15	12.85	11.4	53	0.1	7.9	9.4	68.3	60.7	343
Bihar	209	Araria	2811569	3.17188e+06	14974	7252	7722	116	22	94	200.757	993.487	14.9917	42.5303	38.0532	6.07771	14.7471	0.426986	3.51761	0.0683466	5.34	24.1251	9.95392	0.901342	27.6436	1462.47	51.2052	77.6217	16.2	13.95	12.3	53.2	0.2	8.4	9.9	57.2	67.9	195
Bihar	210	Kishanganj	1690400	1.93212e+06	10061	4262	5799	64	11	53	179.642	897.24	10.4911	44.0757	31.2982	5.34471	13.0325	0.345007	4.01893	0.0739666	5.5	23.732	10.1874	0.881877	26.1152	2107.6	57.4982	72.2693	14	20.05	11.6	50.4	0.6	6.2	11.6	53.4	65.1	777
Bihar	211	Purnia	3264619	3.73157e+06	23896	8857	15039	181	26	155	200.612	1011.03	16.2494	40.8111	35.0215	4.92321	14.5369	0.481434	3.84029	0.0875635	1.72	24.2297	9.81104	0.865663	28.4153	1845.08	33.3413	86.8943	18.95	20.6	6.2	47.3	0.9	13.2	14.4	48.6	66	675
Bihar	212	Katihar	3071029	3.51043e+06	17775	6862	10913	93	11	82	202.511	1004.59	14.4274	41.686	33.0041	4.52809	13.0224	0.352423	3.83575	0.117295	2.03	24.1295	9.65613	0.867097	29.9202	1225.6	26.4534	87.5932	17	17.4	6.1	49.2	0.6	10.3	13.1	62.1	68.4	2250
Bihar	213	Madhepura	2001762	2.28193e+06	12598	4928	7670	114	20	94	224.435	1119.55	17.9246	41.6921	38.8431	6.78108	11.9336	0.405393	3.03578	0.11095	2.96	23.6812	9.89858	0.856383	30.106	1405.2	44.0691	96.3559	16.15	12.45	7.9	53.2	0.5	13.8	12.9	64.9	65.7	370
Bihar	214	Saharsa	1900661	2.17959e+06	17313	6534	10779	135	13	122	218.719	1126.65	17.0077	42.3535	34.1933	6.25256	8.19568	0.44011	4.22742	0.1376	2.05	23.2858	9.8779	0.791011	32.2633	1306.6	38.4221	100.829	14.1	15.2	10.7	54.9	0.2	9.6	12.8	51.7	65.3	288
Bihar	215	Darbhanga	3937385	4.50047e+06	10925	4250	6675	367	37	330	352.353	1727.68	15.7074	46.1381	31.0775	4.55653	7.65798	0.609923	5.75001	0.201958	2.77	22.7345	9.42442	0.76954	33.6822	1072.1	44.307	106.562	16.4	20.5	5.6	55.1	0.3	10.6	13.4	59.8	60.8	2246
Bihar	216	Muzaffarpur	4801062	5.47469e+06	30889	11393	19496	622	49	573	298.141	1513.58	15.7872	52.2641	32.2342	4.14321	7.62971	0.72761	6.45995	0.229695	5.1	22.3515	9.29022	0.722755	35.4341	1673.8	47.3914	115.109	14.4	21.05	7.2	51.5	0.5	11.2	16.5	57.3	58.9	2134
Bihar	217	Gopalganj	2562012	2.92013e+06	16464	5598	10866	89	10	79	203.17	1260.21	14.8661	53.9809	28.423	5.42421	4.23792	0.486141	4.02461	0.350435	0.42	22.3966	9.3358	0.614506	37.6349	1123	64.7068	120.326	10.3	21.55	5.2	47.8	0.1	12	17.9	69	53.8	430
Bihar	218	Siwan	3330464	3.78884e+06	15186	4787	10399	166	31	135	241.397	1500.89	14.2228	57.9551	27.9966	4.95267	3.37022	0.477411	5.07476	0.407542	0.32	22.3221	9.47758	0.647788	35.5637	809.2	62.9782	124.225	12.35	24.6	4.6	44.1	0.4	11.4	23.3	63.5	53.1	476
Bihar	219	Saran (chhapra)	3951862	4.47207e+06	23027	7146	15881	241	50	191	238.961	1496.35	12.9269	54.5934	26.3226	4.14432	4.35865	0.566771	4.73438	0.338107	2.24	22.1814	9.5848	0.681863	35.3838	1057.3	52.0768	121.701	17.3	18	4.2	44	0.6	17.4	19.1	50.7	62.8	2960
Bihar	220	Vaishali	3495021	4.00347e+06	19907	5686	14221	187	44	143	307.508	1716.61	21.1817	55.1281	30.3387	5.91107	8.1726	0.648265	5.75453	0.218999	5.49	22.1832	9.57175	0.729841	32.8851	1099.4	41.3226	117.451	15.35	18.5	3.9	46.3	0.4	19.2	16.9	61.8	63.1	268
Bihar	221	Samastipur	4261566	4.79507e+06	20328	5624	14704	158	38	120	287.704	1467.48	18.8901	50.2839	31.5236	5.75303	9.86926	0.680172	4.99096	0.170413	5.28	22.6502	9.70689	0.763778	33.3469	1225.4	38.852	110.148	15.1	16.1	3.5	51.7	0.1	10.5	15.2	54.3	60.5	818
Bihar	222	Begusarai	2970541	3.38151e+06	27187	8077	19110	457	36	421	307.438	1548.77	14.6057	52.1344	31.5829	3.86391	7.59586	1.205	7.2579	0.238035	4.27	22.8282	9.9398	0.805102	36.5184	1261	37.3621	107.605	14.5	15.45	4	49.6	0.4	13.7	17.6	68.6	62.9	828
Bihar	223	Khagaria	1666886	1.87064e+06	10354	3427	6927	91	17	74	221.281	1121.73	14.8682	46.0756	33.6439	4.5213	8.74607	0.650734	4.45645	0.148115	1.24	23.0844	10.0935	0.827273	34.5113	1102.8	34.8917	103.313	19.4	14.55	3.5	43.7	0.1	6.9	18.1	56.5	59.5	377
Bihar	224	Bhagalpur	3037766	3.43058e+06	25833	9527	16306	309	80	229	219.817	1182.47	12.6984	51.7836	32.3767	3.05224	6.14076	1.15453	7.23542	0.243836	2.91	23.5378	9.91617	0.922388	33.4697	1202.6	32.4784	97.9487	15.95	14	2.4	47.3	0.2	21.2	19.4	70.1	73	982
Bihar	225	Banka	2034763	2.34582e+06	7379	3572	3807	112	20	92	126.358	673.763	16.6255	47.4414	37.8953	5.24636	9.02051	0.573285	3.54513	0.106962	8.63	23.6237	10.6057	0.954927	36.9679	1102.1	117.185	94.5167	14.95	18.1	1.8	49.4	0.5	17.9	13.4	70.7	65.9	308
Bihar	226	Munger	1367765	1.61638e+06	15999	5143	10856	156	53	103	185.462	963.894	15.0062	58.6224	31.1938	2.11498	5.56989	0.59791	8.7817	0.321791	19.99	23.0089	10.2709	0.887324	38.492	920	70.5651	99.7071	20.65	17.2	2.5	40.9	0.1	12.9	20.9	70.7	71.4	888
Bihar	227	Lakhisarai	1000912	1.05925e+06	7845	3891	3954	105	12	93	133.025	815.075	16.1395	50.6808	32.6278	5.95467	8.03337	0.710152	5.47001	0.275199	14.69	22.9642	10.1572	0.882587	39.0881	958.9	62.5838	101.857	15.3	13.05	2.4	45.4	0.8	20	16.2	67.4	72.6	796
Bihar	228	Sheikhpura	636342	797397	8165	3470	4695	88	26	62	146.155	923.573	20.7014	51.6508	35.3041	6.61374	10.2852	0.88333	5.47599	0.262328	0.17	22.8531	10.1125	0.855208	37.0781	976.5	47.2206	104.936	10.5	16.2	2.1	45	0.2	23.2	13.3	67.7	69.5	895
Bihar	229	Nalanda	2877653	3.27501e+06	23150	8036	15114	466	56	410	202.772	1221.93	21.167	52.8185	36.3289	6.38649	11.9146	1.15476	6.29252	0.312183	1.35	22.4416	9.88485	0.802755	34.6625	1013.5	53.4138	107.812	12.35	13.7	2.8	49.8	0.3	21.5	16	68.1	71	1285
Bihar	230	Patna	5838465	6.61008e+06	146895	52274	94621	2332	416	1916	304.678	1823.38	15.9286	59.2567	32.2325	3.79713	6.84579	0.982056	11.8618	0.528644	0.74	22.2045	9.80589	0.747155	34.8063	1240.02	48.3009	113.569	18.5	15.45	2.1	39.9	0.4	21	21.5	66.9	67.1	7366
Bihar	231	Bhojpur	2728407	3.08558e+06	10188	5103	5085	159	47	112	173.733	1139.21	16.1039	58.6112	30.1455	5.41144	6.75537	0.904777	5.69428	0.394489	1.89	22.0423	9.7791	0.741799	35.6257	989.9	58.8518	117.581	15.5	14.2	2.4	43.7	0.5	17.8	20.8	51.4	73.6	388
Bihar	232	Buxar	1706352	1.96983e+06	9255	4027	5228	182	20	162	153.647	1001.97	16.3249	58.0072	31.5481	6.16063	6.69803	0.772115	5.62358	0.371284	0.35	22.0489	9.64167	0.716288	35.1432	956.2	60.094	121.38	12.2	12.2	1.8	42.2	0.1	11.4	16.6	57.7	66.2	293
Bihar	233	Kaimur (bhabua)	1626384	1.87742e+06	5317	2564	2753	147	10	137	75.2953	488.11	26.2588	56.5842	31.4294	5.81745	7.14997	0.750253	3.7841	0.277375	41.12	22.4312	9.41462	0.786355	35.6099	1080.4	182.832	97.1278	8.6	13.65	2.8	50.8	0.5	14.1	11.8	62.6	70.3	302
Bihar	234	Rohtas	2959918	3.3729e+06	14611	7471	7140	272	47	225	118.615	762.669	19.6355	60.8068	31.2468	5.70985	5.82874	0.84124	5.94631	0.400109	17.32	22.3132	9.82124	0.812091	36.3175	956.35	139.243	101.468	11.9	15.6	1	40.6	0.4	18.2	19.8	52.5	64.9	574
Bihar	235	Aurangabad	2540073	2.8846e+06	20011	5487	14524	75	16	59	118.577	768.555	24.137	57.715	32.9821	5.24005	7.96615	0.802772	4.89939	0.310189	4.74	22.7529	10.2093	0.856566	36.5378	935.3	110.906	100.56	12.35	15.75	3.3	46.7	1.1	23.9	10	52.4	60.5	307
Bihar	236	Gaya	4391418	5.00851e+06	33544	7611	25933	276	57	219	138.349	882.52	30.456	52.3205	37.8935	6.16434	9.38061	1.11707	6.27037	0.275018	29.04	22.7479	9.90144	0.869685	35.8487	1046.62	134.11	95.6295	9.8	17.7	3.7	51.9	0.9	29.9	10.8	58.5	64.3	1059
Bihar	237	Nawada	2219146	2.51613e+06	10185	4067	6118	178	24	154	135.624	889.794	25.5574	49.1636	36.8178	7.34242	9.53885	0.947707	5.08565	0.246374	20.59	22.7903	10.0382	0.825641	36.9262	1018	122.278	96.1204	10.55	16.5	2.9	47.9	0.9	27.9	15.7	61.1	70.4	454
Bihar	238	Jamui	1760405	1.97383e+06	9690	3431	6259	106	10	96	99.1227	568.239	21.6679	48.7722	41.3298	6.30815	10.2038	3.51885	5.26748	0.114576	69.6	23.2376	10.48	0.872903	37.9353	1051.6	170.446	93.6209	13.1	13.7	2.8	53.6	0.5	25	12.7	61.9	75.2	710
Bihar	239	Jehanabad	1125313	1.2775e+06	10390	4191	6199	108	24	84	195.209	1208.71	19.9286	54.9963	32.469	6.2228	9.69917	0.788581	5.65567	0.334482	0.48	22.2075	9.79932	0.791837	35.2449	979.5	64.0334	108.123	13.95	12.7	5.5	49.1	1.1	28.5	14.3	57.4	68.1	377
Bihar	240	Arwal	700843	815113	7383	2418	4965	74	12	62	185.301	1098.5	20.2476	55.1266	33.7242	5.93428	12.5771	0.555189	3.94525	0.322698	0.63	22.18	9.87429	0.8	36.199	788.1	66.3919	110.957	13.4	13.45	2.4	47.9	0.6	25.2	12.4	51.3	66.9	160
Sikkim	241	North	43709	48116	0	0	0	0	0	0	2.09962	10.3429	67.9425	69.6653	53.4421	10.817	2.32218	0.315724	25.9329	0.4186	30.38	0.998385	-15.1079	2.47269	5.73612	2813.28	4268.29	22.9368	13.8	43.35	9.9	35.4	22.7	43.5	44.1	73	36.7	167
Sikkim	242	West	136435	157909	749	171	578	63	27	36	24.0334	117.011	46.727	68.481	51.5615	22.5221	2.92007	0.600286	11.5029	0.416788	66.37	8.61534	-2.52804	1.37037	20.8328	2813.28	2748.54	34.0171	10.5	38.9	8.9	44.9	20.5	50.9	24.5	83.4	42.7	192
Sikkim	243	South	146850	179886	5689	1168	4521	115	36	79	40.724	195.8	32.3085	72.6871	50.9043	16.9738	0.991488	0.30303	16.3916	0.517585	76.24	14.3034	4.50684	0.85812	26.9376	2813.28	1740.22	36.7992	15.05	45.3	15.8	47.4	15	38.1	34.8	84.8	39.8	240
Sikkim	244	East	283583	308387	23805	4874	18931	245	123	122	64.5356	297.257	33.0559	75.5789	49.2547	7.87247	1.80794	0.524009	28.958	0.654278	74.71	13.132	2.30392	0.987582	24.0928	2813.28	2139.11	36.4951	15.2	32.9	11.2	37.9	14.5	35.9	38.2	68.3	43.3	1453
Arunanchal Pradesh	245	Tawang	49977	56518	2588	707	1881	19	3	16	4.6326	23.0097	69.654	52.17	57.1483	11.7254	1.18855	0.132061	35.8365	0.480421	54.06	5.48187	-11.6408	1.97947	6.70133	3474.82	3785.69	18.9158	6.5	33.35	5.1	24	23.4	43.2	35.4	68.3	59.1	91
Arunanchal Pradesh	246	West Kameng	83947	87625.5	3741	1354	2387	28	19	9	2.44665	11.3106	55.2491	57.765	50.6188	13.4978	0.973233	0.545582	26.3809	0.364938	88.56	14.1596	-0.28561	1.09976	26.4275	2628.68	2160.09	29.9484	7.35	25.25	13.9	38.7	19.5	45.9	25.7	76.8	37.4	194
Arunanchal Pradesh	247	East Kameng	78690	101184	1540	647	893	15	0	15	3.50943	19.0348	92.0066	48.8614	40.2974	24.4834	0.562969	0.199517	9.22226	0.153191	88.94	16.2286	2.25471	0.942646	29.2406	2269.66	1848.61	28.7902	11.4	24.25	24.9	48.2	27.4	49.8	19.6	68.7	26.2	99
Arunanchal Pradesh	248	Papum Pare	176573	213150	12795	1710	11085	76	13	63	10.3206	51.0032	66.3839	68.5541	37.2492	6.25124	0.521597	0.464963	21.7344	0.627991	92	18.1352	4.67104	0.793939	34.0468	1652.52	1352.47	29.4955	11.15	26.65	16.1	43.7	16.1	42.7	31.1	68	38.4	568
Arunanchal Pradesh	249	Upper Subansiri	83448	93398.2	2232	725	1507	7	3	4	2.25668	11.8669	93.8585	54.2589	39.989	20.9004	0.741779	0.379877	8.7959	0.16298	78.97	11.9977	-2.63284	1.30392	22.1529	1587.8	2230.3	20.0745	8.6	31.45	19.8	55.3	42.8	65.6	25	81.6	36.7	315
Arunanchal Pradesh	250	West Siang	112274	122838	3706	2172	1534	8	3	5	2.55027	13.4864	82.6398	57.6678	43.8009	23.0534	0.549548	0.189714	14.5065	0.398296	87.67	14.5195	0.902049	1.17336	29.3958	3140.95	1695.76	19.9421	10.15	36.9	16.9	44.3	26.9	49.8	27.4	72.7	30.5	260
Arunanchal Pradesh	251	East Siang	99214	130896	4019	2282	1737	40	7	33	5.30308	27.5365	70.5334	63.0717	40.5406	17.2123	2.6206	0.295321	13.7158	0.366751	79.63	19.7933	7.05	0.860438	42.9418	4468.78	697.943	20.3734	9.9	30.925	22.15	53.4	23.05	55.65	21.85	72.15	29.55	286
Arunanchal Pradesh	252	Upper Siang	35320	38309.4	1135	535	600	1	0	1	1.11138	5.35964	80.6002	51.5147	49.9547	23.188	1.7299	1.00227	15.201	0.315809	81.35	11.4054	-2.36258	1.33751	23.3344	1587.8	2232.71	16.6164	8.9	28.9	21.3	59.2	22	61.2	27.3	63.8	29.2	116
Arunanchal Pradesh	253	Changlang	148226	169889	4385	1944	2441	19	2	17	6.33226	31.7945	36.3485	49.3665	42.4797	21.1933	1.6684	0.219934	11.1667	0.268492	85.52	18.1501	5.05952	0.993609	43.6269	2186.85	1148.41	17.7323	11.15	25.15	21.9	59.9	30	60.9	17.1	66.2	57.2	176
Arunanchal Pradesh	254	Tirap	111975	120975	2219	1291	928	5	2	3	8.72608	47.4069	87.8518	42.8435	44.8038	29.0601	0.847511	0.352757	9.26814	0.358231	78.79	19.8953	6.21478	0.826729	44.9305	3474.82	877.665	23.5613	11.075	27.1	14.35	50.45	19.1	52.1	21	59.9	33.05	201
Arunanchal Pradesh	255	Lower Subansiri	83030	77560.4	3387	692	2695	7	1	6	4.34692	23.6688	87.8128	65.1054	36.3748	11.5043	0.994821	0.29387	14.5092	0.413706	79.22	17.6434	4.26391	0.770677	34.8642	3340.9	1357.88	25.726	11.65	31.15	18	46.7	16.8	48.1	23.2	68.8	40.5	190
Arunanchal Pradesh	256	Kurung Kumey	92076	115034	1349	409	940	9	0	9	2.48957	15.2444	98.5751	39.7563	41.318	20.0899	1.04479	0.434424	4.9003	0.0193981	87.66	12.5249	-2.35973	1.24065	23.6633	1451.27	2303.2	21.6368	6.75	22.675	13.15	32.2	19.5	42.5	26.55	79.85	28.7	82
Arunanchal Pradesh	257	Dibang Valley	8004	13780.7	1718	76	1642	1	0	1	0.213824	0.876766	71.2269	55.4223	44.4153	10.0825	0.637181	0.212394	20.6147	0.321791	70.67	3.99378	-10.228	1.94774	8.79054	4182.45	3218.51	12.5043	10.8	38.8	20.3	55.4	27.9	64.3	21.7	82.1	62.9	66
Arunanchal Pradesh	258	Lower Dibang Valley	54080	60681.1	2066	614	1452	2	0	2	2.97436	13.8667	48.0288	58.8924	41.2833	16.287	4.73188	0.299556	15.3476	0.295685	70.86	13.7788	0.529738	1.15098	30.1484	938.68	1692.82	16.369	11.05	31.85	20.6	52.1	20.3	48.7	16.8	75.1	34.6	176
Arunanchal Pradesh	259	Lohit	145726	152816	5502	1899	3603	24	7	17	5.75691	27.9597	32.5337	56.9988	41.8216	17.1356	3.52305	0.295074	13.8747	0.285352	66.66	18.7726	5.97987	0.938647	42.8235	2706.34	839.348	17.9796	9.95	25.975	21.55	60.9	24.65	55.8	24.45	59.75	52.9	246
Arunanchal Pradesh	260	Anjaw	21167	37829.7	1131	298	833	3	0	3	0.745073	3.41955	77.72	47.1961	49.6102	25.7193	0.39212	0.354325	17.3005	0.164793	66.55	6.91537	-6.26455	1.65053	15.8028	2090.8	2858.41	13.3013	15.65	36.85	22.1	66.1	31.6	68.4	22.8	66.9	35.9	66
Nagaland	261	Mon	250260	278288	1128	605	523	13	2	11	23.5039	140.123	95.215	47.8007	59.0002	33.7257	1.57716	0.243347	6.40254	0.142495	67.35	21.3419	7.66564	0.76323	43.3419	1554.3	722.809	27.9068	11	28.05	6.9	52.4	0.2	23.7	9.4	73.8	30.2	114
Nagaland	262	Mokokchung	194622	220895	2167	192	1975	49	3	46	26.4334	120.509	91.6808	81.9507	51.4161	21.7016	2.49869	0.99629	16.4462	0.372553	82.2	21.4946	7.88837	0.7	41.3415	1984	588.841	32.1043	9.35	26.05	22.2	53	0.4	23.4	15.2	73	25	381
Nagaland	263	Zunheboto	140757	157816	613	142	471	15	1	14	22.1793	112.157	97.019	73.0912	56.4562	21.8376	1.25251	0.435502	11.5575	0.218455	74.75	18.7778	4.9672	0.792064	38.282	1970.6	1283.8	27.8737	10.5	37.2	8	48.9	0.2	21.3	8.9	74.9	31.1	92
Nagaland	264	Wokha	166343	183062	351	39	312	10	0	10	19.5891	102.176	94.1554	77.0745	47.1387	25.1661	1.42777	0.52542	11.0621	0.264685	80.21	22.05	8.34309	0.668699	40.7199	1540.9	499.855	34.5082	15.5	30	12.9	50.4	1.1	27.2	18.3	44	30.9	148
Nagaland	265	Dimapur	378811	403343	13810	6470	7340	378	59	319	84.795	408.642	59.1295	73.3973	39.954	5.43569	1.18951	0.617194	25.0581	0.590283	63.87	23.08	9.14167	0.643333	41.8475	1673.6	340.569	35.6127	13.05	19.7	16.4	44	1.7	25.7	21.1	59.9	34.7	1955
Nagaland	266	Phek	163418	187015	511	47	464	17	0	17	18.0844	80.6604	96.162	64.7989	49.1237	26.967	0.802237	0.372664	10.8042	0.224619	79.75	18.0782	4.35128	0.83109	38.4567	1493.72	1351.85	25.7549	11.2	29.85	9.9	45.5	0.9	24.1	14.1	59.8	30	132
Nagaland	267	Tuensang	196596	195854	1004	247	757	11	1	10	14.4882	77.5221	97.1108	59.7728	49.9268	29.2371	0.480681	0.275184	7.40249	0.117839	67.02	17.8168	3.79871	0.949096	39.2974	643.05	1552.61	26.4892	8.45	22.35	14.9	50.2	0.6	18.5	10.8	58.8	28.8	197
Nagaland	268	Longleng	50484	70045.4	285	19	266	2	0	2	21.3256	89.8292	96.2978	59.1455	60.5499	33.3512	0.55067	0.394184	7.1904	0.0725163	66.26	20.8802	7.10864	0.749383	41.5198	2000	699.531	30.1463	12.35	26.3	7.9	54	0.5	24	7	41.7	34.6	77
Nagaland	269	Kiphire	74004	96462.7	240	41	199	8	1	7	13.0717	65.4903	96.5205	55.7159	43.1855	24.9311	0.594562	0.436463	8.94141	0.0719724	73.86	17.8	3.74462	0.917742	38.3839	935.677	1448.4	24.6172	9.75	18.65	10.1	44.2	1	15.8	9.3	58.7	31.4	82
Nagaland	270	Kohima	267988	309647	9080	3785	5295	113	21	92	37.1777	183.177	83.8612	73.6932	42.8471	14.1861	0.339941	0.422034	22.1461	0.473713	80.84	18.8108	5.35671	0.825974	40.7758	1729.28	1174.14	28.8432	8.25	28.4	14.4	47.9	1.2	27.4	11.6	60.3	14.9	703
Nagaland	271	Peren	95219	122008	894	507	387	4	0	4	11.1902	57.6735	88.4718	65.3273	64.4724	26.9883	1.29386	0.366523	9.74175	0.221175	85.69	20.4601	7.16007	0.774359	43.7425	1573.5	785.349	31.2887	11.3	23.75	13.4	49.2	1.4	26.1	16.4	65.9	29.7	103
Manipur	272	Senapati	479148	404852	21259	5440	15819	226	60	166	25.5002	146.484	87.6994	55.1974	48.7578	31.2632	1.05166	0.456018	5.99063	0.199782	65.32	18.0019	5.17048	0.868572	43.0707	1435.97	1346.37	28.0518	10.35	23.45	46.1	63.7	1.2	35.1	24.9	69.2	27.4	95
Manipur	273	Tamenglong	140651	177086	9715	2499	7216	192	35	157	5.70235	32.0317	95.732	60.4375	50.2485	30.1455	0.727332	0.706714	8.22035	0.148658	87.55	20.2469	7.73812	0.850154	46.1341	1930	805.758	33.26	12.2	25.45	17.2	52.2	2.2	33.9	24.4	64.5	27.3	94
Manipur	274	Churachandpur	274143	295219	12856	3302	9554	189	31	158	10.7416	59.9875	93.101	71.4718	44.7412	19.198	1.41714	0.879468	11.2543	0.287346	85.77	19.9684	8.60433	0.73492	44.6906	1248.5	759.396	31.4661	14.35	20.75	62.1	73.8	1.2	38.1	28	54.7	32	135
Manipur	275	Bishnupur	237399	269405	3666	952	2714	121	36	85	93.9113	478.627	10.6993	65.8524	46.309	11.1803	1.99874	2.34205	16.6707	0.314358	4.33	20.4913	8.42754	0.760869	45.3609	1259.6	781.143	33.8411	14.6	27.45	48.8	60.2	0.8	44.3	40.9	63.3	35.8	275
Manipur	276	Thoubal	422168	473355	18023	4628	13395	231	62	169	167.247	821.339	10.0436	63.7907	46.2657	13.9968	2.87824	2.1598	12.5706	0.279732	13.77	20.5479	8.24615	0.677778	45.1256	1051	791.074	30.3216	11.75	28.3	47.9	58.5	1	34.1	31.3	74.9	24.2	215
Manipur	277	Imphal West	517992	606702	17914	4628	13286	224	32	192	214.173	998.058	7.85553	75.7977	41.195	5.81109	0.97376	2.20834	23.0554	0.507252	9.97	23.8875	11.0375	0.689583	46.1562	1174.3	129.301	38.7645	19.2	32.95	38	52.3	0.5	39.3	36.9	70.6	26.8	2325
Manipur	278	Imphal East	456113	504465	11716	3035	8681	189	28	161	129.935	643.319	9.53623	71.1806	42.7192	6.11581	2.06045	2.61076	21.0785	0.423495	38.68	20.566	7.944	0.754667	45.7967	1174.3	817.068	33.4637	17.2	28.95	39.6	53.5	0.8	36.1	40.1	59.1	35.9	1407
Manipur	279	Ukhrul	183998	208716	17224	4403	12821	303	82	221	7.85519	40.4925	94.4869	70.56	47.788	25.0486	0.838053	0.640768	10.2795	0.139231	80.65	19.0473	5.83795	0.711544	42.2515	1357.2	1201.01	25.5256	9.8	23.65	32.9	69.1	0.9	36.4	14.5	48	21.9	85
Manipur	280	Chandel	144182	160296	2672	690	1982	120	18	102	8.69333	43.5201	89.3454	62.6306	52.8762	22.3495	1.92951	0.783732	12.2186	0.168238	86.43	19.8716	7.90497	0.602692	42.9727	1080	914.481	27.3637	13.95	24.95	47.9	64.7	1.2	39.1	33.7	71.2	27.3	75
Mizoram	281	Mamit	86364	97973	2324	91	2233	3	0	3	5.86149	28.5501	95.0987	69.6945	45.5502	31.1901	2.27294	0.23042	8.20481	0.321972	89.81	22.8427	11.2919	0.66125	47.9275	2400	369.524	37.6573	12.4	17.65	70.2	80.6	0.4	26.2	21.8	53.1	34.9	39
Mizoram	282	Kolasib	83955	108625	5300	297	5003	20	0	20	12.4964	60.7489	87.7768	78.4885	43.6805	18.4384	3.97951	0.408552	12.546	0.463561	83.4	23.3414	11.2343	0.647619	48.3462	2450	262.45	39.5159	14.75	20.4	70.6	75.3	0.9	21.7	26	48.8	37.7	120
Mizoram	283	Aizawl	400309	457119	39040	2871	36169	170	8	162	23.0772	111.943	93.47	85.083	43.6253	9.05525	2.04242	0.606781	26.1188	0.779007	86.1	20.7192	10.3005	0.749738	46.6798	2179.5	642.336	32.4996	16.25	28.5	54.7	68.7	1	25.8	29.7	46	31.7	143
Mizoram	284	Champhai	125745	140817	1459	103	1356	1	0	1	8.01256	39.4804	98.2011	80.1638	47.9876	28.5244	2.94087	0.520895	10.2509	0.440355	78.09	18.0565	8.28583	0.774052	42.9263	1550	1064.61	27.5346	13.65	17.85	66.7	74.5	1.6	21.3	22.9	52.1	25.7	86
Mizoram	285	Serchhip	64937	63688.5	1022	183	839	3	1	2	8.88248	45.6981	96.8955	83.8905	49.8899	31.954	1.54919	1.07643	11.3695	0.584482	81.75	19.0803	9.45355	0.766667	45.8022	1750	855.198	28.4645	14	14.65	62.7	74.2	0.4	22.4	24	47.4	32.1	78
Mizoram	286	Lunglei	161428	174049	4453	415	4038	4	0	4	7.28792	35.5882	95.2195	75.0316	48.4996	21.5341	4.104	0.352479	12.4247	0.475526	88.67	21.6793	11.3841	0.624523	46.9921	2375.8	494.131	30.477	15.3	16.95	62.8	75	0.9	19.2	20.6	48.9	34.9	19
Mizoram	287	Lawangtlai	117894	147897	3759	334	3425	15	0	15	8.98866	46.1064	95.4247	53.3199	38.65	21.5482	1.24095	0.349466	9.16332	0.229695	86.04	23.045	12.5298	0.553075	46.0786	2150	303.584	31.9152	13.4	16.65	65.4	77.2	0.9	27.2	14.1	44.4	48.5	36
Mizoram	288	Saiha	56574	47185.5	1525	70	1455	1	0	1	7.96569	40.4389	96.7317	74.6509	34.3992	12.4863	0.339379	0.270442	12.8769	0.448876	84.74	20.5569	10.4683	0.719281	44.717	2551.1	803.24	27.5412	9.4	17.95	70	73.7	0.6	21	18.9	42.5	44.2	124
Tripura	289	West Tripura	1725739	1.95211e+06	42267	16364	25903	538	264	274	137.175	576.592	44.6208	78.8853	40.4568	5.48872	5.10031	0.690777	19.0955	0.431472	66.47	24.5473	11.0223	0.630148	42.0117	2176.85	60.3783	56.8205	18.8833	21.9667	48.8667	55.8333	7.06667	34.2667	22.1333	65.6667	66.8	3376
Tripura	290	South Tripura	876001	976043	18037	7982	10055	126	67	59	68.0821	286.556	55.3656	73.8367	41.8772	8.27362	7.58675	0.336415	13.3074	0.301849	74.32	24.4286	11.7974	0.684731	45.3976	2450.22	71.5875	54.7192	18.2	21.95	50.3	55.05	7.5	32.1	21.2	62.2	64.4	725
Tripura	291	Dhalai	378230	434093	6961	3469	3492	35	18	17	35.2121	157.596	71.9922	73.0288	41.2001	9.7097	5.53473	0.315681	13.0624	0.215011	82.65	24.4405	10.8371	0.59023	45.454	2453.7	124.527	46.1246	15.75	15.95	55.2	61.3	7.5	40.2	19.1	67.7	70	200
Tripura	292	North Tripura	693947	776236	15577	5515	10062	98	39	59	74.8306	340.838	42.4231	74.9916	35.8337	6.16531	3.81167	0.46603	16.3753	0.277919	72.7	24.5561	10.7891	0.614191	44.2597	2522.26	108.549	45.2512	19.5	20.3	53.7	61.85	4.75	28.4	16.7	54.9	68.6	537
Meghalaya	293	West Garo Hills	643291	773073	10541	1396	9145	75	4	71	33.5469	174.95	75.0545	55.7605	39.7476	15.2838	3.19296	0.615118	10.1906	0.223169	77.79	22.953	11.6432	0.778806	35.02	2785	194.275	56.0399	16.575	18.925	14.35	55.35	1.65	34.7	8.1	72.75	58.9	421
Meghalaya	294	East Garo Hills	317917	303179	3041	422	2619	13	2	11	22.408	122.135	96.1537	60.4394	39.6559	17.3492	2.53337	0.390039	6.12927	0.226976	87.9	22.372	11.506	0.752444	35.5969	2729.2	334.106	51.0388	14.1	20.975	5.05	54.05	1.55	38.5	9.05	64.8	54.65	246
Meghalaya	295	South Garo Hills	142334	172378	1529	521	1008	13	1	12	12.9979	75.4287	94.5354	57.6545	37.2848	15.5044	1.95386	0.325994	9.19246	0.163343	90.21	22.755	11.4833	0.717	36.182	3578.6	244.97	52.3703	18.25	19.3	9.7	50.7	1.4	33.1	6.9	67.7	56.2	236
Meghalaya	296	West Khasi Hills	383461	440585	5992	234	5758	68	1	67	12.3701	73.082	97.8626	60.1568	42.5976	18.521	5.21226	0.369268	7.13997	0.107143	73.97	18.6835	8.70843	0.765283	36.5069	3300	882.014	45.2888	6.6	17.475	50.1	68.5	1.35	33.05	8.8	55.65	55.35	486
Meghalaya	297	Ri Bhoi	258840	306815	11430	3729	7701	115	43	72	19.1471	105.735	89.1172	60.2144	41.1347	19.6859	5.4922	0.493355	9.4371	0.238397	87.31	20.3921	9.18641	0.693334	32.7082	2373	577.339	43.332	8.05	14.75	34.1	60.4	0.7	30.9	12.2	59.4	62.4	206
Meghalaya	298	East Khasi Hills	825922	923873	34685	6200	28485	873	84	789	59.6965	300.554	80.734	69.986	39.5662	8.48579	3.68848	0.282351	22.6043	0.445975	62.31	17.9858	7.84522	0.757109	34.9741	7249.94	1086.77	42.7925	9.25	24.75	29.8	51.9	1.2	24	15.6	49.3	48.2	1156
Meghalaya	299	Jaintia Hills	395124	447877	8608	1252	7356	159	16	143	17.2893	103.463	95.5184	47.4603	39.0207	11.051	4.70738	0.324708	11.9125	0.274293	66.45	18.9737	8.04974	0.706218	35.987	3764.13	920.061	38.7542	7.65	17.35	47	66.6	2.45	39.45	15.3	60.7	49.9	246
Assam	300	Kokrajhar	887142	1.10741e+06	29672	10922	18750	143	67	76	54.9396	269.157	34.7447	55.1552	38.4528	14.4453	3.32731	0.827038	9.93133	0.177302	35.39	23.8827	12.113	0.723984	31.1935	3560.4	97.9226	53.9172	11.65	18.6	25.7	55.5	12.3	31.3	13.7	77.3	59.5	365
Assam	301	Dhubri	1949258	1.91173e+06	9336	3435	5901	97	1	96	190.567	895.799	3.93622	47.3175	34.3628	9.22777	5.51102	0.8218	10.3466	0.150471	4.52	23.4361	11.8105	0.728926	28.6598	2413.82	36.4611	55.7985	9.975	19.1	21	56.6	11.65	29.65	10.9	61.25	60.55	919
Assam	302	Goalpara	1008183	1.19026e+06	3965	1454	2511	94	12	82	108.802	552.732	27.4418	55.9003	35.963	10.8024	3.72046	0.764742	11.1338	0.249094	21.7	23.5708	12.1222	0.712698	27.974	2463.62	44.6888	55.3207	11.7	17.35	15.6	52	5	16.2	15.3	68.3	64.9	500
Assam	303	Barpeta	1693622	1.52286e+06	6268	2297	3971	89	2	87	148.085	742.166	7.2427	52.9668	33.1729	10.9098	3.36155	0.974184	10.702	0.256889	5.05	23.9495	12.0997	0.763935	32.8669	2730.5	35.5048	55.4615	15.5	17.3	14.3	46.4	0.7	8	16.6	75	64.8	880
Assam	304	Marigaon	957423	1.10146e+06	3535	1295	2240	58	5	53	119.021	617.294	26.5941	56.3912	36.6764	14.0823	4.17987	0.689142	8.30605	0.271755	11.23	24.1768	11.7515	0.645569	28.5451	1574.26	72.9552	50.8463	12.25	20.3	29.9	56.9	1.9	15.6	14.2	74.1	64.2	352
Assam	305	Nagaon	2823768	3.21203e+06	25916	9546	16370	279	52	227	140.785	710.739	13.5104	60.5827	34.7053	10.1797	3.81225	0.712877	11.3239	0.31182	22.94	23.9769	11.0215	0.660128	34.3874	1394.3	96.6291	43.8324	17.1	19.9	18.5	51.35	2.35	15.75	16.65	65.15	58.65	1420
Assam	306	Sonitpur	1924110	2.16653e+06	13207	4860	8347	86	8	78	75.5033	369.737	17.74	57.6148	40.05	10.2019	2.65094	0.717682	15.4468	0.308194	20.55	23.7772	11.4854	0.651961	38.4273	1926.04	116.364	40.753	9.775	25.3	25.55	60.35	7.95	34.7	11.85	69.05	64	1863
Assam	307	Lakhimpur	1042137	1.17483e+06	7174	2634	4540	79	4	75	89.7264	457.68	31.7872	65.585	41.2609	14.2832	1.55008	0.45234	10.9213	0.309645	13.46	23.6382	11.0469	0.673245	40.3921	2961.86	102.689	31.6622	9.35	22.9	27.2	55.8	15.5	39.9	12.4	58.7	65.4	255
Assam	308	Dhemaji	686133	804783	3235	1184	2051	36	1	35	40.1202	211.966	53.8941	61.6539	46.1718	21.2625	0.698261	0.453119	6.93379	0.223169	10.65	23.0569	10.6867	0.753095	45.0621	2413.82	113.526	25.3499	10.55	20.05	26.2	62.7	30.6	59.5	15.6	57.1	62.9	301
Assam	309	Tinsukia	1327929	1.50228e+06	15430	5680	9750	73	9	64	70.8702	350.377	9.0181	60.1178	41.9598	7.74439	1.46717	0.486547	21.1912	0.467005	41.76	22.485	9.67946	0.796296	51.1071	2428.6	136.552	22.9508	16.7	18.2	23.1	51.1	15.7	43.7	16.9	66.5	72.8	1165
Assam	310	Dibrugarh	1326335	1.52947e+06	53130	19569	33561	422	114	308	81.8891	392.291	12.195	66.6899	42.2636	6.49022	1.64302	0.492183	20.8993	0.499637	22.34	22.9891	10.4289	0.765556	46.4596	2358.12	106.514	27.0197	17.3	19.75	27.9	57.7	19	51.9	20.9	58.7	70.8	2562
Assam	311	Sivasagar	1151050	1.30756e+06	4821	1610	3211	93	8	85	93.0911	431.428	7.93936	70.675	42.1977	6.10356	1.21698	0.533687	19.8553	0.416244	25.86	23.3164	10.4645	0.741667	44.4752	1773.48	122.777	28.8033	14.825	21.025	25.45	58.15	15.6	46.65	15.9	56.95	69.95	366
Assam	312	Jorhat	1092256	1.24191e+06	18600	6846	11754	252	21	231	82.8699	383.113	20.9325	72.7786	45.6503	9.03332	1.84719	1.3213	18.8015	0.418782	19.65	23.6028	10.6327	0.687312	39.7215	1769.08	128.221	34.3908	13.75	21.05	20.85	48.55	2.1	15.9	14.2	62.85	64.45	2006
Assam	313	Golaghat	1066888	1.2181e+06	12434	4583	7851	58	10	48	64.8764	304.651	16.315	67.6513	44.9839	12.5279	2.35132	0.729036	15.4362	0.337563	19.12	23.7961	10.4848	0.664981	40.7461	1451.84	103.94	36.0885	13	21.25	21.6	52	10.4	38.2	16	51.2	77.2	430
Assam	314	Karbi Anglong	956313	1.11299e+06	4020	1477	2543	56	6	50	17.0257	91.6535	61.0364	58.2669	40.0958	17.1283	2.15358	0.53173	7.42456	0.218274	75.61	22.1362	8.9925	0.662177	37.3246	1219.36	371.287	40.9151	12.825	21.475	23.55	54.85	26.3	46.95	15.05	56.15	63.4	550
Assam	315	Dima Hasao	214102	244306	1604	594	1010	42	3	39	8.64403	43.8016	72.9465	65.7971	39.7138	16.5225	0.856134	0.3503	14.1703	0.257433	86.07	21.3723	8.49833	0.726923	41.1641	1289	522.129	37.4433	11.55	20.3	21.3	55.2	23.9	57.2	16.2	53.8	60.5	305
Assam	316	Cachar	1736617	1.99405e+06	49433	18208	31225	392	85	307	100.358	458.694	16.2653	67.6101	35.0142	6.00564	2.14233	0.646429	18.3422	0.241661	58.7	24.3998	11.4714	0.684014	44.1104	2707.52	134.26	40.9862	13.75	16.2	33.2	51	2.5	14.6	9.1	79.1	57.4	1144
Assam	317	Karimganj	1228686	1.38101e+06	7944	2918	5026	104	11	93	136.934	679.207	13.0082	64.7274	32.4876	6.51818	2.98026	0.665833	13.7142	0.209572	47.07	24.583	11.3304	0.617647	40.1595	3375.64	38.304	46.5933	13.35	16.85	43	54.2	1.4	7	6.6	75.8	52	600
Assam	318	Hailakandi	659296	748425	7839	2883	4956	105	12	93	108.026	496.832	10.8221	61.788	32.4953	8.51575	2.68741	0.495074	13.3577	0.228064	58.35	24.5185	11.4926	0.598942	44.7323	2533.18	69.3972	44.225	16.55	23.1	45.1	58.3	3.1	10.1	10.9	77.5	61.4	372
Assam	319	Bongaigaon	738804	765186	5982	2193	3789	30	2	28	137.253	675.941	13.7545	58.7541	34.6243	9.03717	3.37221	0.643743	12.8903	0.324511	22.88	23.6891	12.0782	0.8	32.8609	2656.66	51.4447	55.7436	13.8	14.75	18.8	45.7	1	13.2	16.9	66.4	70.6	495
Assam	320	Chirang	482162	807430	2018	741	1277	86	2	84	50.6474	250.734	44.3467	53.9035	40.2135	13.8489	3.29682	0.87958	10.8088	0.161711	36.39	23.7809	12.0094	0.743071	33.2577	3526.1	107.757	50.6327	11.05	23.2	18.6	55.1	8.9	30.9	13.3	64.2	65.2	95
Assam	321	Kamrup	1517542	1.87e+06	45387	16709	28678	585	109	476	100.198	488.741	19.101	65.5876	41.4456	9.86714	2.77561	1.94077	13.1748	0.3343	31.03	23.6588	11.6488	0.732897	30.9895	1657.42	107.526	52.5314	18.85	20.7	14.3	44.7	3.2	19.1	23.5	75.1	71.5	603
Assam	322	Kamrup Metropolitan	1253938	1.17431e+06	236934	87661	149273	2174	536	1638	306.924	1313.02	14.1084	79.8437	39.1512	1.64897	0.658645	0.635837	30.0051	0.789884	48.17	23.3286	11.1518	0.694709	30.127	1692.4	165.588	48.3114	18.7	18.65	11.8	39.9	3.9	24.2	21.3	69.1	74.6	12288
Assam	323	Nalbari	771639	1.06582e+06	5068	1867	3201	63	9	54	147.574	733.497	10.8315	68.9145	34.6824	6.65402	2.54044	1.11166	15.1945	0.383067	10.18	24.1608	11.986	0.746784	32.755	2189.48	37.9103	55.4777	19.15	23.7	11.7	42	2.4	15.5	21.8	75	66.4	370
Assam	324	Baksa	950075	1.43568e+06	2873	1044	1829	47	15	32	78.0224	386.681	42.5324	60.2939	42.813	13.099	4.67826	1.09812	10.4168	0.168057	22.78	24.2398	12.1174	0.708684	32.0835	2025.6	71.414	51.6803	14.75	24.75	14.9	57.6	11.9	33.4	18.8	66.9	73.6	30
Assam	325	Darrang	928500	1.00763e+06	10555	3880	6675	76	4	72	118.475	585.804	5.24276	52.4544	34.9858	11.5749	4.99925	0.496069	8.93473	0.196338	5.64	24.2235	11.8926	0.690535	30.4798	2004	47.207	52.2343	12.6	15.6	10.2	43	0.3	7.8	13.3	71	70.4	270
Assam	326	Udalguri	831668	1.01786e+06	5824	2135	3689	100	12	88	83.8554	413.354	36.6993	56.504	41.4865	12.6385	4.34308	0.752584	12.7081	0.208303	20.5	24.177	11.9473	0.704545	32.6755	2411.5	135.101	48.9757	15.05	21.15	12.2	50.8	11.1	35.1	14	66.9	81.5	305
West Bengal	327	Darjiling	1846823	2.12301e+06	62809	23939	38870	671	367	304	124.241	586.479	38.6969	71.235	37.0217	2.81478	1.73742	0.569464	23.7309	0.42277	75.19	18.8885	8.59737	0.799394	30.0834	2881.84	905.466	54.7238	14.85	29.35	14.4	49	5.8	32.9	28.3	74.5	59.2	1732
West Bengal	328	Jalpaiguri	3872846	4.34448e+06	51457	18765	32692	554	187	367	139.445	621.944	56.5471	64.5205	39.0646	4.67625	5.49097	0.467744	19.1562	0.267948	45.97	23.6793	11.2027	0.735992	30.6397	3509.28	166.828	58.6216	15.5	22.45	19	54.2	2.8	28.2	16.7	82.7	71.4	2467
West Bengal	329	Koch Bihar	2819086	3.20669e+06	24899	9797	15102	91	71	20	196.552	832.325	50.813	65.642	40.0122	11.0679	9.66395	0.927499	9.78193	0.29351	10.31	23.8905	10.9549	0.724053	29.857	2808.48	56.1596	64.4109	16.15	21.25	22.3	56.1	0.3	14.4	16.5	75.8	74.8	1980
West Bengal	330	Uttar Dinajpur	3007134	3.211e+06	19607	6618	12989	235	74	161	192.89	957.686	32.2821	49.5378	35.7691	7.52697	9.78324	0.729831	9.37284	0.147933	7.48	23.973	10.1968	0.836508	27.8958	1567.9	41.7115	75.0856	16.2	20.05	10.2	49.1	1.7	15.9	14.6	71.2	72.4	1839
West Bengal	331	Dakshin Dinajpur	1676276	2.00932e+06	27452	14382	13070	273	124	149	178.642	755.42	45.2264	64.6484	41.9374	10.1822	10.4213	1.22205	9.58154	0.151015	3.93	23.7592	10.4304	0.875893	32.2488	1293.53	28.7487	75.769	19.75	16.9	12.8	47.2	2.3	22.7	20.2	76.6	82	1181
West Bengal	332	Maldah	3988845	4.53469e+06	32822	12647	20175	185	113	72	226.893	1068.54	28.8157	52.3067	38.5537	5.49635	8.08384	2.46645	10.3017	0.16008	13.17	23.6728	10.2479	0.996396	33.6868	1496.18	25.5061	80.9082	18.45	18.55	8.4	45.2	0.3	15.1	22	80.6	73.6	1270
West Bengal	333	Murshidabad	7103807	8.03006e+06	33727	12260	21467	325	149	176	295.034	1334.3	13.916	57.0938	36.458	4.87132	8.82803	4.44391	10.3215	0.198332	6.48	24.5869	11.0857	0.991817	39.1722	1241.17	20.0628	84.914	18.95	17.5	5.1	43.7	0.9	10.8	25.2	75	77.6	4550
West Bengal	334	Birbhum	3502404	4.03658e+06	40540	9965	30575	285	89	196	179.956	770.606	36.4214	61.6276	38.0197	5.47227	10.0122	0.971961	9.60689	0.108956	4.07	25.2609	11.6974	1.08922	41.8414	1623.88	49.1366	91.2242	18.65	15.8	8.1	50.3	1.7	18	13.4	63.9	77.7	1958
West Bengal	335	Barddhaman	7717563	8.84893e+06	97284	28807	68477	537	267	270	246.43	1098.74	33.7563	67.9905	37.7224	3.85087	7.83001	1.05393	15.3407	0.339376	4.83	25.3245	11.8769	0.921568	39.6896	1489.4	43.1895	95.5845	19.5	19.475	10.85	45.15	1	18.75	22.15	70.05	71.85	11031
West Bengal	336	Nadia	5167600	5.82999e+06	70477	22484	47993	747	317	430	313.797	1315.92	32.6577	67.3534	35.6569	5.67437	8.93219	2.52508	13.7508	0.358231	12.22	25.222	10.8819	0.875804	38.6027	1417.62	11.3689	90.1105	20.6	18.6	6.8	47.7	0.4	10.8	28.6	80.3	73.4	4709
West Bengal	337	North 24 Parganas	10009781	1.13032e+07	321839	121768	200071	4632	2472	2160	573.689	2444.99	24.313	76.0126	35.6813	2.61259	4.34038	1.03342	22.54	0.504351	17.66	25.1409	12.3652	1.45891	45.9062	1563.58	6.06347	86.7892	21	18.05	7	49.8	0.4	17.6	26.4	82.6	65.3	5985
West Bengal	338	Hugli	5519145	6.29125e+06	82045	28511	53534	1024	575	449	408.836	1752.67	28.5056	73.8953	39.0073	4.19281	6.70419	1.3628	18.8074	0.414975	5.08	25.2724	11.7861	0.968777	41.4954	1414.44	13.1148	98.4554	21	25.4	8.1	53.5	1.5	22.3	34.6	71.9	75.1	5509
West Bengal	339	Bankura	3596674	4.12833e+06	35161	11847	23314	266	93	173	111.436	522.62	42.9046	62.0849	40.766	6.6222	8.43196	0.875225	9.54952	0.136331	18.68	25.3475	12.1866	0.960529	39.262	1534.06	93.1643	96.8616	20	20.65	21.5	47.7	0.6	16	13	56	77	743
West Bengal	340	Puruliya	2930115	3.33864e+06	19275	7170	12105	113	48	65	90.7212	468.144	37.8285	55.4553	42.6482	5.69309	4.38464	1.53967	9.31687	0.0652647	14.63	24.9225	11.917	1.04696	39.0618	1583.6	225.177	92.8618	18	18.95	26.7	51.2	1.1	17.8	9.6	51.6	76.7	1900
West Bengal	341	Haora	4850029	5.55016e+06	93447	32381	61066	1303	829	474	723.474	3306.09	15.1349	74.3337	37.5224	1.39558	2.40691	4.38249	22.6657	0.432197	20.71	25.4658	12.5667	1.34201	45.6329	1569.4	6.28525	98.5739	18.6	25.4	6	44.7	0.7	19.4	22.8	76.6	65.3	27548
West Bengal	342	Kolkata	4496694	4.96887e+06	313130	128106	185024	5011	3077	1934	5540.15	24306.5	5.61782	79.795	39.9347	0.164854	0.19799	1.18894	33.5055	0.872734	0.54	25.9583	12.675	1.175	44.6	1578.13	12.6106	102.225	22.95	23.85	6	42.4	1	22.2	29	84.4	58.2	0
West Bengal	343	South 24 Parganas	8161961	9.69814e+06	97686	36969	60717	1286	712	574	178.837	819.474	31.3774	67.7736	36.3209	3.22321	4.76593	1.52	15.0399	0.22045	27.99	24.8393	13.3136	1.50478	48.822	1953.22	4.17105	88.6494	18.9	20.3	6.3	49.8	0.4	16.5	21.2	86	61.6	2075
West Bengal	344	Pashchim Medinipur	5913457	6.82834e+06	63504	23203	40301	528	331	197	138.942	631.24	33.9613	68.9683	42.4313	7.37951	8.27264	0.974269	8.91783	0.175852	23.07	25.85	12.7913	0.957858	44.0006	1847.78	43.5969	89.9751	19.8	19.15	18.8	50.5	1.5	20.8	19.1	64.5	81.5	3098
West Bengal	345	Purba Medinipur	5095875	5.78559e+06	61658	20594	41064	382	279	103	236.404	1081.24	15.1767	76.9876	37.4876	4.7448	5.44103	1.13896	10.7973	0.220087	17.4	25.5366	13.6673	1.38399	50.7678	1847.78	6.92054	86.4116	22.65	19.7	12.9	40.1	2	14.8	27.4	66.2	70.4	1639
Jharkhand	346	Garhwa	1322784	1.52083e+06	6886	2826	4060	94	13	81	62.2275	323.182	39.751	49.4016	43.1991	3.55931	4.33669	0.323787	5.01941	0.0728789	34	23.2063	9.16554	0.956361	35.7222	773.2	304.519	76.608	14	20.85	4.8	46.7	3	29.2	13.6	35.5	62.7	487
Jharkhand	347	Chatra	1042886	1.18576e+06	6030	1428	4602	53	11	42	49.0239	280.497	37.0238	48.9086	38.1336	7.26033	6.11505	0.582326	4.78854	0.13488	47.8	22.4038	9.16649	1.10729	40.8144	1199.4	393.237	80.9983	11.95	19.05	6.4	49.7	5.9	38.7	10.4	57.8	56	167
Jharkhand	348	Kodarma	716259	892088	12874	3465	9409	136	28	108	45.7303	281.992	16.1821	54.4843	35.9392	5.44594	3.37825	0.546171	10.6397	0.275018	40.29	22.5013	9.80103	0.958205	38.8485	1035.4	330.803	88.0873	16.8	17.2	1.4	37.3	0.5	29.2	12.4	50.3	64.9	397
Jharkhand	349	Giridih	2445474	2.79737e+06	8965	3426	5539	130	14	116	79.9115	492.84	23.05	51.2569	42.3753	5.50674	3.21496	0.532412	7.63063	0.199601	18.16	23.1761	10.6362	1.00167	35.3653	1402.1	311.809	89.1754	13.1	20.65	4.4	44.8	1.4	29.8	7.8	53.9	64.7	1077
Jharkhand	350	Deoghar	1492073	1.69367e+06	10819	3652	7167	113	23	90	106.721	602.371	24.8646	53.1836	36.9598	4.88569	4.63697	1.47721	8.91511	0.180747	8.22	23.9496	11.0157	1.10434	36.5228	1158.6	235.767	91.3757	11.75	16.35	6.6	52	2	26.3	10.9	56.6	70.2	512
Jharkhand	351	Godda	1313551	1.47567e+06	5839	2107	3732	87	10	77	111.936	579.678	30.054	46.0217	42.038	5.86121	6.6407	0.802862	4.64162	0.0830312	18.68	23.8537	9.95622	1.01836	36.5189	971.5	124.739	91.8436	14.65	19.4	2.7	45.1	3.3	34.2	10.7	59.4	66.3	195
Jharkhand	352	Sahibganj	1150567	1.32014e+06	4828	1642	3186	42	9	33	110.045	557.715	33.0866	42.0022	42.6053	7.19254	9.57511	2.86094	8.40733	0.0741479	27.74	23.8977	9.92749	1.02281	36.8971	1576.5	82.3967	85.4358	14.95	15.8	4.7	47.2	6.7	34.4	14.3	66.4	71.5	441
Jharkhand	353	Pakur	900422	1.0496e+06	2749	927	1822	17	4	13	100.672	497.196	45.2591	39.1906	44.9327	7.61299	6.41888	1.55094	12.406	0.0170413	15.85	24.7033	10.9884	1.16413	41.9022	1349.4	90.0872	86.111	16.5	18.65	5.8	50.8	5.1	34.5	8	49.7	79.7	96
Jharkhand	354	Dhanbad	2684487	3.10562e+06	16542	7743	8799	380	113	267	248.561	1315.92	24.9742	64.1539	31.4587	1.22791	0.948636	0.539693	17.6494	0.372371	10.47	24.3447	11.9031	1.21415	36.2082	1240.1	210.715	93.8383	11.6	21.7	9.6	45.7	1.1	25.8	16.4	59.9	63.8	4218
Jharkhand	355	Bokaro	2062330	2.31102e+06	19420	6681	12739	286	65	221	136.982	715.342	26.9042	61.7515	33.2327	2.47002	1.15699	0.512236	14.3013	0.385062	19.89	24.0028	11.3147	1.20932	39.1844	1140.8	297.605	90.3304	12.1	24.5	9	45	2	27.9	15.1	55.4	68.8	4065
Jharkhand	356	Lohardaga	461790	532473	6707	1805	4902	88	10	78	59.0133	307.45	60.2144	56.2392	47.9291	11.4589	4.60837	0.47056	5.76691	0.162255	33.6	21.9996	8.3	1.19437	47.155	1081.5	706.194	69.7515	9.85	18.85	12.8	51.7	7.9	37.6	7	62.6	61.7	380
Jharkhand	357	Purbi Singhbhum	2293919	3.65013e+06	51817	18315	33502	1041	354	687	133.894	643.997	33.3637	65.7259	36.4951	2.17501	1.72896	0.56349	18.6187	0.472988	30.3	25.7276	11.9785	0.916667	39.5072	1348.97	182.905	87.9384	14.1	21.1	8.6	38.8	4.5	25.6	18.6	74.6	64.4	4419
Jharkhand	358	Palamu	1939869	2.19152e+06	12296	3637	8659	110	24	86	81.6649	441.582	36.9917	52.8161	36.7641	3.55153	4.93508	0.364045	5.77415	0.141951	27.33	23.3092	9.42824	0.949927	35.8306	984.667	258.605	82.3243	11.25	21.3	6	48.9	3.1	34.9	10.8	42.2	61	368
Jharkhand	359	Latehar	726978	833669	7872	1958	5914	57	7	50	31.0839	169.419	66.8529	48.2383	43.1071	6.5167	4.56658	0.435226	4.6183	0.0712473	56.08	22.4605	8.55705	1.16108	44.486	1061.2	518.48	71.9237	10.2	18.75	11	51.6	12.7	47.3	7.3	65.1	63.6	186
Jharkhand	360	Hazaribagh	1734495	1.19594e+06	19587	4440	15147	186	37	149	85.7241	487.903	24.5191	58.4175	37.7422	6.4959	2.5024	0.467341	9.40533	0.296048	38.05	22.4276	9.56793	1.19928	41.9683	1328.2	477.72	83.0602	11.15	24.8	4.8	42.5	3.4	35.1	15	51.7	56.1	858
Jharkhand	361	Ramgarh	949443	729157	13909	4526	9383	201	32	169	133.762	708.011	32.3897	62.826	32.8745	6.25209	2.24784	0.55264	14.236	0.363488	24.53	23.5377	10.4696	1.23578	42.1853	1312.8	389.064	82.0529	10.4	24.25	8.6	48.5	5.9	37	14.1	49.3	62.3	2440
Jharkhand	362	Dumka	1321442	1.50979e+06	4640	1400	3240	47	14	33	73.1239	351.354	49.241	50.8845	47.2801	6.29797	5.46047	0.782933	5.42983	0.0589195	15.35	24.5459	10.8798	1.13857	40.3565	1310.1	164.302	89.6755	11.9	17.05	9.6	56.6	8.8	44.5	9.1	48.1	73.4	991
Jharkhand	363	Jamtara	791042	1.49056e+06	5577	1268	4309	60	4	56	85.7399	436.798	39.6153	53.8925	41.2912	5.41084	3.38971	0.777961	5.89905	0.0902828	5.56	24.7719	11.7056	1.14421	37.4018	1367.1	167.156	92.3837	11.7	19.85	13.6	49.7	5.3	29.9	7.1	57.3	77.7	296
Jharkhand	364	Ranchi	2914253	2.64562e+06	85623	32461	53162	1585	235	1350	111.721	571.758	41.004	65.5891	39.2165	7.13771	3.56078	0.810122	14.4389	0.404097	22.85	23.2497	9.85013	1.26296	43.4526	1344.28	518.929	77.3434	10.85	21.35	8.3	45.8	5.7	36.4	14.9	71.9	58.9	11782
Jharkhand	365	Khunti	531885	683229	7803	2136	5667	96	7	89	40.9073	209.817	77.773	53.5031	48.8797	20.1589	3.08751	0.916363	4.61923	0.0712473	35.72	23.7525	10.0294	1.29129	40.5493	1257.6	511.943	70.8464	12.15	12.95	16.2	57.2	19.8	57.5	3.9	63.5	70	155
Jharkhand	366	Gumla	1025213	1.17536e+06	9895	2328	7567	38	6	32	35.259	191.271	72.1034	54.5955	47.5519	19.1684	3.23455	0.7298	4.07437	0.107505	26.91	22.9415	8.96924	1.15797	44.5265	1197.8	669.621	65.9575	10.3	17.5	14.8	55.5	16.1	53.1	5.6	70.8	59.5	180
Jharkhand	367	Simdega	599578	683375	7195	2051	5144	93	6	87	31.3429	158.871	78.2352	57.2875	48.1414	16.0119	4.93497	0.881287	4.10839	0.0908267	32.88	25.1427	10.7958	1.17691	41.2688	1581.9	407.195	63.7993	8.65	23.8	17.6	56.5	15.7	54.1	7.9	64.6	70.6	162
Jharkhand	368	Pashchimi Singhbhum	1502338	1.71424e+06	13012	4834	8178	133	39	94	41.8115	207.965	71.108	48.4286	46.2521	9.15	4.81982	0.98187	7.87992	0.0926396	46.6	24.8938	10.9131	1.19243	40.205	658.45	386.551	70.672	9.3	18.65	19.9	56.4	28.5	57.1	7.1	70.3	72.6	1292
Jharkhand	369	Saraikela-kharsawan	1065056	1.26849e+06	7209	3690	3519	67	12	55	83.2638	400.849	40.4521	57.555	40.3783	5.39324	3.02022	0.569078	12.4809	0.206128	21.6	25.3737	11.4569	1.0792	37.2053	1198.4	250.408	83.5427	13.3	16.4	11.2	42.6	11.3	37.3	6.4	63.9	70.2	686
Odisha	370	Bargarh	1481255	1.68349e+06	30997	10557	20440	334	42	292	63.4415	253.77	39.1502	66.4155	51.4491	11.7128	10.2911	2.35517	7.66715	0.0708847	27.6	27.4163	12.8688	0.971493	50.8174	1491.52	225.936	59.4392	15.55	23.45	21.2	40.1	2.2	28.3	19.9	57.5	62.6	628
Odisha	371	Jharsuguda	579505	661614	23691	7777	15914	174	26	148	64.3619	274.127	48.5549	70.0389	42.7446	5.64551	3.63207	1.60827	18.8066	0.22752	15.74	27.1302	12.3299	1.14074	46.7738	1517.04	219.407	60.8794	17.8	22.85	20.6	45.9	2.3	30.4	27	63	67.8	956
Odisha	372	Sambalpur	1041099	1.19186e+06	30933	9859	21074	240	77	163	37.6807	157.171	52.5491	67.5912	48.5871	6.97619	7.01931	3.26645	15.0937	0.201414	49.7	26.7136	12.0034	1.13884	49.3197	1533.3	252.615	59.769	14.15	23.35	22.4	50.8	7.6	40	21.4	71.2	66.7	1994
Odisha	373	Debagarh	312520	352802	6377	1324	5053	50	5	45	25.6639	106.299	52.0005	63.298	52.9358	10.2662	7.82734	1.52694	7.06835	0.0552937	50.23	26.4639	12.171	1.15274	48.1132	1218.72	242.192	62.7143	13.8	23.8	20.8	59.2	6.9	44.2	13.4	54.7	72.2	329
Odisha	374	Sundargarh	2093437	2.38395e+06	61863	16131	45732	576	177	399	49.3317	215.552	59.9019	64.1205	41.7126	6.33193	2.83204	0.7877	15.6097	0.237672	44	25.9385	11.4904	1.17355	44.1554	1440.8	308.362	62.8322	13	23.2	21.9	52.2	11.5	45.9	19.6	61.7	69.8	3786
Odisha	375	Kendujhar	1801733	2.07188e+06	20777	7991	12786	163	37	126	48.8103	216.998	57.0692	58.417	42.5432	8.81585	4.69759	0.666414	10.3797	0.104605	92	25.1025	11.7656	1.07698	47.0088	1731.48	384.841	68.9201	13.55	24.6	34.9	64.2	13.6	43.2	17	58.4	69.2	877
Odisha	376	Mayurbhanj	2519738	2.87088e+06	47338	21846	25492	274	92	182	56.2731	241.864	66.0489	54.3468	48.558	6.8015	5.76588	1.418	7.77839	0.0688905	39.3	24.9296	11.7035	1.00531	44.6527	1816.38	312.022	77.9907	10.55	27.45	34.9	62.2	17	45.6	14.3	61.3	72.2	1459
Odisha	377	Baleshwar	2320529	2.66102e+06	39469	12293	27176	285	99	186	140.042	609.703	32.504	69.8648	40.1937	9.78665	7.13786	0.74134	8.96877	0.153916	5.82	25.792	13.3715	1.28901	53.4756	1899.9	30.7965	78.1901	13	26.2	29.8	44.9	4.3	20.2	21.6	57.2	61.8	1161
Odisha	378	Bhadrak	1506337	1.69303e+06	12573	2802	9771	112	12	100	122.289	601.332	24.2525	72.6358	31.1085	8.66984	5.00021	0.574108	7.53696	0.129985	1.34	25.9575	13.9149	1.26125	56.394	1820.9	7.26527	71.0047	15.6	23.9	34.1	59.8	0.3	18	18.3	58.8	64	690
Odisha	379	Kendrapara	1440361	1.6077e+06	24211	9141	15070	239	29	210	121.76	544.766	22.1656	75.6244	32.4148	8.53779	4.86933	0.642964	8.32382	0.15029	3.88	25.8763	14.5183	1.49516	53.9175	1558.13	6.83912	66.0844	18.65	23.35	30.9	54.9	0.5	19.1	24.1	59.1	58.8	176
Odisha	380	Jagatsinghapur	1136971	1.30018e+06	27042	9412	17630	286	38	248	156.659	681.637	22.5172	78.1926	35.5021	8.09713	4.92985	0.898176	11.5962	0.252901	8.17	26.1333	15.2326	1.64129	52.6909	1779.32	10.6538	61.2744	19.15	28.2	25.7	51.1	0.4	19.1	35.5	64.2	59.8	1059
Odisha	381	Cuttack	2624470	2.91487e+06	90615	29028	61587	806	145	661	147.297	667.464	22.5713	76.6429	35.6783	4.54115	5.05386	1.39643	15.5386	0.31744	20.46	26.5005	14.15	0.896939	50.0917	1780.44	80.2543	63.4385	19.45	24.9	25.8	51	0.5	20.2	32.5	63.7	64.5	4015
Odisha	382	Jajapur	1827192	2.07527e+06	42573	12203	30370	153	26	127	140.687	630.284	32.0064	70.625	30.2231	5.81433	5.81477	0.76987	9.90651	0.158448	10.56	26.1627	13.9448	0.903263	53.4203	1609.86	69.6751	71.9076	16.35	25.9	34.4	58.8	3.4	21.9	21.3	58.5	63.4	490
Odisha	383	Dhenkanal	1192811	1.3621e+06	19551	5708	13843	238	29	209	62.7502	267.927	33.2102	69.576	36.5132	5.00121	5.60491	0.894693	11.75	0.112763	32.47	26.363	13.5653	0.869469	50.9205	1427.18	133.7	65.5494	15.85	25.65	28.2	56	2.6	29.6	21.8	59.6	65.9	656
Odisha	384	Anugul	1273821	1.46906e+06	43519	11363	32156	374	37	337	46.5961	199.815	32.9053	68.2557	41.3339	6.3202	4.50723	1.55752	12.5438	0.187092	43.65	26.5776	12.8406	0.993929	49.8832	1450.46	220.949	59.4834	17.15	20	17.2	56.9	3.9	32.9	22.7	63.6	75.8	1077
Odisha	385	Nayagarh	962789	1.10798e+06	23223	6515	16708	205	47	158	58.6928	247.504	20.263	71.4967	35.6914	7.16626	6.15368	0.992222	9.48079	0.0861131	44.49	26.194	13.9681	0.739506	50.9838	1594.24	187.103	54.6089	22.35	20.4	16.9	54.3	0.3	20.9	30.3	68.5	62.5	929
Odisha	386	Khordha	2251673	2.63448e+06	160257	52832	107425	1447	342	1105	175.689	800.453	18.3207	77.7171	35.1824	3.54372	2.84553	1.29086	20.4157	0.435098	16.6	26.5176	15.057	0.916667	51.58	1410.48	90.5638	57.403	23.55	22.65	20.1	44.7	0.5	20.5	39.3	69	68.1	5312
Odisha	387	Puri	1698730	1.97046e+06	44547	14333	30214	438	120	318	105.567	488.281	19.5006	76.0532	36.5965	8.67719	4.68026	0.921159	12.2433	0.200145	6.47	26.0238	15.9951	1.47914	53.4634	1495.84	12.2982	55.7002	21.9	22.05	25.5	52.6	0	19.4	40.4	64.2	63.3	1241
Odisha	388	Ganjam	3529031	4.02594e+06	33361	21619	11742	476	255	221	92.404	430.055	22.8721	62.6248	42.5548	6.63259	5.24266	0.978569	12.67	0.281363	25.66	26.4557	15.1641	0.974482	51.7089	1256.68	149.157	49.2658	18.55	26.55	17.9	45.1	0.2	23.5	36.9	68.3	56.7	3610
Odisha	389	Gajapati	577817	635289	9562	4062	5500	87	36	51	29.7163	133.599	61.0728	45.436	50.8696	9.14944	11.911	0.45845	7.96636	0.163887	58.3	25.2119	14.1498	0.888726	50.7806	1356.04	524.12	43.3004	11.45	22.3	16.5	36.2	5.4	28.8	17.5	68.6	66.1	539
Odisha	390	Kandhamal	733110	837437	11488	5944	5544	82	33	49	21.4465	91.3988	69.3435	54.5329	48.4714	8.19768	5.83746	0.558443	8.20136	0.0870196	65.01	24.7856	11.7032	0.892995	52.6786	1864.98	613.564	49.06	11.4	24.6	25.5	52	1.5	31.3	15.7	71.8	48.9	654
Odisha	391	Bauda	441162	502705	26002	7471	18531	141	28	113	34.5258	142.402	36.3354	61.5674	49.7452	12.0423	7.9889	1.64361	6.37022	0.0174039	51.53	27.0575	13.1412	0.971975	52.8514	1429.9	200.604	53.8339	12.9	22.45	19.1	42.7	0.9	25.1	18.5	71.7	54.1	232
Odisha	392	Subarnapur	610183	730627	13312	4941	8371	59	21	38	64.6709	261.097	34.9749	65.2953	46.9795	10.2635	8.83981	2.11871	6.67423	0.0210297	15.01	27.7171	13.2077	1.03276	55.2031	1493.36	143.616	56.3768	12.9	21.45	17.9	39.4	0.8	21.5	21.7	69	58.8	411
Odisha	393	Balangir	1648997	1.88324e+06	23308	8780	14528	124	41	83	63.0797	250.798	38.9292	56.2318	43.6994	8.0743	6.54458	1.01401	8.75932	0.0777737	36.64	27.4958	13.1239	0.911692	51.4484	1383.9	241.473	55.2743	13.4	22.25	23.7	44.2	0.8	27.6	15.9	66.2	59.4	723
Odisha	394	Nuapada	610382	705422	22811	7543	15268	84	27	57	39.5145	158.458	47.2632	49.0485	50.0405	11.683	6.08308	0.727086	6.35913	0.0503988	24.09	27.2491	12.6198	0.858247	46.4957	1171.5	385.791	53.5648	11.4	22.5	23.7	48.6	0.9	34.6	11.9	54	64	107
Odisha	395	Kalahandi	1576869	1.79594e+06	24238	6361	17877	214	36	178	50.663	199.1	46.6771	50.8626	47.685	7.15957	9.12397	0.583308	7.02588	0.0634518	30.55	27.0369	12.9498	0.95766	51.8137	1665.94	369.748	47.851	13.05	26.3	23.2	50.5	0.8	30.1	15	58.1	64.2	837
Odisha	396	Rayagada	967911	1.09012e+06	19987	8413	11574	167	45	122	31.9729	136.846	70.401	42.1253	48.2608	7.81776	6.92822	0.49457	8.29622	0.15446	44.49	26.0786	13.544	0.795068	49.1021	1412.56	469.022	45.2045	14.4	22.3	29.1	47	4.9	32.5	14.8	57.3	69.1	489
Odisha	397	Nabarangapur	1220946	1.37673e+06	23491	5825	17666	74	16	58	51.677	230.759	70.319	38.5258	50.0355	11.0616	5.92221	0.555143	5.32161	0.0195794	29.48	27.2904	11.8167	1.01028	49.5043	2331.5	597.431	48.3338	8.7	21.7	34.4	61.2	6	36.2	8.1	73.4	69.3	520
Odisha	398	Koraput	1379647	1.59875e+06	18948	7880	11068	75	16	59	38.3419	156.653	64.8081	41.1765	50.2597	11.6528	6.46281	0.564347	10.0563	0.121646	23.83	26.0124	12.5031	0.896115	41.1922	2121.58	761.917	44.8941	10.4	22.8	32.7	58	11.5	37.3	9.2	56.1	58.2	1024
Odisha	399	Malkangiri	613192	698516	11595	5240	6355	48	28	20	23.7608	105.887	80.3841	39.9069	50.6637	19.5586	3.89976	0.373619	5.36439	0	40.34	28.6874	14.9022	0.848304	45.2888	1627.82	326.967	42.6083	12.75	18.9	33.5	54.9	18.4	42.1	10.1	62.8	71.9	361
Chhattisgarh	400	Koriya	658917	753699	27425	5789	21636	175	37	138	23.2093	99.7754	54.4918	60.3753	46.6024	10.6607	4.12996	0.388365	11.0849	0.255801	62.03	22.9809	9.28455	0.889116	39.537	1108.95	587.9	64.2128	14	28.3	17.5	44.4	4.7	39.5	17.3	51.9	64.4	1172
Chhattisgarh	401	Surguja	2359886	2.69806e+06	89812	25030	64782	750	311	439	33.4382	150.005	60.0148	50.3389	48.9772	13.4254	7.12056	0.303277	5.53294	0.162255	45.02	22.7335	8.90154	0.998917	40.2343	1110.2	594.128	66.12	10.15	30.6	22.7	51.25	14.15	42.55	12.6	46	60.85	1743
Chhattisgarh	402	Jashpur	851669	971849	27020	3930	23090	212	33	179	32.9856	145.884	68.0102	58.1699	57.2241	17.3883	10.9375	0.591192	5.2922	0.0906454	36.24	23.5011	9.40646	1.00748	43.499	1241.12	642.29	62.6305	9.35	31.45	21.2	55.8	12.1	50.2	13.4	42.9	61.5	396
Chhattisgarh	403	Raigarh	1493984	1.7061e+06	80930	42220	38710	978	312	666	51.928	210.836	48.8995	63.6981	46.1964	10.9718	12.1341	0.481866	8.86743	0.0948151	36.98	26.0098	11.905	0.999247	45.629	1238.28	336.834	61.348	10.75	29	19.1	43.6	3.8	33	14.9	46.6	62.2	1133
Chhattisgarh	404	Korba	1206640	1.37743e+06	55208	17385	37823	576	122	454	42.4482	182.88	51.2363	62.0532	43.1932	7.42922	7.83904	0.45548	13.3084	0.227883	51.44	24.6537	11.3346	0.888526	45.3887	1136.04	412.948	63.5757	9.9	28.3	18.6	42.6	3.7	33.4	16.2	52.4	66.4	1698
Chhattisgarh	405	Janjgir-champa	1619707	1.84333e+06	57521	20524	36997	832	234	598	94.6099	420.376	36.1241	62.9518	52.2604	11.1428	9.49067	0.656538	7.22674	0.0908267	3.89	26.7624	13.1853	0.99094	47.154	1254.36	251.146	62.9298	10.1	24.95	14.8	40.4	1.3	31.3	12.8	52.7	66.3	797
Chhattisgarh	406	Bilaspur	2663629	3.0397e+06	99914	25325	74589	1521	254	1267	72.6332	322.005	39.4748	59.9393	45.1713	7.97949	11.6854	0.535135	10.8316	0.185642	29.7	25.1961	11.8338	0.825393	46.288	1231.22	401.754	61.6133	10.3333	26.1	15.4	40.9667	1.66667	31.7	14.5667	53.8	59.2	1802
Chhattisgarh	407	Kabeerdham	822526	947635	22771	5943	16828	267	73	194	42.136	194.221	34.8732	50.3531	49.136	18.2564	14.6705	0.315978	5.29394	0.134336	36.57	25.7203	10.9639	0.793023	46.218	974.3	485.865	56.808	8.95	25.25	13.7	40.2	2.6	27.6	11.8	59.3	43.6	390
Chhattisgarh	408	Rajnandgaon	1537133	1.77322e+06	60426	24090	36336	514	180	334	39.4657	190.475	36.5497	65.6013	52.0509	18.008	10.7959	0.576788	9.39008	0.230783	31.41	26.8788	11.3282	0.893864	42.894	1060.4	378.758	51.9023	9.25	28	19	47.3	1.7	35.1	12.8	50.9	58.3	805
Chhattisgarh	409	Durg	3343872	3.83397e+06	142704	40172	102532	2427	773	1654	82.2152	391.783	25.5828	68.8836	44.7626	10.1418	10.8693	0.558335	14.5203	0.316352	9.1	27.1117	12.0792	0.885278	41.1892	964.4	306.415	57.3244	10	26.0667	9.73333	37.6333	1.03333	29.2667	17	64.1	51.7	4631
Chhattisgarh	410	Raipur	4063872	4.62611e+06	241158	88415	152743	3803	969	2834	70.3565	328.182	29.5456	64.7104	43.251	7.46871	8.72146	0.680066	14.1135	0.263959	29.31	27.0106	12.8223	0.9271	43.0476	1208.52	326.391	56.1121	8.46667	22.8333	15.6	41.2	1.4	34.4667	13.1667	61.3	61.6333	3754
Chhattisgarh	411	Mahasamund	1032754	1.17441e+06	32215	10173	22042	365	144	221	51.8916	215.606	40.6173	61.773	48.3426	10.7718	15.1632	0.480463	6.58385	0.129442	19.73	27.2306	13.111	0.945198	44.8225	1221.04	299.132	59.4103	8.05	19.65	23.7	43.2	3.7	30.3	12.6	63.1	63	434
Chhattisgarh	412	Dhamtari	799781	910973	27809	8812	18997	545	127	418	41.8587	195.833	33.2859	68.3728	50.3757	15.209	16.9865	0.800844	8.93607	0.232234	45.52	27.2647	12.1837	0.907767	45.6817	1048.98	383.427	52.1277	12.1	22.95	14.1	38	2.8	32.9	12.7	50.7	59.6	1070
Chhattisgarh	413	Uttar Bastar Kanker	748941	854331	23911	6969	16942	223	59	164	22.4741	104.586	59.5925	60.8916	51.9879	21.9565	8.63579	0.812214	6.72082	0.148296	47.42	27.6496	11.3649	0.955959	49.4969	1510.7	425.728	46.513	8.1	28.6	16.5	39.4	5.2	31.9	6.8	63.8	65.2	921
Chhattisgarh	414	Bastar	1413199	1.57486e+06	35070	15251	19819	298	130	168	29.7553	134.976	68.6204	46.056	51.4104	13.826	5.90561	0.499293	7.70741	0.154641	40.43	27.9257	11.2497	1.07741	46.581	1486.12	603.013	45.3001	9.3	22.65	32.5	52.05	18.4	41.4	7.4	59.5	78.45	1443
Chhattisgarh	415	Narayanpur	139820	208595	7036	4984	2052	14	2	12	6.01375	30.0494	80.9183	40.4956	50.8432	20.6523	2.15849	0.26105	7.00687	0.0690718	81.59	27.1673	10.6053	1.00186	51.6237	1565.9	584.785	42.3963	7.9	19.95	32.7	51.3	24.7	49.7	5.7	56.8	72	220
Chhattisgarh	416	Dakshin Bastar Dantewada	533638	573693	19944	11254	8690	56	39	17	14.5638	64.3092	79.3143	35.8365	53.7059	22.8391	3.39331	0.237052	8.06427	0.11512	53.79	28.985	13.8278	0.958992	48.3762	1356.43	333.699	41.7266	7.825	18.85	41.3	58.7	26.8	52	5.3	70.1	77.2	777
Chhattisgarh	417	Bijapur	255230	344026	8292	4112	4180	55	28	27	6.41934	29.9215	83.9678	34.0552	52.7074	16.9494	4.12804	0.177879	5.91153	0.0257433	76.34	28.8977	13.1451	0.85338	52.4704	1963.3	291.304	40.4547	8.75	18.3	44.4	61.9	32	60.8	6	52.2	72.1	316
Madhya Pradesh	418	Sheopur	687861	787581	4434	1922	2512	81	16	65	22.1076	104.127	39.2287	47.6877	40.3359	13.6328	8.36623	0.41898	6.10356	0.143945	52.38	24.3615	8.57982	0.985262	14.6347	628.525	302.695	66.2534	9.85	22.45	13.9	53.4	0.3	12.9	11.2	33.6	64.9	295
Madhya Pradesh	419	Morena	1965970	2.23918e+06	8270	3265	5005	102	26	76	72.6891	394.061	22.307	60.0052	34.3847	14.0247	4.31253	0.476355	7.68582	0.240029	14.84	23.0529	7.90662	0.872284	25.234	611	193.463	83.917	14.25	17	4.9	39.3	0.2	6.9	20.2	27.8	67.5	703
Madhya Pradesh	420	Bhind	1703005	1.94386e+06	2994	1504	1490	38	10	28	67.1076	381.925	22.3681	64.2932	30.5794	12.7315	5.94484	0.377274	5.73263	0.240935	2.39	22.9013	8.14626	0.96681	27.3842	558.48	145.716	94.4422	13.25	16.1	5.6	37.9	0.4	6.7	20.5	30.5	69.9	525
Madhya Pradesh	421	Gwalior	2032036	2.32077e+06	49770	13084	36686	535	172	363	84.1765	445.622	22.8933	66.7906	33.7253	5.5628	3.13749	0.865536	17.9851	0.574148	26.78	23.1084	8.02032	0.851425	25.8703	661.66	243.303	80.002	12.05	22.5	4.6	30.2	0.2	11.3	26.1	38.8	62.5	978
Madhya Pradesh	422	Datia	786754	907166	6958	1901	5057	96	20	76	55.2085	271.108	27.3695	62.4649	40.8209	16.2873	7.26962	0.540448	7.32656	0.266497	6.97	23.0657	8.223	0.807	25.6503	757.467	214.54	80.62	13.4	17.5	6.7	44.7	0.2	9.4	19.1	39	58.6	336
Madhya Pradesh	423	Shivpuri	1726050	1.97999e+06	12189	3437	8752	120	27	93	35.7609	171.473	31.8251	52.1912	43.9895	18.709	7.62857	0.457171	6.67611	0.173495	25.23	23.7952	8.37091	0.93444	26.2271	666.94	386.262	64.5734	12.55	14.7	7.5	43.4	0.2	12.2	16.4	32.6	51.1	486
Madhya Pradesh	424	Tikamgarh	1445166	1.6256e+06	11343	2755	8588	195	35	160	58.6601	286.285	29.7171	51.7546	45.3455	17.3716	8.73318	0.692516	5.75477	0.191987	7.66	23.6763	8.45025	0.863763	24.8846	715.78	292.885	67.743	13.55	13.65	5.6	53.9	0.3	14.4	10.4	42.6	49.1	220
Madhya Pradesh	425	Chhatarpur	1762375	1.99092e+06	7607	2103	5504	102	39	63	41.015	202.875	27.1741	53.5092	42.6582	14.6893	7.41794	0.913824	8.40599	0.190174	20.24	24.0285	8.77465	0.842124	31.5628	895.1	292.18	70.2617	10.85	17.35	10.8	60.5	0.5	17.5	13.9	46.8	63.5	745
Madhya Pradesh	426	Panna	1016520	1.16106e+06	7697	1493	6204	77	16	61	32.0545	142.47	37.2712	54.3579	42.4977	10.5319	9.83365	0.711152	6.13702	0.108049	38.44	24.1715	8.77692	0.84192	39.615	942.375	370.937	69.4259	10.55	15.25	13.6	55.5	0.3	14.1	15.7	56.3	59	332
Madhya Pradesh	427	Sagar	2378458	2.71127e+06	15951	4745	11206	362	129	233	50.5121	231.999	30.4216	64.9883	42.2978	7.59883	10.4725	4.29106	10.3938	0.201777	27.26	23.5636	9.87396	0.991683	22.029	1105.64	452.252	58.6231	8.8	25.85	10.6	51.6	0.3	15.7	20.2	52	49.8	789
Madhya Pradesh	428	Damoh	1264219	1.45456e+06	8120	2762	5358	178	81	97	40.7347	173.038	32.6393	59.1444	45.4506	7.84342	11.3316	2.97069	8.70284	0.132524	35.41	24.4275	9.61129	0.930377	25.3026	665.825	386.484	61.4942	9.25	22	16.1	55.4	0.1	15.2	17.4	46	48.1	340
Madhya Pradesh	429	Satna	2228935	2.55095e+06	11463	2966	8497	122	37	85	63.8151	297.112	32.2371	61.5442	40.8872	7.91356	8.57383	1.3711	9.62146	0.259608	23.37	23.7859	8.49019	0.846962	46.2956	965.06	354.902	75.2157	12.75	16.25	6.3	55.9	0.1	21.7	20.4	44.6	57.3	410
Madhya Pradesh	430	Rewa	2365106	2.70041e+06	16691	4358	12333	187	55	132	83.3172	374.581	29.4064	60.9595	41.9409	8.01951	10.2164	1.29609	7.11588	0.224075	12.37	23.2835	8.48425	0.826483	44.0722	853.833	273.024	83.7914	13.4	18.85	7.6	55.3	0.6	17.6	18.2	57.5	61.7	2463
Madhya Pradesh	431	Umaria	644758	881540	7364	2377	4987	86	37	49	35.58	158.184	55.6541	55.3187	44.9302	7.42589	6.4435	0.60069	7.02636	0.164975	49.62	24.6621	9.12123	0.818661	46.0028	1145.08	458.212	63.8043	11.25	21.5	13.9	59.1	2	29.8	14.6	58.6	51.5	155
Madhya Pradesh	432	Neemuch	826067	947082	7605	2709	4896	83	36	47	42.2336	194.095	22.1051	61.5972	50.6838	19.8147	11.6637	0.408926	11.5111	0.285896	18.7	24.4009	9.74106	1.23303	11.902	821.06	458.965	58.1944	9.9	27.25	3	31.1	0.4	9.1	20.1	42.9	50.3	380
Madhya Pradesh	433	Mandsaur	1340411	1.5444e+06	8306	2496	5810	74	29	45	51.8172	242.17	21.047	62.2638	50.71	18.4065	12.6613	0.487686	8.36258	0.213923	4.36	24.7494	9.83633	1.26563	9.33368	960.86	431.917	58.1075	10.9	32.9	2.3	35.3	0.3	11.3	19.2	30.1	56.7	954
Madhya Pradesh	434	Ratlam	1455069	1.66627e+06	17286	4124	13162	315	63	252	61.0333	299.335	41.8177	56.7588	47.4878	12.3202	10.1874	0.612548	9.25901	0.251088	1.23	25.5915	10.4809	1.64187	7.94621	1033.78	447.821	54.1758	8.8	22.65	3.9	33.9	0.2	15.6	17	30.8	59.5	977
Madhya Pradesh	435	Ujjain	1986864	2.27887e+06	17928	3979	13949	156	103	53	64.265	326.197	28.8192	62.4597	45.1688	12.2139	8.57457	0.778161	12.7646	0.340102	0.59	25.1929	9.68721	1.6776	9.82962	1020.28	487.479	54.3253	9.5	24.15	4.7	38.1	0.8	15.7	15.2	23.8	54.5	1331
Madhya Pradesh	436	Shajapur	1512681	1.72769e+06	9352	2150	7202	142	35	107	48.4302	244.178	25.8977	59.1408	47.4569	15.4234	11.0196	0.401671	6.79317	0.162074	1.02	25.3828	9.84675	1.40031	11.8011	970.48	451.553	56.574	13.225	23.95	3.95	42.1	0.4	9.9	12.4	36.65	52.5	495
Madhya Pradesh	437	Dewas	1563715	1.78686e+06	7727	2955	4772	46	27	19	43.9987	222.751	36.1132	59.1776	47.4943	12.7425	11.3296	0.556303	9.17104	0.278463	27.86	26.5641	10.4763	1.70629	17.5528	842.58	426.255	50.5256	8.6	26.5	7.3	42.1	0.5	15.4	19.2	29.6	51.3	641
Madhya Pradesh	438	Dhar	2185793	2.50066e+06	12555	4118	8437	130	58	72	52.2402	268.097	62.5974	49.2882	47.0298	15.4946	12.1888	0.510478	7.62927	0.215192	7.99	27.3972	11.2569	1.74765	12.7502	1020.97	383.98	49.3102	10.1	19.85	7.4	44.1	3.9	25.7	10.1	49.4	50.2	527
Madhya Pradesh	439	Indore	3276697	3.73249e+06	130989	35429	95560	1044	695	349	166.634	840.61	23.2831	70.4713	38.7035	4.16422	4.0817	1.1851	25.2762	0.722444	17.41	25.77	9.61641	1.76868	17.4318	871	543.626	50.4292	10.2	21	4.6	36.3	0.2	14.4	19	34.2	48.1	3961
Madhya Pradesh	440	West Nimar	1873046	2.1432e+06	12738	4179	8559	171	64	107	45.8552	233.401	50.1461	52.654	47.7361	14.8933	17.7826	0.482156	7.24328	0.175308	16.27	28.86	11.8715	1.72127	10.851	1257.14	316.537	48.4431	9.15	23.05	8.5	43	1.1	16.6	15	52.9	50.1	750
Madhya Pradesh	441	Barwani	1385881	1.59026e+06	8366	2910	5456	81	28	53	44.8272	255.368	75.7739	39.6806	47.1828	18.29	13.3731	0.412157	5.86385	0.124547	17.1	28.8342	11.9611	1.59365	8.09231	621.8	372.453	47.2829	9.05	23.05	9.9	43.8	1.4	21.9	8.2	49.8	58.4	614
Madhya Pradesh	442	Rajgarh	1545814	1.77323e+06	10123	3837	6286	208	63	145	56.1185	251.229	22.6074	52.0273	48.2337	14.8648	9.02735	0.449343	6.17791	0.0984409	2.8	25.5151	9.94701	1.21677	14.336	829.55	427.027	57.3736	8	24.2	7.5	48.8	0.5	10.4	14.1	32.2	52.3	675
Madhya Pradesh	443	Vidisha	1458875	1.66847e+06	11939	3617	8322	270	89	181	40.6561	197.921	24.6592	59.1496	37.7278	10.1522	8.17719	0.575649	8.3271	0.195975	10.55	23.6011	8.95294	1.04635	18.2113	1048.48	447.105	56.7694	9.13333	21.1833	8.76667	48.6	0.3	13.7333	18.5667	45.2667	52.1667	866
Madhya Pradesh	444	Bhopal	2371061	2.70321e+06	123370	42535	80835	899	596	303	181.026	855.361	18.0065	70.04	36.5852	2.50432	2.31753	0.785387	24.17	0.661168	11.86	24.4396	9.39952	1.36547	19.5017	1113.54	485.896	54.8264	13.6	23.65	8.5	32.9	0.2	14.5	31.5	29	53.5	4481
Madhya Pradesh	445	Sehore	1311332	1.50697e+06	9788	2447	7341	77	50	27	39.1169	199.351	31.7839	59.5091	44.694	11.9443	7.8951	0.413854	8.12632	0.25417	20.64	25.4875	10.2806	1.58004	24.326	1068.43	440.073	52.338	9.1	26.3	9.7	47.1	0.3	10.5	20.6	36.8	45.3	405
Madhya Pradesh	446	Raisen	1331597	1.52493e+06	9279	2509	6770	218	58	160	32.9429	157.288	32.3594	61.5967	38.8885	9.02961	9.45233	0.846427	8.47591	0.181109	31.61	24.4022	10.5022	1.25743	20.7406	1006.2	435.109	54.1208	9.6	20.1	9.7	52.1	0.2	12.7	23.5	41.4	56.9	325
Madhya Pradesh	447	Betul	1575362	1.80384e+06	12903	3586	9317	326	88	238	32.842	156.862	52.4523	59.6542	49.9555	12.9605	10.8613	0.458625	8.17476	0.251813	36.48	25.9128	11.0452	1.36239	38.1686	1043.2	603.498	45.7624	14.15	19.7	11.9	45.7	3.1	20.5	17.7	36.6	56.2	547
Madhya Pradesh	448	Harda	570465	650773	8311	5388	2923	197	89	108	34.0069	171.105	44.2697	61.8005	40.4896	10.2141	9.84407	0.764289	7.8876	0.317259	28.68	26.6681	10.954	1.57103	36.8931	921.167	337.858	46.7765	9.25	21.3	8.6	49	0.7	16	16.8	34.7	62.6	240
Madhya Pradesh	449	Hoshangabad	1241350	1.41058e+06	10487	3644	6843	97	59	38	38.3707	185.193	32.4088	65.3034	38.5131	8.39449	8.42309	0.562372	11.7535	0.363851	36.14	25.2328	10.9169	1.26095	36.6305	1296.3	377.848	49.3119	9.75	26.95	21.4	50.4	1.2	15.7	20.6	31.9	51.9	529
Madhya Pradesh	450	Katni	1292042	1.14898e+06	9662	2553	7109	124	25	99	58.4952	261.019	36.6409	61.2034	42.0941	6.44538	6.4946	1.31304	10.2155	0.189449	27.5	24.7112	9.02513	0.857692	42.929	1211.33	421.461	63.8719	12.65	19.65	11.7	57.4	0.4	18.8	16.4	57.7	58.7	567
Madhya Pradesh	451	Jabalpur	2463289	3.13496e+06	70384	35956	34428	913	445	468	103.447	472.709	29.3616	71.3058	40.8244	3.61569	5.88059	2.04462	18.6743	0.445794	21.38	24.8501	9.21163	0.937468	36.5211	1249.7	420.322	59.3326	15.2	21.4	18.2	56.6	0.3	23.5	14.6	25.2	48.9	3438
Madhya Pradesh	452	Narsimhapur	1091854	1.24485e+06	11345	3654	7691	73	29	44	48.7602	212.713	30.2269	65.8316	43.7621	9.37699	15.1527	0.758526	7.51868	0.1938	26.16	24.8408	10.5662	0.965649	26.6648	1134.72	387.314	55.3095	11.7	23.8	27.2	55.2	0.3	15.7	20.1	28.1	46.9	395
Madhya Pradesh	453	Dindori	704524	745662	4625	998	3627	34	1	33	22.7082	94.3138	70.3413	53.7546	55.3459	17.419	13.5442	0.553281	3.98794	0.0980783	40.59	23.8567	8.81839	0.84092	41.7743	1410.1	759.246	57.6303	9.7	26.45	22.8	60.6	6.8	36	7.9	37.2	65.2	250
Madhya Pradesh	454	Mandla	1054905	1.24994e+06	5752	1785	3967	38	21	17	43.1286	181.88	62.4656	57.3475	53.0521	11.0216	13.1607	0.49559	6.14567	0.179659	44.44	25.1583	9.23045	0.911461	37.5975	1291.74	561.994	55.4038	13.25	27.65	29.5	57.5	3.6	28.6	10.7	49.3	60.6	666
Madhya Pradesh	455	Chhindwara	2090922	2.39175e+06	6735	2849	3886	86	43	43	37.5253	176.972	47.9225	61.896	45.8163	11.3423	11.1684	0.477301	9.23923	0.246012	38.83	25.0813	10.6104	1.13725	30.7354	1133.96	636.455	49.5423	12.6	22.15	21.1	49	2.3	21.8	18.6	21.9	41.7	1031
Madhya Pradesh	456	Seoni	1379131	1.58832e+06	6847	1648	5199	37	10	27	35.9405	157.471	47.1785	62.6622	49.6279	9.51556	11.9497	0.494079	6.8686	0.182016	35.05	25.2075	10.5168	1.04262	35.7618	1087	534.887	53.173	14.15	23.4	30.6	57.2	1.8	23.3	15.7	36.7	59.9	605
Madhya Pradesh	457	Balaghat	1701698	1.93309e+06	9093	3171	5922	82	15	67	42.457	184.386	29.8791	67.4399	52.4778	11.3495	11.7331	0.738145	7.3543	0.139413	53.44	25.5182	10.5252	0.923406	46.1612	1412.16	473.066	52.7199	10.85	22.1	20.2	49.9	2.8	27.2	4.3	50.5	60.6	635
Madhya Pradesh	458	Guna	1241519	1.42121e+06	5039	1457	3582	48	30	18	38.2474	194.291	30.9245	52.6758	41.4731	13.7333	6.35786	0.695197	7.70057	0.1686	20.81	24.8046	8.92873	0.941718	15.7891	888.66	442.671	58.7895	9	17.6	6	42.1	0.4	12.8	12	42.4	49.8	620
Madhya Pradesh	459	Ashoknagar	845071	962891	3670	1134	2536	64	19	45	36.9448	180.803	30.5106	55.5112	37.3069	12.277	8.59478	0.994473	6.68618	0.140319	14.74	23.6963	8.47548	0.900138	28.8569	1056.5	457.716	60.0358	12.75	18.05	8.4	46.8	0.5	12.2	15.4	42.1	46.1	300
Madhya Pradesh	460	Shahdol	1066063	948435	10400	3304	7096	115	30	85	40.5241	171.807	53.0683	56.6753	46.2503	5.93276	7.79119	0.689922	8.17494	0.209753	31.76	24.3962	9.70618	0.859674	45.9816	1136.38	443.467	65.0126	14.05	21.5	8.6	46.4	2.3	26.2	14.5	52	56.4	620
Madhya Pradesh	461	Anuppur	749237	986893	9229	2092	7137	92	14	78	45.5604	199.956	57.7825	58.2719	46.2432	11.945	7.81462	0.539349	10.0039	0.271936	23.18	23.538	9.72951	0.812847	41.0878	1375.7	665.622	61.4123	12.4	25.35	16.7	53.8	3.7	36.2	15.5	48.5	52.6	195
Madhya Pradesh	462	Sidhi	1127033	1.06079e+06	9133	1921	7212	87	11	76	49.1544	232.33	39.3516	53.3068	40.9713	6.83964	11.444	0.777085	5.38236	0.139231	40.59	23.5237	9.0299	0.897256	39.2052	776.525	357.488	72.6397	11.25	21.75	7.4	54.5	0.7	22	14.6	67.1	55.7	437
Madhya Pradesh	463	Singrauli	1178273	1.5955e+06	8813	1928	6885	83	27	56	42.9824	207.625	45.3764	49.6535	42.3874	10.4164	10.7899	0.443785	7.91803	0.186911	38.42	23.3533	9.23883	0.918099	29.8573	1395	356.891	73.8998	12.15	22.4	5.8	46	1.2	25.5	11.9	50.7	54.1	410
Madhya Pradesh	464	Jhabua	1025048	1.13801e+06	10153	4975	5178	170	65	105	53.9325	284.736	88.7027	34.3478	50.2534	26.1251	4.72846	0.348569	4.95626	0.0955402	6.16	26.9838	11.8092	1.71676	7.56316	1014.32	371.852	48.3133	10.25	23.6	4.2	35.2	1.1	22	11.6	44.5	58.8	355
Madhya Pradesh	465	Alirajpur	728999	867255	3507	1298	2209	46	15	31	38.9063	229.101	92.6634	28.7729	50.3152	28.6866	3.59191	0.38642	3.69027	0.0688905	21.51	28.1222	12.2096	1.56745	11.3718	920.9	312.709	46.3723	7.65	24.85	10.6	46.3	7	37.4	10.9	52.9	60.5	175
Madhya Pradesh	466	East Nimar	1310061	1.50033e+06	4012	2312	1700	83	50	33	36.2697	178.191	46.9996	55.8459	46.7899	12.2178	16.8845	0.603636	7.87956	0.207578	28.42	28.4883	11.8572	1.66129	27.4235	876.545	308.15	47.004	9.25	19.45	6.9	44.9	0.4	14.8	13.7	34.6	64.8	775
Madhya Pradesh	467	Burhanpur	757847	865770	2570	874	1696	69	30	39	42.7024	221.14	38.8402	53.9263	43.3252	8.11074	15.4924	0.960484	11.7101	0.254351	37.78	28.7735	12.4965	1.70833	16.6819	821.94	362.209	45.2869	8.1	14.9	9.5	35.4	1	13.7	12.2	36.2	57.3	505
Gujarat	468	Kachchh	2092371	2.37429e+06	14015	5862	8153	143	24	119	9.75767	45.811	13.5295	59.8517	37.098	4.74299	6.71057	0.390466	20.9865	0.629985	5.13	27.6818	10.8488	1.40527	2.86216	425.16	31.875	53.5419	13.15	18.65	8.9	38.7	0.3	2.7	25.7	30.9	57.5	1682
Gujarat	469	Banas Kantha	3120506	3.54682e+06	13631	4688	8943	162	38	124	52.1652	290.469	19.5999	54.6361	40.0127	13.9532	7.66969	0.280563	10.5298	0.333394	7.66	27.0033	10.2653	1.41627	4.59976	792.7	126.452	53.4356	14.35	15	7.5	37.3	0.1	5.1	11.7	32	60	1199
Gujarat	470	Patan	1343734	1.38299e+06	10108	2705	7403	123	47	76	46.2074	231.998	10.174	62.3571	41.2902	9.38422	11.7992	0.337716	11.6878	0.475888	1.77	27.9918	10.4469	1.3963	4.02593	752.02	42.6674	53.5419	18.45	16.3	6.9	38.9	0.2	2.1	18.3	30.3	59.8	630
Gujarat	471	Mahesana	2035064	2.26066e+06	22103	4662	17441	163	31	132	96.4506	462.409	8.4361	73.8377	39.9036	8.78901	9.46019	0.342987	15.7442	0.63905	3.6	27.3238	10.5847	1.44449	15.6417	1026.52	102.864	53.7103	20.5	24.8	7.7	36.9	0.2	3.2	24.3	42.6	69.3	1593
Gujarat	472	Sabar Kantha	2428589	2.77168e+06	27255	16951	10304	677	168	509	65.1087	328.454	30.0521	65.0062	44.6711	13.1932	7.75302	0.26361	11.5292	0.373822	11.03	26.6799	10.7814	1.49974	23.5677	1092.94	200.526	51.7662	15.15	25.05	6.8	37.8	0.5	6.8	15.5	58.9	67.3	884
Gujarat	473	Gandhinagar	1391753	1.84288e+06	19713	7493	12220	193	93	100	135.509	650.352	9.11167	74.0429	38.439	7.05247	6.99025	0.407112	18.0237	0.652828	4.3	27.6119	11.0844	1.4	25.2914	1013.4	78.9409	53.3712	18.6	26.6	7.2	33.8	0.1	5.4	29.5	43.5	68.8	959
Gujarat	474	Ahmadabad	7214225	7.82475e+06	238110	61066	177044	3411	2295	1116	186.275	889.876	11.7632	75.3478	35.9699	1.77311	2.6542	0.589849	27.3135	0.854786	1.62	28.5135	11.5631	1.55449	17.6705	926.12	26.1587	52.1193	20.2	17.35	6.2	33.4	0.3	3.6	30.1	38	63.7	6387
Gujarat	475	Surendranagar	1756268	1.78376e+06	7261	2674	4587	121	15	106	32.9284	168.499	11.4398	62.2699	41.1953	9.4719	10.2996	0.40717	13.2083	0.399927	1.67	28.3271	10.9602	1.36516	7.58766	702.2	72.2382	51.3249	17.85	15.9	4.7	47.5	0.1	1.3	20.7	32.9	55.6	840
Gujarat	476	Rajkot	3804558	4.54389e+06	56338	17487	38851	684	182	502	70.2434	339.753	8.25815	71.6261	38.8757	8.01097	4.50079	0.493934	21.8153	0.69942	1.38	27.932	11.5545	1.46081	8.1952	828.8	108.063	49.863	14.875	18.825	8.4	49.6	0.2	3.2	23.05	43.2	68.9	4141
Gujarat	477	Jamnagar	2160119	2.41906e+06	38836	11270	27566	547	41	506	30.3822	152.293	9.16996	64.6508	39.2312	10.4836	4.9376	0.388497	17.5798	0.580312	3.32	27.015	12.949	1.794	7.61194	737.82	58.5366	49.863	15.4	16.55	7.7	52	0.2	1.3	29.5	35.4	50.2	3944
Gujarat	478	Porbandar	585449	656444	13087	10274	2813	162	43	119	53.7807	252.785	11.0802	67.2438	39.4858	9.36153	6.19661	0.315484	17.5088	0.552937	5.47	27.06	14.8751	2.07391	7.22725	826.52	37.1732	47.1915	17.95	16	16.7	59.7	0.3	6	27.8	39.8	47.6	281
Gujarat	479	Junagadh	2743082	3.14071e+06	28418	7218	21200	333	57	276	59.7131	310.62	11.7154	67.1806	40.9652	10.9694	9.42622	0.271082	13.7001	0.562364	19.17	27.3211	14.8215	1.73365	10.0449	1147.68	100.716	43.5471	17.275	17.175	11.825	56.125	0.25	2.975	24.975	35.125	52.525	1487
Gujarat	480	Amreli	1514190	1.74398e+06	10807	3888	6919	103	34	69	39.859	204.703	9.26152	65.742	43.3987	12.218	9.87743	0.303198	12.5476	0.527556	3.52	27.7943	13.8306	1.56187	6.98611	866.04	138.93	45.2533	16.4	14.75	5	53.7	0.4	1.6	29.1	39	50	873
Gujarat	481	Bhavnagar	2880365	3.69657e+06	23650	7095	16555	342	82	260	53.678	287.06	5.76816	65.5214	39.9474	7.1142	8.78028	0.490528	18.0599	0.536983	2.92	28.364	12.7475	1.61556	7.75389	801.8	60.5899	47.6918	16.75	15.65	7.5	49.9	0.35	2.9	28.35	25.8	54.1	3094
Gujarat	482	Anand	2092745	2.37964e+06	9627	2503	7124	49	17	32	133.46	653.166	6.17796	74.1253	40.3677	6.90084	12.5969	0.595964	12.8788	0.512146	1.58	29.1848	12.3447	1.85215	34.4179	999.48	23.275	51.7856	16.05	26.75	7.3	35.8	0.3	4.8	20.9	32.3	66.4	3755
Gujarat	483	Kheda	2299885	2.38683e+06	12703	5475	7228	83	51	32	118.102	581.807	6.78151	72.1881	40.61	9.6464	10.4241	0.368453	10.9597	0.357143	2.39	28.223	11.8164	1.41836	30.8932	1056.76	52.8826	51.7348	17.1	24.25	13.5	45.8	0.5	6.1	17.8	45	76.1	996
Gujarat	484	Panch Mahals	2390776	3.70602e+06	19562	5881	13681	141	35	106	85.3777	457.04	34.3842	60.2652	45.9059	15.3147	5.49403	0.245652	7.60331	0.21773	13.57	27.8039	11.9322	1.4234	31.9239	988.04	165.223	48.4395	13.55	18.9875	15.3	52.225	0.425	4.25	18.425	48.625	59.975	747
Gujarat	485	Dohad	2127086	1.70082e+06	10118	3293	6825	38	7	31	91.7825	584.043	76.2684	47.3498	46.9715	14.6601	6.03003	0.207138	5.11935	0.104605	14.55	27.0698	11.9164	1.56248	17.0989	847.64	271.105	48.0066	11.6	17.95	14.6	55.9	0.9	14.2	6.5	61.9	75.1	618
Gujarat	486	Vadodara	4165626	4.68433e+06	81388	28914	52474	826	243	583	116.235	552.031	32.9249	69.4513	40.6535	6.71119	8.24628	0.321104	17.3854	0.628716	7.99	29.2318	12.5071	1.42555	29.52	1191.7	127.46	48.932	13.975	21.25	7.85	38.4	0.85	8.3	17.6	50.2	75.6	8448
Gujarat	487	Narmada	590297	779394	5549	1650	3899	16	2	14	43.3703	209.548	83.0302	62.7372	49.9401	9.53181	17.5098	0.267662	5.54128	0.188361	33.65	29.5056	12.3953	1.33263	25.8765	1235.9	184.985	45.0217	11.95	20	14.6	48.8	1.2	11.9	11.1	56	75.9	296
Gujarat	488	Bharuch	1551019	1.77108e+06	11432	4131	7301	118	18	100	51.2341	238.288	35.4882	72.0994	40.433	4.57989	12.5607	0.427719	16.3797	0.537527	4.26	30.0919	12.8417	1.75366	27.4088	879.66	27.6411	49.6868	19.25	24.3	11.2	35.1	1.1	7.5	25.5	42.4	71.8	677
Gujarat	489	The Dangs	228291	275661	4308	3603	705	44	14	30	25.3109	129.27	95.0826	61.7493	51.801	23.9935	9.69421	0.332032	4.5442	0.137418	77.16	28.8569	12.4985	1.34944	22.3963	2282.3	381.059	43.1842	7.95	23.5	18.5	44.8	4.6	18.3	8.1	59.8	77.2	229
Gujarat	490	Navsari	1329672	1.53895e+06	8955	3440	5515	30	9	21	131.403	592.018	50.7736	75.3501	44.5098	7.38972	12.1944	0.400324	18.3712	0.526831	16.14	29.8229	14.4758	1.59602	30.5951	2215.72	55.3566	46.0681	16.05	22.9	9	29.2	1.4	11.8	18.7	59.4	68.7	1306
Gujarat	491	Valsad	1705678	1.79655e+06	6245	1406	4839	49	9	40	121.145	567.047	55.1705	68.6329	43.5748	7.01955	5.2687	0.501501	21.0576	0.4719	32.77	29.244	14.944	1.55193	36.3283	2362.26	128.547	43.9735	15.4	26.55	5.3	32.3	1.5	17.9	21.3	53.3	75.7	3848
Gujarat	492	Surat	6081322	6.23554e+06	130248	39156	91092	1519	845	674	293.075	1336.85	16.6916	75.1713	41.9899	1.67311	4.5177	0.541543	32.8197	0.791516	10.99	30.0762	13.4944	1.5109	26.3822	1956.56	49.6021	46.2738	15.35	23	7.7	32.5	1.6	8.7	25.1	58.3	69	4282
Gujarat	493	Tapi	807022	1.58503e+06	4231	869	3362	25	7	18	56.4164	257.095	85.1883	60.7215	55.8723	11.4035	21.5905	0.796509	8.03968	0.229333	25.24	29.9158	12.9998	1.37384	24.7232	1525.2	117.01	44.3706	17	26.6	10.8	35.6	2.3	14.5	12.6	57.7	77.4	370
Daman & Diu	494	Diu	52074	58118.4	2158	1374	784	1	1	0	271.282	1335.23	3.81188	73.0845	30.2454	0.771978	0.362945	0.0921765	27.0365	0.785896	15.15	27.9889	16.5667	2.36667	7.67778	2264.1	7.4	41.4245	18.35	17.9	1.7	34.5	0.4	25.2	30.6	45.3	50.3	50
Daman & Diu	495	Daman	191173	234893	2457	333	2124	0	0	0	699.667	2655.18	10.2012	78.645	55.1966	0.652289	0.157972	0.173665	52.2229	0.694344	24.56	29.6	15.8778	2.05556	32.6889	1739.1	12.8286	43.8955	14.2	19.15	2.3	36.1	0.6	32.6	36.9	50.3	60.8	287
Dadara & Nagar Havelli	496	Dadra & Nagar Haveli	343709	285434	5952	1696	4256	3	1	2	155.719	700.018	53.7519	64.9474	45.725	6.60646	1.7992	0.455618	29.0484	0.494743	42.19	28.9653	15.4987	1.39333	33.2133	2483.26	99.072	44.0702	14.9	13.4	3.3	39.8	1.4	26.1	23	43.7	64.4	526
Maharashtra	497	Nandurbar	1648295	1.89345e+06	40248	9896	30352	960	208	752	54.3276	276.792	72.1908	54.9968	48.0536	11.6747	21.2723	0.616031	6.73278	0.199964	20.08	29.1473	12.1926	1.46032	11.4863	1210.28	303.638	45.5082	10.45	24.05	26.7	42.6	2.8	13.1	12.9	47	64.2	998
Maharashtra	498	Dhule	2050862	2.3435e+06	45952	15791	30161	681	351	330	56.8275	285.04	37.7834	63.0913	45.6574	10.7585	17.8378	0.807319	10.8661	0.343183	4.19	29.5445	12.1769	1.45221	6.77597	672.9	337.965	45.9943	14.35	23.25	15.6	38.2	0.5	12.2	23.9	30.5	61.2	1900
Maharashtra	499	Jalgaon	4229917	4.83724e+06	139890	57424	82466	2747	1506	1241	76.8077	359.534	23.4908	68.3673	44.0569	8.4821	19.1226	0.722236	10.538	0.39467	9.75	29.7799	12.9245	1.55223	12.8174	714.1	279.727	46.1577	14	22.55	12.6	37.7	0.5	12.3	26.2	39.3	65.2	1757
Maharashtra	500	Buldana	2586258	3.0003e+06	84142	14865	69277	738	255	483	58.1207	267.701	23.0345	72.687	47.1585	14.0737	20.8011	0.430158	7.51913	0.321247	6.12	28.3184	13.7591	1.44813	11.6385	716.16	444.09	45.5512	9.6	20.3	12	42.5	0.2	14.3	15.7	38	57.8	1824
Maharashtra	501	Akola	1813906	2.04766e+06	59144	11786	47358	1454	392	1062	69.7128	319.575	25.5988	77.8034	42.3481	6.62306	18.7762	0.435193	12.2615	0.355149	6	29.3827	13.6587	1.37313	17.1223	821.42	313.031	46.3027	9.7	19.25	10.4	44	0.2	12.9	19.6	25.2	52.6	2597
Maharashtra	502	Washim	1197160	1.36895e+06	41712	7325	34387	656	157	499	52.9735	244.418	25.889	72.6651	47.5953	12.9125	22.1407	0.475876	6.46655	0.301305	6.06	28.6045	13.6915	1.30359	11.9212	886.6	470.945	46.0069	8.6	21.45	14.3	39.1	0.4	11.3	14.2	18	56.4	370
Maharashtra	503	Amravati	2888445	3.30838e+06	95913	22418	73495	1638	398	1240	53.0263	236.564	31.5222	77.9615	42.8023	6.28144	19.139	0.578754	10.7522	0.383793	25.94	27.8246	13.049	1.38141	29.3781	848.7	415.802	46.0025	11.7	19.25	9	40.8	0.9	18.4	20.3	34.6	53.4	2009
Maharashtra	504	Wardha	1300774	1.48253e+06	58706	10759	47947	1228	301	927	49.1117	206.178	26.0104	78.3732	46.7595	9.57607	17.9592	0.851032	12.3297	0.466461	13.66	28.2765	13.4563	1.24212	26.8347	1052.66	299.35	47.3336	9.7	15.55	9.5	52.6	0.6	24.6	19.6	39.6	60	1217
Maharashtra	505	Nagpur	4653570	5.31704e+06	492579	135252	357327	9211	3401	5810	105.292	470.438	28.0491	78.946	40.1533	4.05805	7.2708	0.936894	23.2936	0.740029	20.22	27.4095	12.1221	1.18098	44.1722	1057.74	341.191	48.4184	11.75	19.8	5	40.2	0.4	17.8	13.4	46.1	53.6	6867
Maharashtra	506	Bhandara	1200334	1.14274e+06	59958	13389	46569	1317	339	978	68.0391	293.696	24.0981	74.9675	49.7616	8.41766	15.1985	1.02313	9.8376	0.37781	24.44	27.2628	12.1281	1.08629	49.3849	1308.83	275.015	50.7081	10.3	20.55	19.7	60.7	1.3	26	9.8	37.1	65.3	1132
Maharashtra	507	Gondiya	1322507	1.73387e+06	40498	14355	26143	568	170	398	55.8596	252.676	29.5056	75.9348	50.315	10.373	11.1429	1.53905	9.75866	0.324692	37.04	26.985	11.8241	0.955719	47.2405	1297.62	308.435	51.0716	9.05	20.35	17.2	55.1	0.4	22.6	9.4	43	60.4	911
Maharashtra	508	Garhchiroli	1072942	1.2212e+06	30444	8850	21594	704	104	600	17.3768	74.4478	49.9609	66.0208	54.4519	16.6057	12.1267	0.696496	7.18883	0.273749	68.81	28.527	12.4282	0.914667	50.8037	1523.78	242.82	43.5786	8.8	17.1	26.5	61.4	3.1	34.7	5.6	45.1	66.2	918
Maharashtra	509	Chandrapur	2204307	2.50143e+06	88679	24147	64532	1643	414	1229	46.9008	192.634	33.4711	71.615	48.0047	8.73599	13.7484	0.733745	13.2756	0.414612	35.43	29.0315	13.1045	1.06607	44.0674	1247.74	226.339	45.2854	10.05	20.65	11.3	49.1	0.5	20.8	9.4	43.5	55.5	1728
Maharashtra	510	Yavatmal	2772348	3.18333e+06	76075	15452	60623	1812	430	1382	47.6282	204.119	30.3921	72.9553	48.9116	11.2114	22.8379	0.521075	8.53756	0.292241	19.2	29.3081	14.561	1.24814	18.4851	975.26	325.048	45.5594	10.65	17.7	12.3	46.6	0.7	20.1	10.5	31.1	58.4	2673
Maharashtra	511	Nanded	3361292	3.82849e+06	92141	23348	68793	2682	684	1998	63.2061	319.272	27.4352	65.1364	44.4458	12.4008	16.053	0.697589	10.0535	0.296229	8.9	29.8316	14.8495	1.23941	18.4801	721.675	398.706	44.0389	10.6	17	5.7	36.7	0.2	14.1	19.2	37	57.3	2648
Maharashtra	512	Hingoli	1177345	1.34888e+06	18455	4434	14021	499	109	390	47.4141	243.908	25.0155	67.1632	48.3445	19.3048	16.8595	0.591755	6.93306	0.30892	2.28	29.3904	13.8402	1.3069	11.9973	1165.55	450.925	44.9753	10.6	17.4	7.8	32.7	0.2	11.8	16.6	24.7	51.3	945
Maharashtra	513	Parbhani	1836086	2.10119e+06	52196	7934	44262	1233	302	931	58.1155	295.476	15.6758	63.0588	44.8126	15.3463	15.7094	0.595778	9.54579	0.32016	0.65	30.0003	14.0787	1.27137	10.7943	863.04	412.965	44.5511	12.5	21.3	7	37.7	0.1	13.8	23.7	27.1	58.8	1275
Maharashtra	514	Jalna	1959046	2.21679e+06	60309	13358	46951	1193	363	830	50.7516	253.828	16.0552	61.0258	47.5173	20.349	13.3592	0.655625	8.74349	0.329224	0.47	28.58	13.7733	1.35205	6.76945	685.8	506.64	45.4262	12	23.3	7	32.5	0.2	11.3	20.6	21.4	58.2	1430
Maharashtra	515	Aurangabad	3701282	4.24462e+06	154993	49338	105655	4151	1259	2892	74.3955	366.21	18.4459	67.6478	42.555	14.202	9.50155	0.611518	14.7696	0.50707	5.61	28.3491	12.9388	1.34858	6.87531	739.88	568.284	45.7993	13.6	20.85	7.9	33.8	0.2	13.7	24.4	24.7	52.4	1952
Maharashtra	516	Nashik	6107187	7.00905e+06	405085	120759	284326	8585	1983	6602	78.7435	393.251	34.6977	71.1517	45.2471	14.75	10.5458	0.751639	15.2649	0.517404	6.93	28.1663	12.0825	1.24994	8.2132	1353.74	588.036	45.5976	11.15	24.3	15.4	35	0.2	12.2	21.7	37.6	56.2	3431
Maharashtra	517	Thane	11060148	1.64749e+07	732230	318000	414230	15299	7402	7897	264.612	1157.16	20.5471	74.3856	40.6212	2.46716	2.47029	0.888786	29.7114	0.758883	31.37	28.9192	16.3881	1.38932	21.5068	3001.66	123.306	45.714	13.675	25	7.6	25.2	0.9	19	23.85	62.05	57.85	4826
Maharashtra	519	Mumbai (All)	12423477	1.01821e+07	757453	318809	438644	15620	10946	4674	4295.15	19652.3	7.94147	81.3189	41.628	0.126628	0.16484	1.32362	37.5801	0.889413	1.91	28.5389	19.1	2.20556	32.4722	2568.94	20.1558	43.718	17.85	22.15	5.3	20.3	1.1	16	25	54.4	45.9	20915
Maharashtra	520	Raigarh	2634200	3.08713e+06	187082	68150	118932	4416	1546	2870	85.5411	368.317	16.7063	73.6464	40.7323	6.30172	4.37514	0.918154	21.0079	0.639956	41.1	29.0056	18.1863	1.40744	30.5827	3623.26	126.802	43.4991	12.5	25.6	16.2	31.8	0.4	18.7	23.1	59.3	54.2	1177
Maharashtra	521	Pune	9429408	1.07693e+07	1118512	388367	730145	19086	7888	11198	137.538	602.788	16.2214	76.057	42.9401	8.82623	3.88158	0.959339	26.115	0.829768	10.94	28.9956	12.9223	0.991905	7.59853	987.68	659.994	45.8465	13.7	24.1	11.7	27.9	0.2	11.6	31	43.7	51.9	4923
Maharashtra	522	Ahmadnagar	4543159	5.44658e+06	308213	71760	236453	6493	1098	5395	54.5533	266.492	20.953	69.3766	48.5255	21.3282	11.0468	1.04533	11.4704	0.472988	1.57	29.1045	12.6418	1.13886	4.5854	666.34	612.3	46.7499	11.75	24.45	14.7	37.7	0.2	10.5	23	44.6	50.3	7105
Maharashtra	523	Bid	2585049	2.7318e+06	102850	18711	84139	2534	519	2015	50.1108	241.752	14.8537	66.4787	48.5696	22.4796	12.6818	0.649891	8.85743	0.313633	1.53	29.4233	13.6267	1.15146	6.90237	642.14	576.071	44.5607	11.7	25.25	6	37.8	0.5	9.8	21.9	30.4	50.8	2855
Maharashtra	524	Latur	2454196	2.80899e+06	92450	24550	67900	2428	695	1733	67.2869	342.908	21.938	67.2592	42.6558	12.6807	15.6442	0.589847	10.3722	0.41153	0.18	29.1844	14.5919	1.16317	7.75619	856.64	586.409	42.8645	10.65	19.1	3.7	37.5	0.2	14.2	17.6	51.2	50.7	1706
Maharashtra	525	Osmanabad	1657576	1.90163e+06	66401	17684	48717	1894	572	1322	46.4105	218.995	18.1725	68.643	46.6896	17.1476	15.9973	0.920682	8.27902	0.359137	0.66	30.0453	14.7911	1.15429	5.82033	713.22	608.602	42.7805	10.35	24.85	8	44.2	0.3	12.4	25.1	44.5	49.1	1566
Maharashtra	526	Solapur	4317756	4.94133e+06	205104	56244	148860	5278	1856	3422	58.6215	289.88	16.8453	67.4118	43.9672	14.0734	11.7686	1.47264	13.5207	0.470812	0.33	31.1448	15.4925	1.11928	4.54634	613.96	507.351	41.8752	11.65	25.95	10.2	39.2	0.3	13.1	28.2	52.1	54.5	2514
Maharashtra	527	Satara	3003741	3.43056e+06	239328	57114	182214	5964	1800	4164	62.3793	286.617	11.7477	74.0974	45.1086	17.3712	8.11278	1.00565	12.9414	0.622734	12.2	28.5067	14.4168	1.09827	8.5352	1170.02	744.923	38.9553	12.45	28.5	29.5	40.6	0.5	11.7	26.6	47.2	49.6	1686
Maharashtra	528	Ratnagiri	1615069	1.80231e+06	75936	11682	64254	2326	403	1923	48.3815	196.768	5.4067	74.2626	44.2133	14.3903	6.01498	0.729319	13.2276	0.500906	51.33	29.3484	19.5905	1.63954	49.3531	3500.76	167.56	35.0843	16.7	33.15	18.4	31.3	0.5	13	17.7	53.2	43.4	1292
Maharashtra	529	Sindhudurg	849651	956200	50634	6420	44214	1344	174	1170	40.2994	163.175	7.36326	78.393	40.8612	9.76472	4.30094	0.660624	11.9362	0.521392	54.31	31.0451	18.8907	1.76019	54.8846	2914.52	152.864	30.6741	22	37.25	11.5	26.8	0.1	8.5	20.8	61.4	41.2	672
Maharashtra	530	Kolhapur	3876001	4.38121e+06	204613	49824	154789	5830	1701	4129	109.335	504.359	13.7943	72.9062	43.9642	15.3265	5.36094	1.23849	16.9947	0.643945	23.24	29.1858	15.0953	1.28969	19.0861	2316.08	658.931	33.9814	15.35	32.1	9.6	25.8	0	10	23.7	46	50.1	2718
Maharashtra	531	Sangli	2822143	3.24024e+06	201468	50383	151085	5466	1791	3675	69.807	329.228	13.1611	72.6209	43.0561	15.3096	8.71061	1.15816	12.9114	0.594815	1.75	30.0902	15.0097	1.25659	4.07066	812.58	632.86	37.8115	16.6	31.05	11.4	31.5	0.2	7.7	27.8	50.8	47.5	963
Andhra Pradesh	532	Adilabad	2741239	3.11546e+06	47829	28544	19285	269	120	149	40.3508	170.21	35.9104	54.1123	48.2872	12.5308	12.1304	2.53229	11.7108	0.369108	35.53	29.7315	14.4038	0.986993	38.9358	1009.92	299.704	43.6734	12.675	26.5	10.825	29.7	2.625	38.675	19.2	40.65	60.7	1568
Andhra Pradesh	533	Nizamabad	2551335	2.9122e+06	19274	10983	8291	47	31	16	74.5644	320.681	22.1067	54.4738	49.4281	10.4843	12.9655	5.87845	12.0605	0.41153	15.04	29.7309	15.4506	1.07087	30.9083	974.88	422.163	43.9727	14.875	28.775	7.1	23.15	13.25	41	24.25	41.6	57.95	675
Andhra Pradesh	534	Karimnagar	3776269	3.7822e+06	86632	36032	50600	679	311	368	82.5528	319.4	21.6219	58.4394	49.699	9.12536	15.4823	3.83852	13.6669	0.480239	16.82	29.776	15.1388	0.95051	41.6765	1174.2	272.425	44.4001	16.67	30.5	7.12	22.24	4.56	49.58	25.42	42.16	60.78	1423
Andhra Pradesh	535	Medak	3033288	2.70154e+06	36136	11359	24777	159	27	132	68.9376	312.742	23.3058	53.9724	47.5459	11.1411	13.8701	1.76531	12.636	0.419144	7.62	28.9265	15.5925	1.00513	25.2422	903.96	524.567	44.8394	15.9667	29.5667	5.66667	25.5667	14.4333	48	26.5	37.7	53.1333	1373
Andhra Pradesh	536	Hyderabad	3943323	4.4788e+06	121979	118096	3883	400	261	139	3912.68	18172	7.52827	73.3431	35.8403	0.372605	0.424794	0.824178	26.1743	0.967368	8.61	29.1889	15.5704	0.911111	23.6407	936.56	514.421	44.6585	24	35.95	1.7	12.4	0.7	28	51	43.9	52.7	16350
Andhra Pradesh	537	Rangareddy	5296741	6.89436e+06	52299	14105	38194	375	79	296	164.866	706.892	16.4403	66.7963	41.4609	4.72281	4.8875	1.02367	24.0058	0.82578	10.28	28.9429	15.6837	0.930728	18.9247	831.14	566.329	43.1352	15.85	30.35	6.36667	22	8.7	43.6	36.0333	45.9333	57	1567
Andhra Pradesh	538	Mahbubnagar	4053028	3.88043e+06	157988	40166	117822	651	66	585	47.1707	219.891	26.4795	47.8814	51.3814	13.545	18.8218	1.14722	11.2832	0.324511	12.48	30.3455	17.0143	0.879545	14.1907	708.16	444.938	40.0795	13.25	25.225	8.075	26.825	8.9	45.425	23.05	38.5	58	1540
Andhra Pradesh	539	Nalgonda	3488809	3.99199e+06	27764	13039	14725	224	80	144	61.5126	245.001	29.5707	57.3554	49.9223	8.94661	19.8709	1.01267	12.9758	0.383974	2.91	30.792	17.0155	1.12922	23.0422	751	256.737	44.3318	17.5	25.8167	4.2	22.4333	8.8	52.1667	29	48.1333	55.2	945
Andhra Pradesh	540	Warangal	3512576	4.15683e+06	70038	20697	49341	250	31	219	68.9926	273.437	32.6472	58.7894	48.5585	10.9415	16.4167	0.991295	12.7086	0.402284	22.99	29.7363	15.7964	1.10074	41.2607	1114.62	273.195	44.2761	16.6375	27.3375	3.35	23.1	8.325	53.7	26.55	46.35	59.375	1145
Andhra Pradesh	541	Khammam	2797370	4.10216e+06	54457	16191	38266	864	638	226	47.0419	174.519	43.9149	58.2774	50.4067	7.61662	23.8561	0.543153	11.449	0.403735	33.76	30.1035	16.5956	0.879256	48.3491	1368.8	156.362	42.4513	18.025	29.525	3.35	23.95	2.1	35.3	33.55	51.85	65.55	895
Andhra Pradesh	542	Srikakulam	2703114	3.08558e+06	122032	46125	75907	779	347	432	116.726	463.1	15.6036	55.3207	47.7334	5.38549	16.3624	0.928411	11.9594	0.309645	14.04	27.0812	17.2105	1.29471	50.9921	1163.66	85.0573	43.9905	17.5	22.5	7.1	21.3	0.6	28.3	27.2	54	62.6	825
Andhra Pradesh	543	Vizianagaram	2344474	2.63844e+06	82423	41133	41290	670	239	431	89.7919	358.537	20.6137	52.8216	49.3911	8.40351	17.8863	0.936372	13.4318	0.330131	16.09	27.2779	16.9322	0.937973	46.2001	1187.68	179.211	45.5453	14.4	25.15	11.4	21.5	0.8	32.3	28.8	58	64	815
Andhra Pradesh	544	Visakhapatnam	4290589	4.86731e+06	154941	59763	95178	1105	561	544	98.2924	384.427	22.0945	59.8577	44.0471	6.63685	8.77672	0.87897	18.2281	0.490573	33.66	26.1187	15.4411	1.01809	42.3782	1159.4	510.52	43.0017	17.6	26.55	6.3	22.8	1.3	30.2	23.8	58	58	4894
Andhra Pradesh	545	East Godavari	5154296	6.02111e+06	285664	124260	161404	1258	636	622	132.185	476.941	22.4757	63.8026	40.6201	2.95775	17.036	0.89956	13.0225	0.428028	39	27.9812	17.8726	1.12156	44.9282	1173.26	175.338	42.8822	24.65	30.6	3.2	25.5	0.7	25.9	44.4	49.2	63	1375
Andhra Pradesh	546	West Godavari	3936966	4.59024e+06	174396	94236	80160	1081	542	539	140.987	508.521	23.3878	67.3714	45.0375	3.79531	22.5761	0.652863	11.9439	0.473169	18.86	29.2765	18.8644	0.998417	41.7617	1102.28	71.6042	44.6979	21.35	30.1	2.2	21.8	0.2	23.6	45.3	51.6	63	1055
Andhra Pradesh	547	Krishna	4517398	5.05958e+06	113756	48661	65095	1311	676	635	142.465	517.635	22.2147	66.625	45.3553	3.104	18.0001	0.8852	16.6386	0.543328	7.45	30.0991	19.1145	1.17866	36.9787	1119.5	39.4727	44.6498	22.9	26.25	1.4	21.3	0.4	22.8	40.6	53.5	60.3	1895
Andhra Pradesh	548	Guntur	4887813	5.68524e+06	172505	75506	96999	1183	670	513	113.827	429.094	24.6428	60.5678	48.7258	5.92963	21.1868	0.820265	15.1568	0.480964	7.8	30.6805	18.6088	1.06308	16.9515	907.58	72.8806	42.7644	24.3	28.55	1.6	25.4	0.2	24.5	46.4	53.4	59.5	2982
Andhra Pradesh	549	Prakasam	3397448	3.89372e+06	133374	61888	71486	1052	583	469	48.8178	192.752	27.6386	56.0549	50.0542	7.79462	21.2369	1.06804	12.9772	0.381798	18.74	30.4664	18.683	1.01135	18.5707	884.62	176.214	39.1616	26.7	30.4	2.2	28.2	0.3	19	39.5	50.5	60.4	1525
Andhra Pradesh	550	Sri Potti Sriramulu Nellore	2963557	3.33068e+06	140445	62620	77825	1008	509	499	59.4107	226.641	32.1433	61.824	44.3575	5.16717	15.4069	0.954124	14.7979	0.429115	10.26	30.3763	19.5013	1.16565	51.1623	1192.94	76.9949	38.9716	21.45	24.05	4.4	26.5	0.3	25.9	39.5	47.6	59.4	1515
Andhra Pradesh	551	YSR	2882469	3.28893e+06	112618	55264	57354	630	463	167	45.9798	187.673	18.7922	59.5589	45.8081	7.55189	13.8182	1.55252	14.5419	0.463198	28.44	31.5306	19.0045	1.38035	11.3588	1287.65	284.328	36.0759	20.35	25.25	3.1	18	0.2	16	33.9	30.6	56.1	1220
Andhra Pradesh	552	Kurnool	4053463	4.62224e+06	123784	60816	62968	849	488	361	50.2691	229.554	20.2488	52.4776	50.0664	7.25175	21.4403	1.19377	13.4727	0.359681	12.3	32.0143	18.6011	1.01699	5.11061	774.66	350.581	36.7382	17.85	29.4	2.1	19.9	0.4	20	29	42.1	58.6	2825
Andhra Pradesh	553	Anantapur	4081148	4.65608e+06	157124	67642	89482	1091	599	492	50.6095	213.338	18.0651	56.6252	49.892	9.2449	16.0044	2.1343	13.7729	0.406454	5.16	31.7773	18.7029	1.39787	3.51611	687.16	474.107	35.4331	15.5	25.05	5	20.5	0.6	16.8	29.3	46.3	50.5	1825
Andhra Pradesh	554	Chittoor	4174064	4.75854e+06	238167	87035	151132	1847	847	1000	68.6347	275.479	22.638	63.9156	46.3183	9.69254	14.4969	1.10537	14.7106	0.470087	21.12	29.6157	17.7822	1.374	34.6226	1048.84	463.469	39.5313	19.8	24.9	4.3	18.7	0.4	18.3	33.4	41.7	51.8	2815
Karnataka	555	Belgaum	4779661	5.48565e+06	63336	20522	42814	870	154	716	73.2416	355.815	18.2987	63.8546	44.0548	13.2908	9.74954	0.968793	12.28	0.3905	8.5	29.7023	15.1653	1.35607	9.22381	953.74	639.07	34.3061	12.55	20.8	6.6	28.8	0.5	11.5	23.8	44.1	52.9	3846
Karnataka	556	Bagalkot	1889752	2.16277e+06	35200	13804	21396	329	136	193	55.1204	288.424	22.0321	58.9184	43.2904	9.86786	11.8202	1.89469	12.2106	0.263597	3.86	30.0168	16.622	1.26719	4.08092	553.06	553.898	35.7559	12.3	20.05	10.7	33.7	0.6	14.8	28.6	40.5	48	2196
Karnataka	557	Bijapur	2177331	2.49746e+06	36039	14241	21798	505	218	287	38.9413	207.404	22.1412	57.3302	42.6082	11.3456	11.9776	0.816964	10.7688	0.273749	0.24	30.594	16.9672	1.14481	4.43875	581.94	529.557	37.8633	12.95	20.6	10.8	34.6	0.8	15.3	27.4	32	52.9	1516
Karnataka	558	Bidar	1703300	1.95025e+06	24300	7389	16911	402	177	225	58.7256	312.647	37.3162	61.2149	41.2498	7.65009	11.6573	0.686139	12.4002	0.290247	1.62	28.8936	15.6547	1.08321	9.2771	877.38	584.565	41.8559	10.75	22.65	8.5	31.2	0.3	16.6	20.8	39.6	55.9	2574
Karnataka	559	Raichur	1928812	2.19628e+06	43070	17410	25660	382	211	171	43.1003	228.478	39.8175	50.7965	46.8378	12.0933	13.9738	0.686588	10.8853	0.236222	0.52	30.6787	18.1568	1.05577	5.8251	599.54	420.358	36.8422	9.05	17.6	13.5	28.4	0.9	15.8	19.9	42.6	60.4	2560
Karnataka	560	Koppal	1389920	1.59317e+06	35889	14663	21226	535	296	239	47.5036	249.537	30.4247	58.2109	47.1082	10.9566	12.9959	0.901779	11.701	0.238397	0.6	30.2531	17.3058	1.16765	4.51599	611.94	549.087	34.3421	12.05	20.85	19.9	34.1	1.2	13	21.9	28.6	54.8	711
Karnataka	561	Gadag	1064570	1.22357e+06	26618	11570	15048	361	186	175	47.0466	228.596	22.1545	65.7709	46.5655	11.3582	14.7847	1.15333	12.4805	0.275743	3.04	30.1785	16.7371	1.23611	4.72763	655.28	606.052	32.393	12.65	23	8.5	35.6	0.5	13.7	30.6	41.4	50.5	1544
Karnataka	562	Dharwad	1847023	2.11291e+06	60872	22308	38564	1260	575	685	89.8357	433.573	14.3692	70.4736	42.4918	8.28241	9.17828	0.706759	19.2413	0.55203	8.79	29.747	15.9945	1.28728	5.22931	790.7	615.695	31.0428	13.95	25.15	6.8	36.8	0.5	15.8	33.8	41.9	52.1	3257
Karnataka	563	Uttara Kannada	1437169	1.60989e+06	54872	14492	40380	724	162	562	31.5783	139.843	10.4838	75.2804	42.342	6.71786	5.71478	0.47684	21.7631	0.516135	79.04	30.1157	17.3217	1.61573	52.3339	2970.84	405.248	27.2312	13.25	26	10.5	26.1	0.3	12.3	22.6	47.5	44.6	2465
Karnataka	564	Haveri	1597668	1.8274e+06	92740	11599	81141	1032	201	831	68.508	331.26	22.6177	67.9392	45.6957	11.8871	14.4222	0.903755	10.4638	0.288434	7.12	30.3187	16.3994	1.12017	9.21488	800.4	582.394	29.3437	13.95	22.9	9.2	33.1	1	12.1	29.1	42.1	50.8	1211
Karnataka	565	Bellary	2452595	2.90123e+06	97904	39479	58425	1644	552	1092	57.8085	289.871	39.5016	57.964	45.5387	10.0131	13.2074	0.672145	15.6324	0.358774	8.74	30.6275	17.7062	1.10639	4.12654	593.16	528.387	33.5216	10.4	21.05	8.2	26.2	1	14.3	27.3	45.1	58.1	4268
Karnataka	566	Chitradurga	1659456	1.90675e+06	36024	14351	21673	197	63	134	42.319	196.711	41.6806	65.527	51.6185	15.4916	11.6164	1.00744	12.1073	0.281907	6.84	30.6012	17.745	1.28034	2.75061	655.72	661.283	32.0835	14.75	30.15	14.2	36.9	2	21.2	37.4	36.3	44.6	1737
Karnataka	567	Davanagere	1945497	1.90236e+06	51894	23453	28441	649	315	334	69.2397	328.409	32.1618	67.2599	44.9863	11.0554	11.131	1.04842	13.0078	0.372734	11.98	30.4332	16.6191	1.08873	3.92474	684.32	628.692	30.4203	16.8	27.15	8.9	30	1.7	14.1	38.1	40.4	51.7	2791
Karnataka	568	Shimoga	1752753	2.34236e+06	67712	21712	46000	1077	351	726	47.9849	206.741	21.3133	72.059	44.5355	10.7886	10.257	0.614576	15.5834	0.507614	50.38	29.7831	15.9434	1.27857	32.2713	2005.06	614.23	27.1866	16	27.95	11.3	32	1.4	18.5	30.3	52.6	41.9	2495
Karnataka	569	Udupi	1177361	1.1916e+06	76180	25609	50571	496	226	270	70.6527	328.688	10.8995	78.6869	43.5925	4.82944	3.85523	0.757202	29.5815	0.712292	63.75	31.5344	20.2726	2.06468	74.5223	4274.36	116.808	26.867	17.2	31.85	7	17.4	1	15.6	22.9	51.9	47.3	1022
Karnataka	570	Chikmagalur	1137961	1.30869e+06	50077	14191	35886	388	143	245	38.3345	158.006	26.2418	71.9133	49.7182	11.9443	8.08789	0.554061	21.6146	0.432741	54.87	28.5586	15.4097	1.2628	16.494	2254.52	851.67	28.6079	15.65	28.95	10.9	32.3	1.5	23.8	33.2	50.6	40.8	2336
Karnataka	571	Tumkur	2678980	3.07966e+06	117470	23423	94047	1057	345	712	60.4021	252.806	26.7438	67.6896	50.5657	17.1574	8.21275	1.41233	13.4728	0.312183	12.12	30.1409	16.9469	1.41424	8.55353	832.24	751.628	34.3347	17.65	30.7	9.8	26.7	0.8	18.8	30.4	48.1	49.3	2205
Karnataka	572	Bangalore	9621551	1.09065e+07	1242629	403678	838951	15990	4388	11602	1090.09	4381.4	14.4324	78.0776	44.1397	0.835728	0.803342	0.944349	37.5176	0.913524	13.09	29.1611	15.8807	1.58203	20.1147	1019.4	869.976	38.161	20.35	32.1	2.9	20.9	1.1	17.3	40.1	44.4	35.5	10174
Karnataka	573	Mandya	1805769	2.05496e+06	71312	17972	53340	642	150	492	86.3815	363.92	15.932	63.6653	48.2569	19.4371	8.14573	0.623889	11.3831	0.337563	10.06	29.678	16.9758	1.41715	17.7762	797.28	745.401	36.2917	17.15	29.95	5.3	20.1	0.7	19.1	38.7	47	47	3067
Karnataka	574	Hassan	1776421	2.03683e+06	66661	26492	40169	862	371	491	63.6121	260.702	21.2427	68.9733	50.8652	22.0406	6.04738	0.56445	13.7017	0.348985	21.7	28.6381	15.7541	1.31825	16.9779	1169.4	897.913	30.6272	17.5	28.8	10.9	29	1	26.6	36.1	57	42.2	3138
Karnataka	575	Dakshina Kannada	2089649	2.5059e+06	109517	33279	76238	1522	690	832	90.4614	429.88	11.028	79.7418	47.7459	1.51097	1.18283	8.04499	33.0234	0.752175	63.05	30.9561	20.3905	1.73909	67.8536	3767.58	158.461	27.6265	15.1	30	4.4	15.1	0.6	11.6	22.2	53.5	38.8	2878
Karnataka	576	Kodagu	554519	641823	35361	6060	29301	313	69	244	34.7918	135.183	23.7391	74.4568	50.3027	3.507	2.2625	0.224519	40.6686	0.57723	79.56	27.1368	16.1843	1.41846	55.3969	2932.88	879.023	30.4825	18.35	32.4	8.7	22.2	2.3	27.9	34.7	54.7	39.9	1271
Karnataka	577	Mysore	3001127	3.44849e+06	174670	52026	122644	2307	971	1336	111.141	475.841	29.0288	65.3814	43.7925	10.6922	6.93619	0.63846	17.7899	0.501632	16.69	29.001	17.3165	1.26866	20.4001	815.1	757.557	36.1996	13.9	26.45	6.7	22.7	1.6	22.2	36.4	54	48	5083
Karnataka	578	Chamrajnagar	1020791	1.17926e+06	33613	7772	25841	511	136	375	43.3559	180.735	37.1931	55.3766	47.1882	10.2291	15.1157	1.00324	11.0159	0.221719	48.23	29.1093	17.2175	1.47695	12.9524	886.76	759.787	37.9761	14.45	29.35	2.8	22.4	0.9	20	30.6	37.7	46.3	1170
Karnataka	579	Gulbarga	2566326	2.97009e+06	33862	22945	10917	782	335	447	43.0529	234.282	27.8235	55.6191	42.3574	8.07789	11.1021	0.636981	13.0797	0.358412	1.78	30.1713	16.5077	1.08296	6.4681	719.9	463.079	39.8379	13.25	20.9	11	33.5	0.8	17	21.8	46.2	56	2756
Karnataka	580	Yadgir	1174271	1.3133e+06	27626	10763	16863	207	61	146	38.3421	222.822	35.7808	43.4315	46.6414	12.9495	13.8559	0.808927	9.62078	0.162074	2.8	30.2817	17.3732	1.08628	9.07769	789.8	422.034	38.0728	10.4	17.75	14.6	31.8	1.1	19.4	18.8	32.4	57.3	631
Karnataka	581	Kolar	1536401	1.69677e+06	45890	9550	36340	608	162	446	83.7768	386.127	35.4557	66.1428	46.7243	10.7698	9.24557	1.09093	16.943	0.357143	9.59	28.8768	16.1516	1.58646	20.5171	862	826.758	36.8922	13.8	26.1	13	19.2	0.3	12.8	27.9	47.5	43.6	2033
Karnataka	582	Chikkaballapura	1255104	1.45835e+06	43270	13023	30247	434	127	307	67.0825	295.736	37.3716	62.403	50.9741	15.7608	12.2774	1.11744	13.5154	0.336657	6.35	29.5335	16.4177	1.55373	5.62123	748.1	806.966	36.1249	14.2	28.3	18.2	20.2	1.2	11.7	26.6	43.1	45.5	1269
Karnataka	583	Bangalore Rural	990923	1.07078e+06	79337	26806	52531	940	391	549	99.7733	431.211	26.9045	69.5058	46.4104	11.9293	5.9934	1.37458	20.0589	0.450326	7.08	28.9678	15.6841	1.54454	11.346	924.06	889.362	37.2228	15.65	28.75	13.1	24.8	1.5	17.8	33.2	60.2	44.2	910
Karnataka	584	Ramanagara	1082636	1.37777e+06	24427	7732	16695	317	80	237	74.0993	307.917	20.9456	62.3255	49.0894	17.9152	7.05759	1.22488	16.1842	0.299311	18.9	30.0917	17.1237	1.59527	20.4694	876	750.565	37.6478	18.9	29.05	3.6	25.9	0.5	17.9	36.5	45.4	45.5	854
Goa	585	North Goa	818008	775940	81281	24938	56343	1420	324	1096	110.464	471.203	9.07228	81.0579	40.0556	1.36356	0.640947	0.796325	30.1374	0.879079	53.74	31.524	19.4524	1.8565	61.6329	3298.34	76.2134	28.5663	22.75	27.8	2.7	19.2	4.4	33.8	37.2	52.3	40	4137
Goa	586	South Goa	640537	874715	92928	28513	64415	1782	445	1337	77.2355	325.807	15.6918	78.4384	38.9657	2.01518	0.860996	0.666004	28.7145	0.889594	66.36	30.9252	19.9107	2.10037	67.017	3298.34	131.702	27.3886	22.15	26.35	2.5	16.9	7	41.1	34.6	49.5	37.6	1272
Lakshadweep	587	Lakshadweep	64473	64888.9	10347	87	10260	49	0	49	385.8	2149.1	94.7994	81.5116	29.0866	0	0	0.150451	16.607	0.798586	90.33	30.3889	24.8667	2.63333	17.3778	1827.1	1		20.1	24.75	17.5	28.5	0.3	0.4	33.5	68.4	25.8	160
Kerala	588	Kasaragod	1307375	1.46311e+06	124177	26467	97710	451	94	357	137.461	657.303	7.8126	79.3569	35.4143	1.57331	2.12043	1.37306	23.4407	0.732596	48.59	31.4695	21.4102	2.21544	78.6716	3257.8	112.349	29.1806	21.35	26.05	3.5	14.2	0.1	14.9	28.4	76.8	35.4	2464
Kerala	589	Kannur	2523003	2.87529e+06	226433	47492	178941	1376	249	1127	187.2	852.078	4.94336	84.7575	32.6641	1.20551	2.34752	0.398057	23.5641	0.822879	55.86	31.5545	21.1231	2.02571	76.4655	3281.24	133.893	32.2604	24.4	32.9	1.7	12.9	0.1	14.1	32.4	72.9	39.7	2676
Kerala	590	Wayanad	817420	928040	97616	23215	74401	354	70	284	89.6216	383.765	22.5124	78.9784	41.6037	5.67762	8.45746	0.356854	17.7369	0.622734	74.19	27.0201	16.1092	1.37721	59.3105	2733.3	833.649	36.131	18.1	28.55	10.6	26	1.2	23.2	26.7	73.9	26.9	193
Kerala	591	Kozhikode	3086293	3.52686e+06	439557	104831	334726	2178	391	1787	297.531	1316.12	6.94746	84.7438	30.7482	0.644948	1.21683	0.298999	22.2759	0.784264	61.28	31.5738	20.925	1.91161	76.4479	3476.76	184.715	36.9532	23.2	29	0.8	11.3	0	13.5	30.7	74.2	29.8	6643
Kerala	592	Malappuram	4112920	4.68843e+06	496593	105276	391317	1846	387	1459	223.41	1157.27	8.05403	80.5101	25.8314	1.11138	1.98985	0.327018	17.2881	0.738035	55.75	31.4675	20.7045	1.69822	75.5718	2870.88	195.061	41.0182	22.7	26.4	1.5	12.5	0.2	7.7	36.6	69.1	34.7	2091
Kerala	593	Palakkad	2809934	3.18498e+06	309381	54944	254437	1999	170	1829	142.173	626.938	16.1144	79.6991	37.0948	2.1066	6.95369	0.710871	21.3876	0.653191	46.49	30.6266	19.888	1.43598	72.2079	2537.04	368.02	42.1119	25.45	33.85	5.1	22.5	0.4	23.1	32.9	66.2	49.6	2576
Kerala	594	Thrissur	3121200	3.60213e+06	409382	87546	321836	2333	391	1942	250.813	1031.12	10.694	85.8179	35.106	1.11467	1.74734	0.701109	26.2173	0.8062	38.3	32.0488	21.7986	1.99213	80.0597	3125.16	145.821	42.3452	30	34.1	2.3	17.8	0.2	26.2	42.8	71.6	44.4	8118
Kerala	595	Ernakulam	3282388	3.82402e+06	483650	107993	375657	2052	384	1668	265.756	1071.63	8.68179	87	38.062	1.27886	1.50558	0.567239	28.9842	0.918238	44.59	31.4181	22.6641	2.21178	84.6851	3476.66	42.4394	42.1579	25.65	29.9	1.4	15.3	0.5	25	39.6	74.2	31.7	5222
Kerala	596	Idukki	1108974	1.18664e+06	109568	23452	86116	276	32	244	64.236	254.585	18.152	83.231	46.5622	7.72994	10.1347	0.444826	19.1979	0.580674	72.33	26.58	17.0601	1.54824	75.4082	4208.06	899.923	40.4312	23.35	33.3	3.7	24.8	0.4	24.1	36.3	72.1	32	469
Kerala	597	Kottayam	1974551	2.27919e+06	257021	67545	189476	883	182	701	220.896	895.082	8.90739	88.6175	37.2609	2.15847	2.26801	0.668962	25.5218	0.791516	50.06	32.0078	22.7107	2.13495	83.3194	3211.16	81.4813	41.3854	29.05	36.5	1.7	18.3	0.6	27.4	39.8	63.1	38.7	3627
Kerala	598	Alappuzha	2127789	2.46116e+06	262809	68612	194197	1241	303	938	378.769	1503.74	9.7653	87.0762	37.8078	0.836784	1.85596	1.18221	24.1535	0.763053	5.65	31.998	23.0428	2.50249	85.2751	2821.48	6.07912	38.7961	25.3	34.15	1.8	18.3	0.2	29	41.9	58.9	31.9	4010
Kerala	599	Pathanamthitta	1197412	1.308e+06	153200	44610	108590	641	90	551	121.676	451.513	14.4122	88.7375	32.8036	2.63819	2.94101	0.633784	18.2779	0.777556	73.74	29.8065	20.9946	1.73713	80.3797	3046.74	367.091	37.8831	33.4	42	1.5	22.3	0.2	23.8	43.8	61.6	36.4	1017
Kerala	600	Kollam	2635375	3.02953e+06	318460	74218	244242	1611	261	1350	269.583	1061.37	12.8644	85.0078	34.607	1.57348	2.14922	0.52558	22.135	0.761784	53.26	30.8634	22.7421	2.05868	83.0843	2538.5	147.733	34.7705	28.2	33.85	1.6	21.5	0.2	22.3	43.5	74.4	36	2441
Kerala	601	Thiruvananthapuram	3301427	3.82862e+06	369390	92982	276408	3553	746	2807	382.767	1508.19	12.108	84.3698	37.3072	0.810437	1.68972	0.589987	24.8154	0.747099	59.57	30.6615	23.5812	2.30744	84.4136	2069.5	142.042	31.1185	31.15	31.75	0.8	15	0	15.2	50.6	74.1	33	12173
Tamil Nadu	602	Thiruvallur	3728104	4.70275e+06	115794	43527	72267	1786	691	1095	279.007	1098.44	23.3065	74.8831	41.2557	1.62109	4.64445	1.11966	26.0881	0.627085	8.42	30.3485	19.5044	1.75802	61.1146	1395.72	57.9324	41.3775	22.95	29.4	1.7	18.3	0.1	26.7	48.6	49.7	56.8	3302
Tamil Nadu	603	Chennai	4646732	5.1806e+06	546488	233621	312867	8405	4104	4301	6599.9	26552.8	16.9953	81.2674	39.1091	0.219724	0.220607	0.627172	33.7861	0.977701	7.34	30.9267	19.9667	2.50667	76.8	1574.38	13.6644	43.2466	24.65	31	0.7	8.9	0.1	16.1	41.9	59.5	50.3	9518
Tamil Nadu	604	Kancheepuram	3998252	3.98629e+06	238245	80831	157414	3662	1207	2455	224.458	891.87	24.7431	75.3675	41.8636	1.86984	4.06413	1.02917	27.2363	0.632524	6.87	30.1908	19.776	2.06163	68.7433	1352.74	42.6538	41.6104	23.6	28.15	4.5	17.5	0.8	28.9	46.4	48.9	57	3953
Tamil Nadu	605	Vellore	3936331	4.47315e+06	120592	45013	75579	2478	661	1817	152.968	647.956	23.7065	70.4699	42.9164	3.89223	6.47809	2.71588	21.4684	0.442531	29.94	29.9691	18.4721	1.33149	37.6638	1018.06	349.055	41.2804	20.9	25.75	4.3	14.4	0.3	23	45.4	51.5	50.6	3082
Tamil Nadu	606	Tiruvannamalai	2464875	2.86782e+06	53410	19411	33999	651	283	368	95.1577	398.331	26.6254	65.9998	50.2329	10.7585	14.2526	1.5019	12.8428	0.320522	21.14	29.9679	19.2273	1.50819	53.5856	1234.26	234.254	41.3034	20.3	22.5	4.8	17.2	0.2	24.2	37.8	50.3	56.6	1338
Tamil Nadu	607	Viluppuram	3458873	3.80523e+06	74926	26058	48868	551	220	331	111.255	480.8	31.5298	63.4824	49.2429	9.33541	15.5421	0.69274	10.881	0.265772	11.92	29.9836	20.3631	2.0656	64.2836	1331.48	137.394	41.524	18.8	22.55	8.8	25.1	0.2	38.1	37	45	62.5	1380
Tamil Nadu	608	Salem	3482056	3.87956e+06	92001	28290	63711	1570	415	1155	174.903	664.895	20.0996	65.6383	48.654	7.09383	11.3771	3.81097	22.5488	0.402466	28.07	30.9934	19.2669	1.53525	33.0291	1032.68	404.815	39.5431	20.35	30.3	6.5	23.5	0.2	24.1	40.3	53	46.3	2913
Tamil Nadu	609	Namakkal	1726601	1.94439e+06	48784	11581	37203	470	111	359	139.038	504.854	23.3089	68.1183	52.0239	8.83221	13.2407	2.03614	24.4923	0.457941	16.93	31.6458	20.2086	1.62372	23.6671	890.7	316.389	40.0578	21.85	28.55	6.6	19.8	0.1	27.1	43.2	58.3	51.9	1290
Tamil Nadu	610	Erode	2251744	1.8371e+06	98428	14373	84055	657	150	507	114.248	390.928	17.3804	66.2892	53.1043	7.69963	14.7181	2.17431	24.7497	0.511059	39.83	30.1578	18.5845	1.44588	14.8021	844.88	498.011	40.1711	16.35	32.8	11.1	26.2	0.1	23.5	37.1	58.5	55.4	3171
Tamil Nadu	611	The Nilgiris	735394	838960	30467	6918	23549	185	40	145	77.0577	286.703	36.537	77.4615	47.59	1.98424	9.75504	0.410528	31.218	0.486766	67.49	23.5701	11.7704	1.2968	47.5728	1938.42	1411.77	39.1245	14.3	33.55	6.8	21.5	1.1	25.9	39.5	62.2	44.2	2211
Tamil Nadu	612	Dindigul	2159775	2.46625e+06	32512	11286	21226	631	199	432	92.9047	357.816	21.3189	68.6106	51.1699	7.19205	17.9984	1.16924	18.2291	0.368383	31.05	29.1215	18.877	2.00671	42.2005	1048.98	539.869	38.0724	23.6	29.95	6.5	27.7	0.1	26	38.5	71.6	42.6	1810
Tamil Nadu	613	Karur	1064493	1.27646e+06	23120	5396	17724	352	50	302	98.8619	366.561	20.8512	68.2996	51.0382	7.87229	17.1574	0.954633	21.7856	0.452321	4.08	32.1719	21.4419	2.35476	18.9419	810.76	163.564	37.4476	26.15	26.6	5.9	25.5	0.4	29	34.7	53.3	65	858
Tamil Nadu	614	Tiruchirappalli	2722290	3.07457e+06	74568	14892	59676	1008	181	827	154.891	603.746	17.807	74.8995	44.594	5.93827	11.7445	0.924736	21.1505	0.513053	10.45	31.2381	21.021	2.16499	31.2489	1015.82	163.736	38.6536	24.6	25.15	3.5	19.8	0.4	25.7	33.5	62.5	62.4	2322
Tamil Nadu	615	Perambalur	565223	689415	12505	3064	9441	240	28	212	84.9903	321.881	31.4695	66.4911	53.0279	19.0265	16.1237	0.772262	9.20964	0.323785	8.04	30.8292	20.9213	2.16708	47.5404	1031.68	139.681	40.6474	22.1	22.95	5.5	20.3	0.2	29.1	32.9	46.4	66.1	344
Tamil Nadu	616	Ariyalur	754894	877731	16348	4691	11657	247	49	198	101.593	389.121	24.7653	63.6651	47.6691	12.5729	14.0751	1.42484	7.99066	0.211022	20.26	30.1553	21.4708	2.09553	63.1213	1031.68	60.3785	39.4338	23.35	24.05	8.7	20.7	0.1	28.1	33.3	49.2	62.4	298
Tamil Nadu	617	Cuddalore	2605914	2.92556e+06	62290	24934	37356	837	285	552	171.639	703.73	29.9183	69.6601	44.8933	5.22024	12.4946	0.734905	13.6799	0.369833	10.56	29.7805	21.3456	2.33807	75.2634	1585.4	45.3441	40.7475	20.6	23.55	7.5	24.4	0.6	32.6	35.1	55.2	58.6	2287
Tamil Nadu	618	Nagappattinam	1616450	1.90248e+06	39872	8490	31382	552	132	420	161.089	629.214	31.7686	75.0415	41.5722	3.36101	13.3845	0.490272	12.8504	0.306925	6.2	29.1586	22.0269	2.55861	85.5061	1613.24	3.90232	36.2403	19.65	28.3	10.4	24.9	0.3	34.3	31.9	45.6	62.6	1405
Tamil Nadu	619	Thiruvarur	1264277	1.54321e+06	40465	12627	27838	393	109	284	143.896	555.971	34.3248	74.8626	42.7254	4.78598	15.8293	0.574558	11.4316	0.287346	2.97	29.2412	21.8745	2.4173	76.967	1444.62	5.14566	35.9656	26.2	27.4	11.5	24.3	0.4	32.2	37.2	58.9	58.2	959
Tamil Nadu	620	Thanjavur	2405890	2.75571e+06	70200	17010	53190	837	227	610	177.474	705.333	19.0625	74.4422	40.4873	4.87641	13.6196	1.09855	15.0905	0.366933	10.15	29.8191	21.744	2.51384	60.822	1227.88	20.2118	37.4181	26.15	31.7	7.6	22.4	0.5	30	42.8	54.8	59	3502
Tamil Nadu	621	Pudukkottai	1618345	1.84286e+06	28618	11071	17547	385	156	229	83.4795	348.481	17.6778	68.6223	47.0662	11.8925	14.4805	0.62842	12.5605	0.271936	7.86	30.3954	21.8009	2.42842	49.4943	1030.16	81.6324	36.5297	20.75	26.6	7.6	28.3	0.8	31.7	32	59.8	62.5	1561
Tamil Nadu	622	Sivaganga	1339101	1.61297e+06	20871	8148	12723	263	153	110	80.0704	316.348	17.0664	71.6708	46.3125	8.73945	9.12299	0.736614	15.8347	0.388144	7.79	30.4613	21.9779	2.45805	54.3481	1084.5	78.9711	36.9846	24.45	24	2.4	17.5	0.4	23	33.4	60.2	51.5	1605
Tamil Nadu	623	Madurai	3038252	3.42225e+06	74003	21003	53000	1164	467	697	214.255	818.936	13.8261	74.8269	44.5859	2.67759	9.47028	1.30842	25.1811	0.570522	14.96	30.7153	21.1045	2.04886	48.2936	965.6	214.092	37.8974	21.95	28.7	0.8	20.3	0.4	24.5	40.8	58.2	48	5038
Tamil Nadu	624	Theni	1245899	1.41132e+06	43241	17076	26165	515	205	310	117.891	434.414	20.8713	69.8355	47.4872	2.91926	22.1194	1.02047	16.5279	0.431291	40.98	28.5498	18.8159	1.63035	51.8137	871.16	571.675	38.4154	23	32.15	4.3	21.3	0.3	23	45.2	73.4	41.2	1644
Tamil Nadu	625	Virudunagar	1942288	2.21839e+06	45870	16682	29188	546	233	313	126.797	457.979	20.7037	72.0175	48.9195	2.69584	8.65855	1.5596	31.0582	0.385062	8.17	30.8466	21.9387	2.10712	47.222	897.06	127.023	36.0723	20.4	21.55	1.8	18.8	0.5	22.8	37.4	51.9	56.9	1929
Tamil Nadu	626	Ramanathapuram	1353445	1.48119e+06	24673	10897	13776	408	181	227	78.9242	329.787	18.4797	72.3299	44.5513	11.0798	7.65395	1.37028	15.8154	0.326323	6.26	30.4761	22.9726	2.82228	60.4089	1101.46	18.89	35.7673	18.7	25.75	1.1	22.8	0.6	29.9	34.1	66.9	53.6	1201
Tamil Nadu	627	Thoothukkudi	1750176	1.92366e+06	55522	16276	39246	400	141	259	97.3678	368.846	20.1583	77.1178	42.744	2.5502	9.22296	1.02115	24.7703	0.465917	5.41	31.3463	22.9302	2.09836	46.1385	828.36	42.3747	35.5214	23.7	26.35	1.4	18.5	0.3	21.6	43.4	57.9	55.9	3610
Tamil Nadu	628	Tirunelveli	3077233	3.60367e+06	75696	24149	51547	914	371	543	121.848	459.769	18.8476	73.8799	46.6801	3.50779	10.4341	7.00847	20.3662	0.484409	19.43	29.9204	21.7298	2.04777	59.8727	1074.66	207.907	35.1673	21.65	23.8	0.7	16.3	0	17.3	40.2	58.8	51	2590
Tamil Nadu	629	Kanniyakumari	1870374	2.11257e+06	60998	16831	44167	1033	257	776	287.137	1110.67	4.35907	82.8037	36.336	0.653826	2.74544	1.12694	25.0218	0.592458	59.59	30.1876	23.344	2.38333	57.9355	1301.44	256.076	29.725	27.1	27.3	1	11	0.2	14.8	53	66.3	45.6	1866
Tamil Nadu	630	Dharmapuri	1506843	1.61839e+06	26863	6597	20266	244	54	190	83.5831	335.077	20.469	60.9028	49.8506	12.6808	14.4051	0.750443	15.499	0.270848	37.83	30.5529	18.4609	1.48763	41.1475	995.8	484.385	39.0063	16.75	28.3	7.9	24.6	0.7	26.8	33.4	46.5	42.5	314
Tamil Nadu	631	Krishnagiri	1879809	2.29335e+06	42094	8081	34013	331	117	214	87.3568	366.506	15.4151	63.1957	46.6951	11.6288	10.4994	0.810561	16.5333	0.37219	31.53	29.8907	17.3918	1.52579	23.699	839.467	659.452	38.2028	14.5	24.4	8.2	20.3	0.2	22.7	34.5	51.2	44	1306
Tamil Nadu	632	Coimbatore	3458045	4.53244e+06	236087	54394	181693	2266	671	1595	202.459	730.779	16.3171	76.2254	45.3421	2.18074	5.82268	1.28923	32.4434	0.69235	41.94	29.5517	18.8281	1.2976	37.623	888.18	500.564	43.3643	18.7	31.25	5.5	21.4	0.5	22.9	50	56.8	48.9	2843
Tamil Nadu	633	Tiruppur	2479052	3.14756e+06	90159	17747	72412	931	221	710	137.307	477.936	16.189	71.0177	51.0734	5.25729	8.75113	1.45777	31.6726	0.544416	16.28	30.8924	20.0028	1.70159	17.7845	866	361.37	40.5129	18.45	27.85	5.7	22.8	0.1	26.2	45	60.5	55.2	2051
Puducherry	634	Yanam	55626	84180.7	6664	2119	4545	107	45	62	460.4	1854.2	15.1494	70.6037	30.1298	0.508755	5.31406	0.212131	21.6014	0.657904	21.5	28.3	19.9667	1.8	48.9667	1203.95	1	43.6872	23.35	32.75	0.8	10.3	0.2	18.8	51.6	65	43.1	295
Puducherry	635	Puducherry	950289	1.14766e+06	96156	31013	65143	1431	529	902	787.459	3232.28	16.0379	76.4661	36.6315	0.884468	4.08865	0.547518	27.6872	0.707215	8.55	29.4738	21.3786	2.80952	79.7452	1568.98	27.0659	40.2341	20.05	26.9	2.1	14	0.3	27.3	48.5	51.1	56.8	6149
Puducherry	636	Mahe	41816	31498.5	5313	2054	3259	42	9	33	824.444	4646.22	0.344366	87.2154	28.2236	0.0550029	0.136311	0.143486	24.5456	0.990754	63	32.1333	21.8	2.3	80.3333	1634.33	10.9091	33.3623	27.85	35.5	1	12.6	0.6	23.2	28.8	65.6	38.4	411
Puducherry	637	Karaikal	200222	195564	15446	3889	11557	236	65	171	316.592	1275.3	17.6544	77.3721	34.1126	1.02486	4.36515	0.49545	23.2532	0.555294	9.66	29.219	22.1667	2.99524	87.5048	1433.6	2.35106	35.525	22.6	22.45	5.1	19.5	0	32.4	39.3	61.8	54.4	898
Andaman & Nicobar Island	638	Nicobar	36842	41239.5	2032	1401	631	14	12	2	5.04508	20.012	64.2772	68.7585	46.4823	0.521144	0.279572	1.40872	23.9862	0.529913	76.38	29.5758	25.3346	1.80125	81.4183	2444.18	94.5605	10.2542	14.25	41.2	63.5	76.8	29.6	64.5	39.1	62.5	38.3	5
Andaman & Nicobar Island	639	North & Middle Andaman	105597	166970	2312	1520	792	30	12	18	7.01258	28.2647	0.717823	74.5125	36.5342	7.92352	0.826728	0.1733	20.4693	0.374184	82.19	29.2673	23.8681	2.27371	75.2549	2842.9	51.5405	18.614	17.5	29.8	46.8	70.5	5.1	45.3	35.9	79.3	62.1	0
Andaman & Nicobar Island	640	South Andaman	238142	222745	3308	2155	1153	85	38	47	22.1048	89.125	1.71788	79.896	40.661	1.86359	0.715539	0.288903	32.9178	0.669144	84.81	29.9347	23.8011	2.30706	74.0946	2829.22	46.7363	16.767	18.25	24.95	19.6	50.8	1.7	32.8	39	78.2	57.7	1087

## Sheet: Index
Variables	Unit
TOT_POP_2011	Count
Proj_POP_2020	Count
Total_Cases	Count
Wave-1_Cases	Count
Wave-2_Cases	Count
Total_Deaths	Count
Wave-1_Deaths	Count
Wave-2_Deaths	Count
Household Density	No. of households/sq. km. area
Population Density	No. of persons/ sq. km area
Scheduled Castes/Tribes Population	% of persons to the total population
Literacy Rate	% of literates to the total population
Total Working Population Rate	% of total workers to the total population
Cultivator Population Rate	% of cultivators to the total population
Agricultural Labourer's Rate	% of agricultural workers to the total population
Household Industries' Workers Rate	% of household workers to the total population
Other Workers Rate	% of other workers to the total population
WealthIndex	Ratio (0-1)
Forest	% of forest cover to the total geographical area
Max_Temp	Annual Average Maximum Temperature (℃)
Min_Temp	Annual Average Minimum Temperature (℃)
Windspeed	Annual Average Windspeed (km/hr)
AET	Annual Average Actual evapotranspiration (mm)
Rainfall	Annual Average Rainfall (mm)
Elevation	Average Elevation (meters above mean sea level)
PM_2.5	Annual Average Particulate Matter 2.5 (μg/m3)
High Blood Glucose	Blood sugar level > 140 mg/dl or taking medicine to control blood sugar level (%)
High Blood Pressure	Elevated blood pressure (Systolic ≥ 140 mmHg and/or Diastolic ≥ 90 mmHg) or taking medicine to control blood pressure (%)
Tobacco Women	Women age 15 years and above who use any kind of tobacco (%)
Tobacco Men	Men age 15 years and above who use any kind of tobacco (%)
Alcohol Women	Women age 15 years and above who consume alcohol (%)
Alcohol Men	Men age 15 years and above who consume alcohol (%)
Overweight or Obese Women	Women who are overweight or obese (BMI ≥ 25.0 kg/m2) (%)
Waist-to-Hip ratio (Women)	Women who have high-risk waist-to-hip ratio (≥ 0.85) (%)
Anaemia Women	Women age 15-49 years who are anaemic (%)
Health Services	Count (Potential number of hospital beds)
